# Supplementary material for: Strain-specific impacts of probiotics are a significant driver of gut microbiome development in very preterm infants
Source: Nat Microbiol. 2022 Sep 26;7(10):1525–35. doi: 10.1038/s41564-022-01213-w (PMC9519454; doi:10.1038/s41564-022-01213-w)
Supplement: Supplementary file 2 — Supplementary Table 1 Association between PGCT and clinical co-variates. Global P values and adjusted odds ratios (AORs) with 95% CIs are based on the fitted mixed-effects logistic regression models, with patient ID as a random effect. Supplementary Table 2 MaAsLin2 results for significant taxa at the genus level. Mixed-effects linear models using a variance-stabilizing arcsin square root transformation on relative abundance genera data were used to determine the significance. Supplementary Table 3 MaAsLin2 results for significant taxa at the species level. Mixed-effects linear models using a variance-stabilizing arcsin square root transformation on relative abundance species data were used to determine the significance. Supplementary Table 4 MaAsLin2 results for significant EC numbers. Mixed-effects linear models using a variance-stabilizing arcsin square root transformation on relative abundance EC number data were used to determine the significance. Supplementary Table 5 SAM results for significant metabolites in stool between PGCT-4/5 and PGCT-3. Supplementary Table 6 SAM results for significant metabolites in serum between PGCT-4/5 and PGCT-3. Supplementary Table 7 Top 30 most significantly enriched GO terms based on biological processes for PGCT-4 and PGCT-5. [file 41564_2022_1213_MOESM2_ESM.xlsx]

## Sheet: Supplementary Table 1
	PGCT-1		PGCT-2		PGCT-3		PGCT-4		PGCT-5
	AOR (95% CI)	P-value	AOR (95% CI)	P-value	AOR (95% CI)	P-value	AOR (95% CI)	P-value	AOR (95% CI)	P-value
DOL	0.927 (0.912 - 0.943)	5.391e-19	1.009 (0.995 - 1.023)	0.203	1.008 (0.993 - 1.023)	0.29	1.031 (1.018 - 1.045)	4.35e-06	1.055 (1.035 - 1.076)	7.35e-08
Gestational age	0.724 (0.49 - 1.07)	0.105	0.993 (0.57 - 1.73)	0.979	0.598 (0.363 - 0.985)	0.043	1.24 (0.877 - 1.752)	0.223	2.126 (1.216 - 3.716)	0.008
Birthweight	0.998 (0.996 - 1)	0.113	1.002 (0.998 - 1.005)	0.369	1.004 (1.001 - 1.007)	0.012	0.998 (0.996 - 1)	0.035	1.001 (0.997 - 1.004)	0.655
Birth mode
Vaginal	1	0.109	1	0.327	1	0.103	1	0.343	1	0.658
Caesarean	2.168 (0.842 - 5.577)		0.508 (0.131 - 1.97)		2.672 (0.821 - 8.699)		0.664 (0.284 - 1.549)		0.715 (0.162 - 3.151)
Sex
Male	1	0.361	1	0.401	1	0.601	1	0.233	1	0.006
Female	0.667 (0.28 - 1.589)		1.734 (0.48 - 6.262)		0.752 (0.259 - 2.186)		0.62 (0.283 - 1.361)		6.664 (1.727 - 25.712)
Season
Winter	1	0.884	1	0.303	1	0.146	1	0.941	1	0.02
Spring	0.857 (0.257 - 2.855)		1.16 (0.204 - 6.591)		1.521 (0.334 - 6.932)		0.835 (0.282 - 2.475)		16.066 (2.195 - 117.602)
Summer	0.956 (0.258 - 3.54)		0.283 (0.041 - 1.964)		6.325 (1.199 - 33.355)		1.086 (0.331 - 3.56)		1.812 (0.211 - 15.581)
Autumn	1.334 (0.459 - 3.877)		0.34 (0.069 - 1.684)		2.702 (0.673 - 10.855)		0.796 (0.31 - 2.041)		9.919 (1.627 - 60.471)
Antibiotics 7d
No	1	4.507e-05	1	0.138	1	0.186	1	8.12e-05	1	0.098
Yes	2.418 (1.582 - 3.696)		0.692 (0.425 - 1.126)		0.701 (0.414 - 1.186)		0.298 (0.163 - 0.544)		0.509 (0.229 - 1.132)
Day full feed	1.039 (0.95 - 1.135)	0.404	1 (0.88 - 1.137)	0.997	0.945 (0.847 - 1.054)	0.311	0.97 (0.884 - 1.064)	0.522	1.005 (0.882 - 1.145)	0.94
MOM
Never	1	0.071	1	0.0855	1	0.322	1	0.076	1	0.29
During	0.352 (0.061 - 2.041)		3.693 (0.228 - 59.795)		6.319 (0.571 - 69.884)		0.313 (0.069 - 1.426)		4.738 (0.27 - 83.005)
After	0.124 (0.018 - 0.842)		1.278 (0.073 - 22.254)		5.381 (0.443 - 65.4)		0.86 (0.184 - 4.012)		8.746 (0.466 - 164.168)
BMF
Never	1	0.001	1	0.004	1	0.01	1	0.24	1	0.315
Before	0.561 (0.188 - 1.668)		4.996 (0.991 - 25.188)		0.596 (0.151 - 2.347)		0.455 (0.152 - 1.362)		1.458 (0.25 - 8.523)
During	0.249 (0.082 - 0.763)		7.449 (1.504 - 36.908)		1.337 (0.353 - 5.067)		0.526 (0.193 - 1.434)		2.531 (0.479 - 13.385)
After	1.159 (0.268 - 5.006)		1.894 (0.328 - 10.93)		0.407 (0.082 - 2.016)		0.314 (0.095 - 1.041)		4.308 (0.699 - 26.562)
Formula
Never	1	0.398	1	0.677	1	0.575	1	0.206	1	0.252
Before	0.709 (0.283 - 1.777)		1.282 (0.334 - 4.921)		0.509 (0.159 - 1.625)		1.479 (0.613 - 3.568)		3.955 (0.848 - 18.45)
During	0.554 (0.195 - 1.58)		1.558 (0.39 - 6.226)		0.737 (0.224 - 2.428)		0.748 (0.29 - 1.935)		4.716 (1.03 - 21.598)
After	0.118 (0.009 - 1.638)		0.635 (0.085 - 4.716)		1.377 (0.127 - 14.892)		6.263 (0.475 - 82.594)		3.864 (0.138 - 108.059)
Probiotics
No probiotic	1	0.143	1	0.666	1	0.021	1	9.86e-08	1	5.75e-08
Infloran	0.473 (0.122 - 1.842)		0.51 (0.072 - 3.629)		0.142 (0.027 - 0.751)		0.614 (0.15 - 2.518)		94.842 (12.865 - 699.171)
Labinic	1.522 (0.525 - 4.407)		0.493 (0.102 - 2.378)		0.19 (0.052 - 0.694)		10.323 (3.694 - 28.842)		0.485 (0.093 - 2.532)
Weight Z score	0.94 (0.63 - 1.401)	0.761	1.062 (0.611 - 1.845)	0.832	1.022 (0.629 - 1.658)	0.931	0.893 (0.633 - 1.258)	0.517	1.506 (0.841 - 2.696)	0.169

## Sheet: Supplementary Table 2
Clinical variable	Level	Genus	Coefficient	Standard error	P-value	Q-value
Gestational age	Gestational age	Bifidobacterium	0.0931774	0.0351308	0.00914829	0.119667
Birthweight	Birthweight	Citrobacter	0.031438	0.01099	0.00504983	0.078553
Birth mode	Vaginal	Enterobacter	-0.0892784	0.0358437	0.0142451	0.161101
Season	Autumn	Klebsiella	0.156302	0.0582647	0.00824733	0.111738
Antibiotics 7d	Yes	Bifidobacterium	-0.153448	0.021609	1.97e-12	2.76e-10
Antibiotics 7d	Yes	Staphylococcus	0.119248	0.0216509	4.31e-08	2.59e-06
Antibiotics 7d	Yes	Enterobacter	-0.0448411	0.0136056	0.00100676	0.0264273
Antibiotics 7d	Yes	Propionibacterium	-0.0125678	0.00535442	0.0190536	0.177834
Antibiotics 7d	Yes	Lactobacillus	-0.0165793	0.00727337	0.0227941	0.203692
MOM	After	Staphylococcus	-0.200933	0.0659018	0.00272917	0.0532957
MOM	After	Bifidobacterium	0.237733	0.085815	0.00642893	0.0931087
MOM	During	Bifidobacterium	0.209315	0.0828343	0.0128615	0.154338
MOM	During	Staphylococcus	-0.156637	0.0625022	0.0134495	0.156911
MOM	During	Lactobacillus	-0.0816068	0.0337845	0.0173151	0.169124
BMF	After	Clostridium	0.0386988	0.00875611	1.31e-05	0.00050154
BMF	Before	Lactobacillus	-0.0670406	0.0210488	0.00181678	0.0403726
BMF	During	Lactobacillus	-0.0622263	0.0210098	0.00365247	0.0613615
BMF	Before	Enterococcus	-0.149931	0.0531165	0.00548892	0.0823337
BMF	After	Veillonella	0.0429059	0.0164653	0.00957569	0.119667
BMF	During	Corynebacterium	0.0163853	0.00677255	0.016534	0.16534
BMF	After	Anaerococcus	-0.0135819	0.00561338	0.0159185	0.16534
BMF	During	Escherichia	0.171214	0.0755383	0.0251718	0.215758
Formula	During	Staphylococcus	-0.10909	0.0380158	0.004537	0.07329
Formula	During	Actinomyces	0.014449	0.00611902	0.0190126	0.177834
Probiotic	Infloran	Bifidobacterium	0.414168	0.0644221	4.04e-09	3.4e-07
Probiotic	Labinic	Bifidobacterium	0.297211	0.0507929	5.95e-08	3.12e-06
Probiotic	Infloran	Propionibacterium	-0.0529418	0.0120608	2.7e-05	0.00094671
Probiotic	Labinic	Lactobacillus	0.0857291	0.0209365	8.38e-05	0.00270899
Probiotic	Labinic	Pseudomonas	-0.0455169	0.0124989	0.00041031	0.0114887
Probiotic	Infloran	Veillonella	-0.0507007	0.0155095	0.00146722	0.0362491
Probiotic	Infloran	Lactobacillus	0.0848382	0.0265231	0.00182638	0.0403726
Probiotic	Infloran	Pseudomonas	-0.0483178	0.0159158	0.00296329	0.0541122
Probiotic	Labinic	Propionibacterium	-0.0285647	0.00948561	0.00326942	0.0572148
Probiotic	Labinic	Anaerococcus	0.0098243	0.00354957	0.00667347	0.0934286
Probiotic	Labinic	Klebsiella	-0.158027	0.0600037	0.00968733	0.119667
Probiotic	Infloran	Staphylococcus	-0.11793	0.0474895	0.0145758	0.161101
Probiotic	Infloran	Klebsiella	-0.170627	0.0760005	0.0267823	0.224971
Weight Z score	Weight Z score	Pseudomonas	-0.0127187	0.00519156	0.0157457	0.16534
Weight Z score	Weight Z score	Veillonella	0.0117529	0.00504695	0.0217874	0.198928
Weight Z score	Weight Z score	Citrobacter	0.0163683	0.00715158	0.0240277	0.210242
DOL	DOL	Staphylococcus	-0.098155	0.013323	2.97e-13	1.14e-10
DOL	DOL	Finegoldia	0.0108165	0.00148519	5.44e-13	1.14e-10
DOL	DOL	Bifidobacterium	0.084322	0.0133839	3.97e-10	4.17e-08
DOL	DOL	Propionibacterium	0.01853	0.0032971	2.3e-08	1.61e-06
DOL	DOL	Veillonella	0.0212543	0.00396517	9.7e-08	4.53e-06
DOL	DOL	Clostridium	0.0104596	0.00214805	1.25e-06	5.24e-05
DOL	DOL	Klebsiella	0.0455934	0.0124529	0.00026044	0.00781321
DOL	DOL	Anaerococcus	0.00459852	0.00151999	0.00253091	0.053149
DOL	DOL	Streptococcus	0.0118463	0.00395527	0.00279168	0.0532957
DOL	DOL	Actinomyces	0.00528057	0.00219538	0.0162885	0.16534

## Sheet: Supplementary Table 3
Clinical variable	Level	Species	Coefficient	Standard error	P-value	Q-value
Gestational age	Gestational age	Staphylococcus epidermidis	-0.0480423	0.0179255	0.0084098	0.103763
Gestational age	Gestational age	Clostridium perfringens	0.00858017	0.00372108	0.0228611	0.204913
Gestational age	Gestational age	Bifidobacterium bifidum	0.0533945	0.0237241	0.0263807	0.218871
Birthweight	Birthweight	Citrobacter freundii	0.0220994	0.00697824	0.00199081	0.0457264
Birthweight	Birthweight	Citrobacter unclassified	0.015479	0.00576003	0.00830748	0.103763
Birthweight	Birthweight	Escherichia unclassified	0.0364171	0.0158523	0.0234875	0.207992
Birthweight	Birthweight	Klebsiella unclassified	0.0275536	0.0120876	0.0245137	0.214495
Birthweight	Birthweight	Propionibacterium acnes	-0.0086526	0.00384379	0.0262169	0.218871
Birth mode	Vaginal	Bifidobacterium animalis	0.0316628	0.0112873	0.00611114	0.0945597
Birth mode	Vaginal	Citrobacter freundii	-0.0250565	0.00966351	0.0108256	0.122413
Birth mode	Vaginal	Enterobacter cloacae	-0.0887981	0.035651	0.014245	0.143426
Birth mode	Vaginal	Citrobacter unclassified	-0.0174128	0.0079822	0.0312878	0.243267
Sex	Male	Bifidobacterium breve	-0.0851105	0.0390729	0.0316208	0.243267
Season	Summer	Staphylococcus aureus	0.0477214	0.0163858	0.00434094	0.0725134
Season	Summer	Citrobacter freundii	0.0358017	0.0132636	0.00804221	0.103763
Season	Summer	Citrobacter unclassified	0.0291568	0.0109477	0.00887998	0.105271
Season	Autumn	Klebsiella unclassified	0.0438279	0.0184888	0.0192056	0.178685
Antibiotics 7d	Yes	Staphylococcus haemolyticus	0.106604	0.0134246	4.08e-15	1.5e-12
Antibiotics 7d	Yes	Bifidobacterium bifidum	-0.0560624	0.0119762	3.14e-06	0.00019212
Antibiotics 7d	Yes	Bifidobacterium longum	-0.0628533	0.0158768	7.91e-05	0.00363315
Antibiotics 7d	Yes	Enterobacter cloacae	-0.045496	0.0136513	0.00088309	0.025598
Antibiotics 7d	Yes	Pseudomonas aeruginosa	0.0197382	0.00631345	0.00180596	0.0428187
Antibiotics 7d	Yes	Bifidobacterium breve	-0.0463845	0.0159143	0.00361932	0.066505
Antibiotics 7d	Yes	Enterococcus faecium	0.0217023	0.0079792	0.00661221	0.0971994
Antibiotics 7d	Yes	Staphylococcus warneri	0.0126886	0.00481585	0.00851338	0.103763
Antibiotics 7d	Yes	Staphylococcus lugdunensis	0.00716962	0.00274257	0.00903991	0.105466
Antibiotics 7d	Yes	Lactobacillus acidophilus	-0.0135998	0.00536996	0.0114338	0.12543
Antibiotics 7d	Yes	Corynebacterium tuberculostearicum	0.00163327	0.00065865	0.0132662	0.13653
Day full feed	Day full feed	Propionibacterium acnes	0.00793781	0.00259477	0.00279769	0.0579743
MOM	After	Lactobacillus rhamnosus	-0.0633018	0.0169261	0.00028305	0.00945657
MOM	After	Staphylococcus aureus	-0.0787139	0.0232097	0.00090551	0.025598
MOM	During	Staphylococcus aureus	-0.0744446	0.0222473	0.00108594	0.0295618
MOM	During	Lactobacillus rhamnosus	-0.0504179	0.0164394	0.00272609	0.0579743
MOM	During	Lactobacillus acidophilus	-0.0693939	0.023471	0.00378459	0.0678457
MOM	During	Staphylococcus haemolyticus	-0.0959019	0.0359573	0.00861165	0.103763
MOM	After	Klebsiella pneumoniae	0.187281	0.0782737	0.018235	0.174061
MOM	During	Klebsiella pneumoniae	0.180131	0.0767216	0.0205933	0.189201
BMF	After	Clostridium perfringens	0.023683	0.00750588	0.00173277	0.0424529
BMF	During	Corynebacterium kroppenstedtii	0.0207188	0.00679998	0.00266499	0.0579743
BMF	During	Escherichia unclassified	0.0742168	0.0249592	0.00353103	0.066505
BMF	Before	Enterococcus faecium	-0.0511416	0.0185314	0.00660123	0.0971994
BMF	Before	Staphylococcus haemolyticus	0.0649802	0.0237756	0.00689722	0.0974895
BMF	Before	Lactobacillus acidophilus	-0.0387597	0.0146834	0.00930663	0.106881
BMF	During	Enterococcus faecium	-0.0464671	0.0184572	0.013036	0.13653
BMF	After	Lactobacillus acidophilus	-0.042183	0.0169156	0.0133744	0.13653
BMF	During	Bifidobacterium bifidum	-0.0860632	0.0347109	0.0144777	0.143799
BMF	Before	Bifidobacterium bifidum	-0.0846793	0.0347745	0.0162677	0.159424
BMF	During	Lactobacillus rhamnosus	-0.0233272	0.0102712	0.0248551	0.214923
BMF	After	Veillonella parvula	0.029119	0.0132613	0.028772	0.23239
BMF	Before	Bifidobacterium animalis	-0.0296794	0.0136801	0.0317737	0.243267
Formula	After	Pseudomonas aeruginosa	-0.102212	0.0261432	0.00010064	0.00410943
Formula	Before	Staphylococcus epidermidis	-0.0774267	0.0232962	0.00113848	0.0298331
Formula	During	Staphylococcus epidermidis	-0.0796214	0.0263595	0.00283956	0.0579743
Formula	During	Bifidobacterium breve	0.124869	0.0430578	0.00433785	0.0725134
Formula	During	Lactobacillus acidophilus	0.0307153	0.013242	0.0217244	0.197129
Formula	During	Bifidobacterium longum	-0.0681966	0.0304571	0.0265027	0.218871
Formula	During	Klebsiella pneumoniae	0.0929202	0.0423214	0.0297722	0.237854
Probiotic	Labinic	Bifidobacterium animalis	0.114992	0.0127409	3.81e-14	9.32e-12
Probiotic	Labinic	Bifidobacterium longum	0.25771	0.0310497	9.86e-13	1.21e-10
Probiotic	Infloran	Bifidobacterium bifidum	0.221659	0.0438347	1.83e-06	0.00012232
Probiotic	Labinic	Lactobacillus acidophilus	0.0590033	0.0145029	9.28e-05	0.00401354
Probiotic	Infloran	Enterococcus faecium	0.0911274	0.0226285	0.00011221	0.00434074
Probiotic	Infloran	Bifidobacterium breve	0.235846	0.060797	0.00018473	0.00678876
Probiotic	Infloran	Veillonella parvula	-0.043905	0.0126083	0.00071301	0.0221181
Probiotic	Infloran	Propionibacterium acnes	-0.025192	0.00755891	0.00117709	0.0298331
Probiotic	Infloran	Lactobacillus acidophilus	0.055395	0.0183788	0.00323672	0.064297
Probiotic	Infloran	Staphylococcus epidermidis	-0.0886109	0.032067	0.00681115	0.0974895
Probiotic	Labinic	Pseudomonas aeruginosa	-0.0323378	0.0119728	0.00798359	0.103763
Probiotic	Labinic	Lactobacillus rhamnosus	0.0262505	0.0101502	0.011158	0.12426
Probiotic	Labinic	Propionibacterium acnes	-0.0151551	0.00594434	0.0122162	0.132043
Probiotic	Infloran	Propionibacterium avidum	-0.0255664	0.0101032	0.0128406	0.13653
Probiotic	Labinic	Bifidobacterium bifidum	0.0836841	0.0346025	0.0173344	0.167642
Probiotic	Infloran	Veillonella unclassified	-0.0145166	0.00604663	0.0184883	0.174216
Probiotic	Infloran	Bifidobacterium longum	0.089728	0.0394396	0.0252364	0.215684
Weight Z score	Weight Z score	Citrobacter unclassified	0.00821068	0.00374889	0.0306525	0.242253
DOL	DOL	Staphylococcus epidermidis	-0.0793662	0.00973728	8.07e-16	5.93e-13
DOL	DOL	Finegoldia magna	0.0108455	0.00148664	4.98e-13	9.15e-11
DOL	DOL	Propionibacterium avidum	0.0176592	0.00245029	9.29e-13	1.21e-10
DOL	DOL	Veillonella unclassified	0.0129632	0.00188703	9.78e-12	1.03e-09
DOL	DOL	Streptococcus salivarius	0.00871551	0.00132048	5.83e-11	5.35e-09
DOL	DOL	Bifidobacterium breve	0.056751	0.00989088	1.18e-08	9.62e-07
DOL	DOL	Lactobacillus rhamnosus	0.0130426	0.00236923	4.39e-08	3.23e-06
DOL	DOL	Lactobacillus acidophilus	-0.0151036	0.00333293	6.35e-06	0.00034451
DOL	DOL	Streptococcus vestibularis	0.00866917	0.001916	6.56e-06	0.00034451
DOL	DOL	Bifidobacterium animalis	-0.0184587	0.00419608	1.17e-05	0.00057298
DOL	DOL	Bifidobacterium bifidum	0.0273193	0.00743959	0.00024968	0.00873869
DOL	DOL	Veillonella atypica	0.00539345	0.0015917	0.00072222	0.0221181
DOL	DOL	Klebsiella unclassified	0.0111554	0.00381445	0.00350634	0.066505
DOL	DOL	Staphylococcus warneri	-0.0084365	0.0029495	0.00429815	0.0725134
DOL	DOL	Bifidobacterium longum	0.0272765	0.00979898	0.00544779	0.0889805
DOL	DOL	Veillonella parvula	0.00877526	0.00316361	0.00561354	0.0896947
DOL	DOL	Staphylococcus haemolyticus	-0.0226039	0.00824189	0.00617533	0.0945597
DOL	DOL	Klebsiella pneumoniae	0.024025	0.00895843	0.00740986	0.102759
DOL	DOL	Escherichia coli	0.0294029	0.0111498	0.00845798	0.103763
DOL	DOL	Klebsiella oxytoca	0.020337	0.00767646	0.00815957	0.103763
DOL	DOL	Clostridium perfringens	0.00417042	0.00189775	0.0281446	0.229847

## Sheet: Supplementary Table 4
Clinical variable	Level	EC number	Description	Coefficient	Standard error	P-value	Q-value
Gestational age	Gestational age	3.3.1.1	Adenosylhomocysteinase	0.00311816	0.000984493	0.00198096	0.0305916
Gestational age	Gestational age	4.1.2.2	Ketotetrose phosphate aldolase	0.000513857	0.000173557	0.00372747	0.048485
Gestational age	Gestational age	3.2.1.99	Arabinan endo 1 5 alpha L arabinosidase	0.00143862	0.000497452	0.0045674	0.0558691
Gestational age	Gestational age	3.2.1.49	Alpha N acetylgalactosaminidase	0.00169766	0.000597886	0.00531667	0.0623819
Gestational age	Gestational age	3.1.3.18	Phosphoglycolate phosphatase	0.00430507	0.00154595	0.00629262	0.070279
Gestational age	Gestational age	2.1.1.131	Precorrin 3B C 17 methyltransferase	0.00110053	0.000399632	0.00679314	0.0740018
Gestational age	Gestational age	1.3.1.44	Trans 2 enoyl CoA reductase NAD	0.000471172	0.000173597	0.00765435	0.0804881
Gestational age	Gestational age	6.3.4.21	Nicotinate phosphoribosyltransferase	0.00314494	0.00116698	0.00808957	0.083261
Gestational age	Gestational age	2.7.8.20	Phosphatidylglycerol membrane oligosaccharide glycerophosphotransferase	-0.00119417	0.000444725	0.00831993	0.0848425
Gestational age	Gestational age	3.8.1.2	S 2 haloacid dehalogenase	0.00147683	0.000551934	0.00849017	0.0858869
Gestational age	Gestational age	2.4.1.290	acetylgalactosaminyltransferase	0.00192859	0.000726991	0.00912936	0.0906633
Gestational age	Gestational age	3.4.24.3	Microbial collagenase	0.000421317	0.00016107	0.0100887	0.097366
Gestational age	Gestational age	1.1.1.267	1 deoxy D xylulose 5 phosphate reductoisomerase	0.00348258	0.00134279	0.0107519	0.101487
Gestational age	Gestational age	3.1.3.71	2 phosphosulfolactate phosphatase	0.000469864	0.000183838	0.0118958	0.108339
Gestational age	Gestational age	3.1.1.11	Pectinesterase	-0.00223525	0.000883467	0.0127831	0.113825
Gestational age	Gestational age	2.4.1.250	D inositol 3 phosphate glycosyltransferase	0.00178465	0.000705978	0.0128383	0.114105
Gestational age	Gestational age	1.1.1.1	Alcohol dehydrogenase	-0.00466542	0.00184681	0.012914	0.114636
Gestational age	Gestational age	2.7.8.7	Holo acyl carrier protein synthase	-0.00248552	0.000992128	0.0136374	0.11893
Gestational age	Gestational age	3.1.26.4	Ribonuclease H	-0.00290623	0.00117565	0.0148918	0.126197
Gestational age	Gestational age	3.5.4.19	Phosphoribosyl AMP cyclohydrolase	0.00476728	0.00193814	0.0154103	0.12975
Gestational age	Gestational age	3.4.11.18	Methionyl aminopeptidase	0.00291561	0.00118837	0.0156504	0.131204
Gestational age	Gestational age	3.6.3.15	Sodium transporting two sector ATPase	-0.000367784	0.000151297	0.0165511	0.136338
Gestational age	Gestational age	1.2.7.3	2 oxoglutarate synthase	0.00123864	0.000509562	0.0166716	0.136924
Gestational age	Gestational age	2.3.1.184	Acyl homoserine lactone synthase	0.00146363	0.000604865	0.0170449	0.138919
Gestational age	Gestational age	4.1.99.2	Tyrosine phenol lyase	-0.00107843	0.000447845	0.0176209	0.141686
Gestational age	Gestational age	2.7.7.47	Streptomycin 3 adenylyltransferase	0.00195714	0.000818569	0.0184787	0.146276
Gestational age	Gestational age	3.2.1.50	Alpha N acetylglucosaminidase	0.00325924	0.00136348	0.0185121	0.146357
Gestational age	Gestational age	2.7.1.15	Ribokinase	0.00624627	0.00263392	0.0194424	0.151096
Gestational age	Gestational age	1.5.1.30	Flavin reductase NADPH	-0.00171785	0.00072453	0.0195107	0.151435
Gestational age	Gestational age	5.3.1.8	Mannose 6 phosphate isomerase	-0.00283631	0.00120455	0.0202254	0.154592
Gestational age	Gestational age	3.1.4.3	Phospholipase C	0.0014182	0.00060304	0.0203402	0.155106
Gestational age	Gestational age	3.6.1.19	Nucleoside triphosphate diphosphatase	0.00355082	0.00151408	0.0207246	0.157114
Gestational age	Gestational age	2.7.10.2	Non specific protein tyrosine kinase	0.0016947	0.000726602	0.0213101	0.160285
Gestational age	Gestational age	3.6.3.31	Polyamine transporting ATPase	-0.00240594	0.00103198	0.0214654	0.160949
Gestational age	Gestational age	3.5.2.7	Imidazolonepropionase	0.0022897	0.00098344	0.0216843	0.161705
Gestational age	Gestational age	6.1.1.23	Aspartate tRNA Asn ligase	0.00210679	0.000907738	0.0220831	0.163253
Gestational age	Gestational age	4.3.2.1	Argininosuccinate lyase	0.0027941	0.0012063	0.0223608	0.164659
Gestational age	Gestational age	5.4.2.7	Phosphopentomutase	-0.00228049	0.000995298	0.0237738	0.171636
Gestational age	Gestational age	1.1.1.31	3 hydroxyisobutyrate dehydrogenase	0.000848946	0.000374191	0.0249867	0.176534
Gestational age	Gestational age	2.7.1.40	Pyruvate kinase	0.00226754	0.000998069	0.024995	0.176534
Gestational age	Gestational age	1.2.4.4	3 methyl 2 oxobutanoate dehydrogenase 2 methylpropanoyl transferring	0.00109349	0.000483071	0.0252488	0.177736
Gestational age	Gestational age	5.4.99.9	UDP galactopyranose mutase	0.00510423	0.00227068	0.0265673	0.182819
Gestational age	Gestational age	2.4.1.212	Hyaluronan synthase	0.00256029	0.00114081	0.0267583	0.1836
Gestational age	Gestational age	2.6.1.5	Tyrosine transaminase	0.00228073	0.00101958	0.0272421	0.185989
Gestational age	Gestational age	1.1.1.122	D threo aldose 1 dehydrogenase	0.00277599	0.00124974	0.0283362	0.190826
Gestational age	Gestational age	3.6.1.23	dUTP diphosphatase	0.00299159	0.00135682	0.029433	0.195472
Gestational age	Gestational age	2.7.8.26	Adenosylcobinamide GDP ribazoletransferase	0.00302336	0.00137486	0.0299164	0.197377
Gestational age	Gestational age	3.5.4.5	Cytidine deaminase	-0.00308127	0.00140552	0.0304506	0.199636
Gestational age	Gestational age	2.3.2.8	Arginyltransferase	0.000764276	0.000350152	0.0308014	0.200988
Gestational age	Gestational age	1.5.5.1	Electron transferring flavoprotein dehydrogenase	0.000660176	0.000304242	0.0318406	0.205347
Gestational age	Gestational age	2.7.1.36	Mevalonate kinase	-0.00166951	0.000772151	0.032624	0.208623
Gestational age	Gestational age	4.2.1.55	3 hydroxybutyryl CoA dehydratase	-0.000445171	0.00020741	0.033891	0.213498
Gestational age	Gestational age	3.1.26.12	Ribonuclease E	0.00120075	0.000561344	0.0346363	0.216439
Gestational age	Gestational age	3.5.2.12	6 aminohexanoate cyclic dimer hydrolase	0.000277131	0.000129896	0.0349622	0.217654
Gestational age	Gestational age	2.5.1.74	1 4 dihydroxy 2 naphthoate polyprenyltransferase	0.00299758	0.00140688	0.0352132	0.218667
Gestational age	Gestational age	6.4.1.1	Pyruvate carboxylase	0.00128063	0.000601939	0.0354147	0.219299
Gestational age	Gestational age	2.7.1.63	Polyphosphate glucose phosphotransferase	0.00209772	0.000989621	0.0362559	0.222498
Gestational age	Gestational age	4.2.1.22	Cystathionine beta synthase	0.00193666	0.000914247	0.0363479	0.222863
Gestational age	Gestational age	2.4.1.187	mannosaminyltransferase	0.0010927	0.000516972	0.036591	0.223691
Gestational age	Gestational age	1.1.1.274	2 5 didehydrogluconate reductase 2 dehydro D gluconate forming	0.00356214	0.00169242	0.0375173	0.226854
Gestational age	Gestational age	3.1.21.4	Type II site specific deoxyribonuclease	0.00240836	0.00114749	0.0380573	0.228702
Gestational age	Gestational age	1.7.1.7	GMP reductase	-0.00219883	0.0010497	0.0383893	0.230136
Gestational age	Gestational age	3.5.3.1	Arginase	0.001585	0.000760844	0.0395042	0.234289
Gestational age	Gestational age	4.1.3.27	Anthranilate synthase	-0.0032468	0.0015718	0.0411655	0.240425
Gestational age	Gestational age	1.1.1.21	Aldehyde reductase	0.00205372	0.000999571	0.0421687	0.244046
Gestational age	Gestational age	5.4.99.18	5 carboxyamino imidazole ribonucleotide mutase	0.00308884	0.00150756	0.0428255	0.246369
Gestational age	Gestational age	3.5.2.2	Dihydropyrimidinase	0.000960806	0.000470565	0.0433207	0.248274
Gestational age	Gestational age	1.4.1.16	Diaminopimelate dehydrogenase	0.00132489	0.000649103	0.0436098	0.24923
Birthweight	Birthweight	3.1.1.11	Pectinesterase	0.00308807	0.000823512	0.000282402	0.00673691
Birthweight	Birthweight	2.7.8.20	Phosphatidylglycerol membrane oligosaccharide glycerophosphotransferase	0.00147525	0.000413633	0.00053232	0.0111058
Birthweight	Birthweight	4.1.99.2	Tyrosine phenol lyase	0.00122063	0.000415667	0.004029	0.0508464
Birthweight	Birthweight	1.1.1.336	UDP N acetyl D mannosamine dehydrogenase	0.00112007	0.000394111	0.00533399	0.0625087
Birthweight	Birthweight	1.3.99.1	Deleted entry	-0.00336217	0.00120626	0.00625466	0.0699636
Birthweight	Birthweight	6.2.1.17	Propionate CoA ligase	0.00109773	0.000394464	0.00633605	0.0706544
Birthweight	Birthweight	6.3.3.2	5 formyltetrahydrofolate cyclo ligase	-0.00340726	0.00127013	0.00843391	0.0854516
Birthweight	Birthweight	4.3.1.2	Methylaspartate ammonia lyase	0.00317846	0.00120914	0.00978454	0.095295
Birthweight	Birthweight	5.4.99.1	Methylaspartate mutase	0.0044269	0.00168479	0.00981419	0.0954513
Birthweight	Birthweight	1.4.3.19	Glycine oxidase	-0.000429514	0.000169403	0.0125674	0.112531
Birthweight	Birthweight	1.14.13.24	3 hydroxybenzoate 6 monooxygenase	0.00276779	0.00109828	0.0131446	0.116039
Birthweight	Birthweight	4.1.1.41	Methylmalonyl CoA decarboxylase	0.00301989	0.00127024	0.0191401	0.149595
Birthweight	Birthweight	4.1.1.44	4 carboxymuconolactone decarboxylase	-0.00248041	0.00104744	0.0196008	0.151799
Birthweight	Birthweight	3.1.3.89	5 deoxynucleotidase	0.00307318	0.00130156	0.0199474	0.153179
Birthweight	Birthweight	3.5.3.1	Arginase	-0.00164166	0.000704465	0.0216489	0.161623
Birthweight	Birthweight	1.1.1.169	2 dehydropantoate 2 reductase	-0.00355908	0.00153155	0.0219505	0.16293
Birthweight	Birthweight	3.5.2.7	Imidazolonepropionase	-0.00209759	0.000911283	0.0232567	0.169134
Birthweight	Birthweight	1.1.99.3	Gluconate 2 dehydrogenase acceptor	-0.00242743	0.00105934	0.0238072	0.171789
Birthweight	Birthweight	2.4.1.250	D inositol 3 phosphate glycosyltransferase	-0.00149936	0.000657087	0.0243854	0.174173
Birthweight	Birthweight	5.4.99.28	tRNA pseudouridine 32 synthase	0.00328893	0.00144178	0.0244546	0.174451
Birthweight	Birthweight	5.4.99.29	23S rRNA pseudouridine 746 synthase	0.00328756	0.00144181	0.0245156	0.17469
Birthweight	Birthweight	2.1.1.151	Cobalt factor II C 20 methyltransferase	0.00249917	0.00112345	0.0281168	0.189728
Birthweight	Birthweight	3.1.3.82	D glycero beta D manno heptose 1 7 bisphosphate 7 phosphatase	0.00298726	0.00135648	0.0297263	0.196576
Birthweight	Birthweight	1.4.1.4	Glutamate dehydrogenase NADP	0.00277944	0.00126701	0.0303335	0.199154
Birthweight	Birthweight	2.3.1.193	tRNA Met cytidine acetyltransferase	0.00243956	0.00111569	0.0308752	0.201424
Birthweight	Birthweight	2.6.1.76	Diaminobutyrate 2 oxoglutarate transaminase	0.000696242	0.000318737	0.0310045	0.201838
Birthweight	Birthweight	3.3.1.1	Adenosylhomocysteinase	-0.00198848	0.000913554	0.0316647	0.204534
Birthweight	Birthweight	1.3.1.43	Arogenate dehydrogenase	-0.00110533	0.000509585	0.0322404	0.20709
Birthweight	Birthweight	1.14.11.17	Taurine dioxygenase	0.00294485	0.00136742	0.0334492	0.211921
Birthweight	Birthweight	1.1.1.21	Aldehyde reductase	-0.00199159	0.000925403	0.0335505	0.212142
Birthweight	Birthweight	1.5.1.30	Flavin reductase NADPH	0.00144564	0.000671775	0.0337042	0.212787
Birthweight	Birthweight	4.1.1.31	Phosphoenolpyruvate carboxylase	-0.00112915	0.000528667	0.0348341	0.217345
Birthweight	Birthweight	3.1.1.53	Sialate O acetylesterase	-0.00112983	0.000529087	0.034982	0.217654
Birthweight	Birthweight	2.7.1.59	N acetylglucosamine kinase	0.0027968	0.00131561	0.0357246	0.220321
Birthweight	Birthweight	1.13.11.1	Catechol 1 2 dioxygenase	0.000507566	0.000239226	0.0360539	0.221734
Birthweight	Birthweight	2.4.1.246	Mannosylfructose phosphate synthase	0.000836074	0.000394386	0.0363536	0.222863
Birthweight	Birthweight	1.1.1.140	Sorbitol 6 phosphate 2 dehydrogenase	0.00273374	0.00129546	0.0370954	0.22525
Birthweight	Birthweight	1.1.1.3	Homoserine dehydrogenase	-0.00234513	0.00111279	0.0373052	0.226047
Birthweight	Birthweight	1.8.4.12	Peptide methionine R S oxide reductase	-0.00297368	0.00141236	0.0375257	0.226857
Birthweight	Birthweight	3.2.1.49	Alpha N acetylgalactosaminidase	-0.00116288	0.000556387	0.038786	0.231365
Birthweight	Birthweight	2.4.1.290	acetylgalactosaminyltransferase	-0.001406	0.000677564	0.0402767	0.237451
Birthweight	Birthweight	3.5.1.32	Hippurate hydrolase	-0.000714515	0.000347617	0.0421177	0.243907
Birthweight	Birthweight	4.2.1.10	3 dehydroquinate dehydratase	-0.00270998	0.00131815	0.0421239	0.243907
Birth mode	Vaginal	2.3.3.13	2 isopropylmalate synthase	-0.0080037	0.00213131	0.000279258	0.00668386
Birth mode	Vaginal	3.2.1.78	Mannan endo 1 4 beta mannosidase	0.00272088	0.000791865	0.000865208	0.0161427
Birth mode	Vaginal	3.1.31.1	Micrococcal nuclease	0.00416228	0.00128988	0.00164486	0.0263636
Birth mode	Vaginal	3.5.1.24	Choloylglycine hydrolase	0.00198905	0.000623779	0.00187621	0.029257
Birth mode	Vaginal	2.1.1.79	Cyclopropane fatty acyl phospholipid synthase	0.00448009	0.00143426	0.00228288	0.0338898
Birth mode	Vaginal	1.3.1.98	UDP N acetylmuramate dehydrogenase	0.00560614	0.00180358	0.0024109	0.0352268
Birth mode	Vaginal	1.1.1.274	2 5 didehydrogluconate reductase 2 dehydro D gluconate forming	0.0066047	0.00215517	0.00275446	0.0388269
Birth mode	Vaginal	4.1.2.5	L threonine aldolase	0.00487094	0.00161042	0.00310345	0.0426187
Birth mode	Vaginal	3.2.1.93	Alpha alpha phosphotrehalase	0.0053985	0.00178723	0.00313169	0.0428837
Birth mode	Vaginal	2.4.1.7	Sucrose phosphorylase	0.00481534	0.00160479	0.0033443	0.0449352
Birth mode	Vaginal	5.4.3.8	Glutamate 1 semialdehyde 2 1 aminomutase	-0.0039518	0.00133634	0.00379058	0.0489818
Birth mode	Vaginal	1.2.4.1	Pyruvate dehydrogenase acetyl transferring	-0.00665084	0.00225713	0.00391436	0.049963
Birth mode	Vaginal	3.2.1.4	Cellulase	0.00551294	0.00188894	0.00426888	0.053098
Birth mode	Vaginal	6.3.4.20	7 cyano 7 deazaguanine synthase	-0.00329262	0.00113174	0.00439695	0.0544088
Birth mode	Vaginal	4.4.1.1	Cystathionine gamma lyase	0.00209256	0.000718511	0.00449493	0.0551939
Birth mode	Vaginal	2.7.1.100	S methyl 5 thioribose kinase	-0.00538499	0.00185959	0.00458494	0.0559638
Birth mode	Vaginal	2.4.1.246	Mannosylfructose phosphate synthase	-0.0015457	0.000542513	0.00528582	0.0621468
Birth mode	Vaginal	1.1.1.304	Diacetyl reductase S acetoin forming	-0.00561995	0.00197741	0.00535231	0.0626294
Birth mode	Vaginal	2.3.1.181	Lipoyl octanoyl transferase	-0.00462397	0.00163859	0.00567731	0.0652822
Birth mode	Vaginal	2.5.1.29	Geranylgeranyl diphosphate synthase	0.00176737	0.000626357	0.00572271	0.0656469
Birth mode	Vaginal	3.2.1.23	Beta galactosidase	0.00607406	0.00218272	0.00635182	0.0707753
Birth mode	Vaginal	2.8.3.16	Formyl CoA transferase	0.00348253	0.00125259	0.00639375	0.0711048
Birth mode	Vaginal	2.7.1.55	Allose kinase	0.00321546	0.00116361	0.0067072	0.0733955
Birth mode	Vaginal	2.5.1.1	Dimethylallyltranstransferase	0.00170312	0.000616652	0.00680541	0.0741074
Birth mode	Vaginal	3.1.1.29	Aminoacyl tRNA hydrolase	0.003435	0.00125164	0.00714755	0.0767008
Birth mode	Vaginal	2.3.1.61	Dihydrolipoyllysine residue succinyltransferase	-0.00341773	0.00125261	0.00742758	0.0788239
Birth mode	Vaginal	3.1.1.53	Sialate O acetylesterase	0.00197844	0.000725011	0.00744461	0.078945
Birth mode	Vaginal	4.2.1.22	Cystathionine beta synthase	0.00317195	0.00116591	0.00760403	0.0801641
Birth mode	Vaginal	3.4.16.6	Carboxypeptidase D	0.00135799	0.000499439	0.00781898	0.0814298
Birth mode	Vaginal	2.7.4.6	Nucleoside diphosphate kinase	-0.00426553	0.00158105	0.00809661	0.083261
Birth mode	Vaginal	4.2.1.49	Urocanate hydratase	-0.00551918	0.00204588	0.00808868	0.083261
Birth mode	Vaginal	2.5.1.78	6 7 dimethyl 8 ribityllumazine synthase	-0.0033795	0.00125498	0.00827037	0.084627
Birth mode	Vaginal	3.2.1.22	Alpha galactosidase	0.00536633	0.00199832	0.00838681	0.0852106
Birth mode	Vaginal	3.5.1.5	Urease	-0.00762926	0.00284292	0.00843823	0.0854516
Birth mode	Vaginal	2.7.8.6	Undecaprenyl phosphate galactose phosphotransferase	0.00243636	0.000913067	0.00880829	0.0881442
Birth mode	Vaginal	6.3.5.1	NAD synthase glutamine hydrolyzing	0.00186084	0.000701124	0.00920144	0.0912531
Birth mode	Vaginal	3.6.1.13	ADP ribose diphosphatase	0.0045815	0.00172975	0.00931068	0.0920509
Birth mode	Vaginal	1.3.1.43	Arogenate dehydrogenase	0.00184579	0.000698101	0.00942522	0.0928324
Birth mode	Vaginal	2.6.99.2	Pyridoxine 5 phosphate synthase	0.0047525	0.00180271	0.00960328	0.0941671
Birth mode	Vaginal	3.1.1.5	Lysophospholipase	0.00714031	0.00271343	0.00972729	0.0950269
Birth mode	Vaginal	1.8.4.8	Phosphoadenylyl sulfate reductase thioredoxin	-0.00342047	0.00130311	0.00991562	0.096116
Birth mode	Vaginal	1.1.1.125	2 deoxy D gluconate 3 dehydrogenase	-0.00431718	0.00166521	0.0108391	0.102109
Birth mode	Vaginal	3.2.2.8	Ribosylpyrimidine nucleosidase	0.00487066	0.00188613	0.011156	0.104025
Birth mode	Vaginal	1.1.1.21	Aldehyde reductase	0.00326656	0.00126848	0.0113623	0.105275
Birth mode	Vaginal	1.3.3.11	Pyrroloquinoline quinone synthase	-0.0042687	0.00165877	0.0114105	0.10549
Birth mode	Vaginal	4.1.99.3	Deoxyribodipyrimidine photo lyase	0.00447082	0.00173723	0.0114197	0.105494
Birth mode	Vaginal	5.1.1.13	Aspartate racemase	0.00344952	0.00136082	0.0126867	0.113213
Birth mode	Vaginal	3.2.1.49	Alpha N acetylgalactosaminidase	0.00193295	0.000765263	0.0129046	0.114623
Birth mode	Vaginal	3.2.1.99	Arabinan endo 1 5 alpha L arabinosidase	0.00160195	0.000634896	0.0130389	0.115389
Birth mode	Vaginal	3.2.1.75	Glucan endo 1 6 beta glucosidase	0.00137966	0.000547428	0.0134103	0.117519
Birth mode	Vaginal	3.5.3.8	Formimidoylglutamase	-0.00393602	0.00157407	0.0138285	0.120087
Birth mode	Vaginal	3.2.1.45	Glucosylceramidase	0.00255007	0.00102053	0.013864	0.120282
Birth mode	Vaginal	1.5.1.30	Flavin reductase NADPH	-0.00230522	0.000921621	0.0139621	0.120809
Birth mode	Vaginal	3.5.2.10	Creatininase	0.00251658	0.00100897	0.0141454	0.121809
Birth mode	Vaginal	5.99.1.2	DNA topoisomerase	-0.0061355	0.00246106	0.0141954	0.122068
Birth mode	Vaginal	3.6.3.36	Taurine transporting ATPase	0.00478155	0.0019269	0.0146067	0.124551
Birth mode	Vaginal	2.5.1.3	Thiamine phosphate diphosphorylase	0.00406827	0.0016711	0.0165682	0.136338
Birth mode	Vaginal	3.1.1.72	Acetylxylan esterase	0.00133139	0.000546075	0.0166296	0.136618
Birth mode	Vaginal	6.5.1.4	RNA 3 terminal phosphate cyclase ATP	0.00429741	0.00176804	0.01671	0.137018
Birth mode	Vaginal	3.4.21.102	C terminal processing peptidase	-0.00410664	0.001698	0.0172467	0.13985
Birth mode	Vaginal	2.1.1.104	Caffeoyl CoA O methyltransferase	0.00119209	0.000493307	0.017596	0.141605
Birth mode	Vaginal	4.2.2.6	Oligogalacturonide lyase	-0.00394199	0.0016383	0.0177961	0.142696
Birth mode	Vaginal	2.3.1.12	Dihydrolipoyllysine residue acetyltransferase	-0.00343415	0.00142851	0.0179079	0.143393
Birth mode	Vaginal	2.5.1.10	2E 6E farnesyl diphosphate synthase	0.00375211	0.00156378	0.0181165	0.14442
Birth mode	Vaginal	2.1.1.242	16S rRNA guanine 1516 N 2 methyltransferase	-0.00417332	0.00174155	0.0182697	0.145399
Birth mode	Vaginal	4.2.1.99	2 methylisocitrate dehydratase	-0.00435559	0.00181874	0.018322	0.145615
Birth mode	Vaginal	6.3.4.15	Biotin acetyl CoA carboxylase ligase	0.0041777	0.00174434	0.018317	0.145615
Birth mode	Vaginal	2.5.1.61	Hydroxymethylbilane synthase	-0.0033342	0.00139274	0.0184157	0.146157
Birth mode	Vaginal	6.2.1.1	Acetate CoA ligase	-0.00442583	0.00185386	0.0186719	0.147216
Birth mode	Vaginal	3.8.1.2	S 2 haloacid dehalogenase	0.00167196	0.000701771	0.0188471	0.148151
Birth mode	Vaginal	1.1.1.76	S S butanediol dehydrogenase	0.00117293	0.000494211	0.0196615	0.152182
Birth mode	Vaginal	2.3.1.30	Serine O acetyltransferase	-0.00415551	0.00175718	0.0199293	0.153102
Birth mode	Vaginal	3.3.2.1	Isochorismatase	-0.00387006	0.0016445	0.0204119	0.155446
Birth mode	Vaginal	1.5.1.7	Saccharopine dehydrogenase NAD L lysine forming	0.000629601	0.000269988	0.0215303	0.161183
Birth mode	Vaginal	4.1.99.2	Tyrosine phenol lyase	-0.00132929	0.000570631	0.0216608	0.161623
Birth mode	Vaginal	2.1.1.207	tRNA cytidine 34 2 O methyltransferase	0.00342801	0.00147304	0.0218191	0.162331
Birth mode	Vaginal	2.1.1.10	Homocysteine S methyltransferase	-0.00445053	0.00191723	0.022102	0.163296
Birth mode	Vaginal	3.2.1.31	Beta glucuronidase	0.00236889	0.0010222	0.0223478	0.164605
Birth mode	Vaginal	2.7.8.20	Phosphatidylglycerol membrane oligosaccharide glycerophosphotransferase	-0.00130301	0.000568674	0.0238383	0.171844
Birth mode	Vaginal	4.4.1.8	Cystathionine beta lyase	0.00494046	0.00215666	0.0239067	0.172164
Birth mode	Vaginal	3.2.1.55	Non reducing end alpha L arabinofuranosidase	0.00303422	0.00132378	0.0239281	0.172232
Birth mode	Vaginal	4.2.1.130	D lactate dehydratase	0.00370105	0.00161928	0.0242158	0.173472
Birth mode	Vaginal	3.5.4.2	Adenine deaminase	0.0233451	0.0102738	0.0250321	0.176649
Birth mode	Vaginal	2.7.9.2	Pyruvate water dikinase	-0.00371154	0.00164298	0.025858	0.180042
Birth mode	Vaginal	1.18.1.2	Ferredoxin NADP reductase	0.00487682	0.00216116	0.0260498	0.18094
Birth mode	Vaginal	1.1.5.6	Formate dehydrogenase N	-0.0037392	0.00165992	0.0262698	0.181715
Birth mode	Vaginal	2.7.1.53	L xylulokinase	0.00438164	0.00194482	0.0262648	0.181715
Birth mode	Vaginal	2.7.7.10	UTP hexose 1 phosphate uridylyltransferase	0.00120771	0.000535441	0.026439	0.182368
Birth mode	Vaginal	2.1.1.34	tRNA guanosine 18 2 O methyltransferase	0.00444323	0.00197627	0.0265653	0.182819
Birth mode	Vaginal	2.7.1.36	Mevalonate kinase	-0.00217687	0.000973287	0.0273516	0.186258
Birth mode	Vaginal	2.3.1.18	Galactoside O acetyltransferase	0.00481791	0.00216006	0.0277666	0.188141
Birth mode	Vaginal	2.7.4.1	Polyphosphate kinase	-0.00389385	0.00174793	0.0279532	0.189049
Birth mode	Vaginal	4.3.2.2	Adenylosuccinate lyase	-0.00281611	0.00126517	0.0282199	0.190182
Birth mode	Vaginal	1.8.5.3	Dimethylsulfoxide reductase	-0.00125898	0.00057058	0.0294834	0.195537
Birth mode	Vaginal	4.4.1.11	Methionine gamma lyase	0.00145021	0.000657413	0.029709	0.196534
Birth mode	Vaginal	1.8.1.2	Assimilatory sulfite reductase NADPH	-0.00454122	0.00208033	0.0312157	0.202721
Birth mode	Vaginal	2.8.1.2	3 mercaptopyruvate sulfurtransferase	0.00387683	0.00179174	0.0326696	0.208868
Birth mode	Vaginal	1.2.1.70	Glutamyl tRNA reductase	-0.00252675	0.00117345	0.0335137	0.212115
Birth mode	Vaginal	2.1.1.191	23S rRNA cytosine 1962 C 5 methyltransferase	-0.00356849	0.00165788	0.03356	0.212156
Birth mode	Vaginal	1.7.1.7	GMP reductase	-0.00286527	0.00133165	0.0336518	0.212596
Birth mode	Vaginal	2.7.7.59	Protein PII uridylyltransferase	0.00124343	0.00057723	0.0337552	0.213046
Birth mode	Vaginal	4.2.1.24	Porphobilinogen synthase	-0.00262167	0.00122178	0.0342114	0.214578
Birth mode	Vaginal	6.3.4.13	Phosphoribosylamine glycine ligase	0.00406147	0.0019049	0.0352333	0.218744
Birth mode	Vaginal	2.6.1.85	Aminodeoxychorismate synthase	0.00471885	0.00221674	0.0355245	0.219743
Birth mode	Vaginal	2.1.1.184	23S rRNA adenine 2085 N 6 dimethyltransferase	-0.00457543	0.00215431	0.0361335	0.221986
Birth mode	Vaginal	4.1.1.74	Indolepyruvate decarboxylase	-0.00313271	0.00147752	0.0362447	0.222498
Birth mode	Vaginal	1.2.1.8	Betaine aldehyde dehydrogenase	-0.00369698	0.00174423	0.0363699	0.222866
Birth mode	Vaginal	3.4.15.5	Peptidyl dipeptidase Dcp	-0.00106057	0.000499707	0.0365977	0.223691
Birth mode	Vaginal	2.3.1.183	Phosphinothricin acetyltransferase	-0.00364109	0.00172079	0.0366348	0.223807
Birth mode	Vaginal	3.4.11.7	Glutamyl aminopeptidase	-0.00208299	0.00098479	0.0366399	0.223807
Birth mode	Vaginal	1.1.1.1	Alcohol dehydrogenase	-0.00495663	0.00234735	0.0370572	0.225161
Birth mode	Vaginal	2.4.2.21	Nicotinate nucleotide dimethylbenzimidazole phosphoribosyltransferase	0.00346267	0.00164667	0.0377864	0.227763
Birth mode	Vaginal	6.2.1.3	Long chain fatty acid CoA ligase	0.00332085	0.00157976	0.0378545	0.228031
Birth mode	Vaginal	1.5.1.38	FMN reductase NADPH	0.0038166	0.00181596	0.0378826	0.228076
Birth mode	Vaginal	1.6.99.3	NADH dehydrogenase	0.00332027	0.00158397	0.038445	0.230325
Birth mode	Vaginal	4.2.1.47	GDP mannose 4 6 dehydratase	0.00367888	0.00176073	0.0389976	0.232262
Birth mode	Vaginal	6.3.2.12	Dihydrofolate synthase	0.00140449	0.000672493	0.039088	0.232588
Birth mode	Vaginal	2.7.1.60	N acylmannosamine kinase	0.00464654	0.00223603	0.0400408	0.236545
Birth mode	Vaginal	3.1.3.15	Histidinol phosphatase	-0.000891023	0.000429514	0.0404037	0.237859
Birth mode	Vaginal	5.4.99.20	23S rRNA pseudouridine 2457 synthase	0.0034985	0.00168956	0.0407639	0.239196
Birth mode	Vaginal	4.3.1.3	Histidine ammonia lyase	-0.00378324	0.0018286	0.0409081	0.2397
Birth mode	Vaginal	5.1.3.15	Glucose 6 phosphate 1 epimerase	0.00349418	0.00168936	0.0409782	0.239941
Birth mode	Vaginal	4.1.1.5	Acetolactate decarboxylase	-0.00386524	0.00187776	0.041893	0.243144
Birth mode	Vaginal	2.3.1.174	3 oxoadipyl CoA thiolase	0.00208499	0.00101527	0.042328	0.244545
Birth mode	Vaginal	3.5.1.19	Nicotinamidase	0.00341527	0.00166335	0.0424368	0.244767
Birth mode	Vaginal	1.8.1.7	Glutathione disulfide reductase	0.0036929	0.00179945	0.0425417	0.245178
Birth mode	Vaginal	6.2.1.17	Propionate CoA ligase	-0.00111341	0.000543154	0.0427675	0.246195
Sex	Male	2.6.1.83	LL diaminopimelate aminotransferase	-0.00222392	0.000663285	0.00112238	0.019712
Sex	Male	3.2.1.185	Non reducing end beta L arabinofuranosidase	-0.00290432	0.00103307	0.0058783	0.067039
Sex	Male	3.5.2.10	Creatininase	-0.00239435	0.000937947	0.0120951	0.109841
Sex	Male	3.1.21.4	Type II site specific deoxyribonuclease	0.00343932	0.00136231	0.0130356	0.115389
Sex	Male	2.3.1.102	N 6 hydroxylysine O acetyltransferase	0.00288694	0.00118609	0.0165408	0.136338
Sex	Male	6.3.2.39	Aerobactin synthase	0.00311865	0.0012866	0.0169814	0.138558
Sex	Male	3.6.1.15	Nucleoside triphosphate phosphatase	-0.00169467	0.000701736	0.0174432	0.140769
Sex	Male	2.3.3.13	2 isopropylmalate synthase	0.00472854	0.00197792	0.0185445	0.146533
Sex	Male	2.7.7.22	Mannose 1 phosphate guanylyltransferase GDP	-0.00141247	0.000596326	0.0199587	0.153205
Sex	Male	3.1.31.1	Micrococcal nuclease	0.00281374	0.00119933	0.0207455	0.15722
Sex	Male	2.7.7.60	2 C methyl D erythritol 4 phosphate cytidylyltransferase	0.00360248	0.00156043	0.0229387	0.167545
Sex	Male	1.14.13.59	L lysine N 6 monooxygenase NADPH	0.00324851	0.00141732	0.0238008	0.171789
Sex	Male	6.1.1.12	Aspartate tRNA ligase	-0.00298049	0.0013203	0.0260442	0.18094
Sex	Male	3.1.4.3	Phospholipase C	0.0015972	0.000708576	0.0261874	0.181474
Sex	Male	2.3.1.12	Dihydrolipoyllysine residue acetyltransferase	0.00297129	0.00132708	0.0272083	0.185846
Sex	Male	6.3.2.38	N 2 citryl N 6 acetyl N 6 hydroxylysine synthase	0.00291423	0.00131353	0.0285638	0.19187
Sex	Male	2.7.1.121	Phosphoenolpyruvate glycerone phosphotransferase	-0.000885747	0.000401385	0.0294762	0.195537
Sex	Male	5.3.1.5	Xylose isomerase	0.00302325	0.00137626	0.0302201	0.198779
Sex	Male	1.8.1.4	Dihydrolipoyl dehydrogenase	-0.0029236	0.00134822	0.0323464	0.207551
Sex	Male	6.1.1.4	Leucine tRNA ligase	-0.00467375	0.00218731	0.0349313	0.217527
Sex	Male	2.7.6.2	Thiamine diphosphokinase	-0.0015117	0.000708706	0.0351998	0.218631
Sex	Male	3.5.1.5	Urease	0.00545661	0.00264149	0.0412779	0.240886
Sex	Male	1.1.1.157	3 hydroxybutyryl CoA dehydrogenase	-0.000901444	0.000436555	0.0413156	0.240918
Season	Autumn	2.8.1.4	tRNA sulfurtransferase	-0.00655328	0.00174046	0.000260657	0.0063337
Season	Autumn	5.4.99.62	D ribose pyranase	-0.00699928	0.00189943	0.000346241	0.0079121
Season	Summer	2.7.8.20	Phosphatidylglycerol membrane oligosaccharide glycerophosphotransferase	0.00280267	0.000799157	0.000649804	0.0129376
Season	Autumn	2.3.1.157	Glucosamine 1 phosphate N acetyltransferase	0.000404467	0.000116642	0.000715008	0.0139463
Season	Autumn	2.7.7.77	Molybdenum cofactor guanylyltransferase	-0.00662816	0.00192679	0.000796845	0.0151562
Season	Autumn	1.1.99.1	Choline dehydrogenase	-0.00581249	0.00170875	0.000909875	0.016742
Season	Autumn	4.1.3.3	N acetylneuraminate lyase	-0.00807147	0.00241404	0.00108049	0.0191532
Season	Autumn	2.1.1.195	Cobalt precorrin 5B C 1 methyltransferase	0.00567999	0.00171716	0.00122793	0.0211164
Season	Summer	4.1.99.2	Tyrosine phenol lyase	0.00261006	0.000803381	0.00153023	0.0250419
Season	Autumn	3.1.4.46	Glycerophosphodiester phosphodiesterase	-0.00755758	0.00233385	0.00154324	0.0251696
Season	Autumn	6.3.2.1	Pantoate beta alanine ligase AMP forming	-0.00513862	0.00161567	0.00188538	0.0293838
Season	Autumn	2.4.1.12	Cellulose synthase UDP forming	0.00230047	0.000724131	0.00189015	0.0294262
Season	Autumn	1.17.1.2	4 hydroxy 3 methylbut 2 enyl diphosphate reductase	0.00745783	0.00236065	0.00199845	0.0307462
Season	Autumn	2.1.1.271	Cobalt precorrin 4 methyltransferase	0.00566973	0.00181865	0.00225361	0.0336113
Season	Summer	3.6.3.54	Cu exporting ATPase	0.00313325	0.00101564	0.0025674	0.0368215
Season	Autumn	3.4.25.2	HslU HslV peptidase	-0.00621804	0.00202794	0.00268055	0.0381213
Season	Autumn	1.1.1.313	Sulfoacetaldehyde reductase	0.00519031	0.00170992	0.00289835	0.0403191
Season	Autumn	5.4.2.12	Phosphoglycerate mutase 2 3 diphosphoglycerate independent	-0.00533319	0.0017541	0.00290062	0.0403191
Season	Summer	1.1.1.35	3 hydroxyacyl CoA dehydrogenase	0.000756201	0.000254842	0.00364634	0.0479019
Season	Autumn	1.11.1.10	Chloride peroxidase	0.00504276	0.00171733	0.00393455	0.0501094
Season	Autumn	2.3.1.n2	Phosphate acyltransferase	-0.00557713	0.0018968	0.00394219	0.0501845
Season	Autumn	4.2.1.75	Uroporphyrinogen III synthase	-0.0057736	0.00196893	0.00400588	0.0507098
Season	Autumn	2.4.1.18	1 4 alpha glucan branching enzyme	0.0057028	0.00194815	0.00405595	0.0510649
Season	Autumn	4.3.1.3	Histidine ammonia lyase	0.00595859	0.00204359	0.00421824	0.052559
Season	Autumn	6.2.1.1	Acetate CoA ligase	0.00594202	0.00205844	0.00457571	0.0558994
Season	Spring	4.2.2.1	Hyaluronate lyase	-0.0023271	0.00080278	0.00459168	0.055964
Season	Autumn	1.14.13.82	Vanillate monooxygenase	0.00457989	0.00160241	0.00496679	0.0595145
Season	Summer	2.4.1.18	1 4 alpha glucan branching enzyme	0.0070548	0.00246356	0.00499434	0.059767
Season	Autumn	3.6.1.45	UDP sugar diphosphatase	0.000847801	0.000296172	0.00502383	0.0599982
Season	Autumn	5.4.3.2	Lysine 2 3 aminomutase	0.00107903	0.000380089	0.0052939	0.0621725
Season	Autumn	2.7.1.107	Diacylglycerol kinase ATP	-0.00554991	0.00196977	0.00563578	0.0650387
Season	Summer	2.7.4.1	Polyphosphate kinase	0.00693316	0.00245798	0.00567164	0.0652556
Season	Autumn	3.4.24.55	Pitrilysin	0.000932227	0.00033675	0.00650323	0.0719607
Season	Autumn	1.2.7.8	Indolepyruvate ferredoxin oxidoreductase	0.00147666	0.000535054	0.00670943	0.0733955
Season	Autumn	1.13.11.3	Protocatechuate 3 4 dioxygenase	0.00456667	0.00165739	0.00671705	0.0734509
Season	Autumn	4.2.1.99	2 methylisocitrate dehydratase	0.00550767	0.0020095	0.00699618	0.0754423
Season	Autumn	3.5.4.13	dCTP deaminase	0.00551646	0.00201845	0.00723174	0.0774146
Season	Autumn	3.5.1.5	Urease	0.00873545	0.00320046	0.00732767	0.0781094
Season	Autumn	2.7.9.2	Pyruvate water dikinase	0.00494432	0.00181711	0.00740932	0.0786912
Season	Autumn	3.4.11.4	Tripeptide aminopeptidase	-0.0048544	0.00178609	0.00757042	0.0799563
Season	Autumn	1.11.1.21	Catalase peroxidase	0.00118235	0.000435263	0.00758631	0.080036
Season	Autumn	4.1.99.17	Phosphomethylpyrimidine synthase	0.005569	0.00205647	0.00771191	0.0807393
Season	Autumn	2.7.7.23	UDP N acetylglucosamine diphosphorylase	0.00034455	0.000127402	0.00778542	0.0812428
Season	Autumn	2.6.1.11	Acetylornithine transaminase	0.00629319	0.00232516	0.00779557	0.0813193
Season	Summer	2.7.7.8	Polyribonucleotide nucleotidyltransferase	0.007178	0.00264892	0.00781964	0.0814298
Season	Summer	5.1.3.7	UDP N acetylglucosamine 4 epimerase	0.000560052	0.000206744	0.00784819	0.0816609
Season	Autumn	1.12.7.2	Ferredoxin hydrogenase	0.00506423	0.0018754	0.00785683	0.0817037
Season	Autumn	3.2.1.41	Pullulanase	0.00537469	0.00200106	0.00818562	0.0839274
Season	Autumn	2.7.4.1	Polyphosphate kinase	0.00522369	0.00194721	0.00829777	0.084745
Season	Autumn	5.3.1.8	Mannose 6 phosphate isomerase	-0.00462891	0.00172431	0.00832243	0.0848425
Season	Autumn	1.5.1.5	Methylenetetrahydrofolate dehydrogenase NADP	0.000567739	0.000212403	0.00853289	0.0861417
Season	Autumn	4.1.1.3	Oxaloacetate decarboxylase	0.00842037	0.00315376	0.00857697	0.0864912
Season	Summer	2.7.7.7	DNA directed DNA polymerase	0.00597041	0.0022475	0.0090601	0.0902247
Season	Summer	6.2.1.17	Propionate CoA ligase	0.00200728	0.000760878	0.00950772	0.0934211
Season	Spring	3.1.21.5	Type III site specific deoxyribonuclease	0.00141768	0.000543188	0.0102546	0.0982763
Season	Summer	5.1.2.3	3 hydroxybutyryl CoA epimerase	0.000525397	0.000201535	0.0103944	0.0991702
Season	Summer	4.3.1.3	Histidine ammonia lyase	0.00669895	0.00257298	0.0104771	0.0997106
Season	Summer	2.2.1.1	Transketolase	0.00997966	0.00384609	0.0107298	0.101402
Season	Autumn	2.2.1.7	1 deoxy D xylulose 5 phosphate synthase	0.0058647	0.00226367	0.0107358	0.101402
Season	Autumn	1.1.1.18	Inositol 2 dehydrogenase	0.00474649	0.0018454	0.0112678	0.104853
Season	Summer	3.1.4.3	Phospholipase C	0.00276751	0.00107591	0.0114266	0.105494
Season	Autumn	1.17.7.3	E 4 hydroxy 3 methylbut 2 enyl diphosphate synthase flavodoxin	0.00397818	0.00154883	0.0114838	0.105792
Season	Summer	1.97.1.9	Selenate reductase	0.000326131	0.000127095	0.0116725	0.106914
Season	Summer	2.3.1.157	Glucosamine 1 phosphate N acetyltransferase	0.000369306	0.000144942	0.012058	0.109573
Season	Summer	3.2.1.21	Beta glucosidase	0.00753356	0.00295299	0.0121144	0.109947
Season	Summer	5.4.3.2	Lysine 2 3 aminomutase	0.00120369	0.000472609	0.0121448	0.110127
Season	Autumn	5.1.3.24	N acetylneuraminate epimerase	-0.00554065	0.00218421	0.0122417	0.110753
Season	Autumn	4.2.1.90	L rhamnonate dehydratase	0.00587063	0.00231916	0.0125532	0.112476
Season	Autumn	3.1.3.48	Protein tyrosine phosphatase	-0.00671781	0.0026556	0.012736	0.113546
Season	Autumn	2.4.1.1	Glycogen phosphorylase	0.00552692	0.00219194	0.0129674	0.114969
Season	Autumn	2.2.1.1	Transketolase	0.00767885	0.0030468	0.0129878	0.115078
Season	Autumn	1.2.1.39	Phenylacetaldehyde dehydrogenase	-0.00276461	0.00110031	0.0131236	0.115889
Season	Autumn	1.2.1.2	Formate dehydrogenase	0.0097703	0.00388758	0.013207	0.116375
Season	Autumn	3.1.8.1	Aryldialkylphosphatase	0.0043273	0.0017234	0.0132315	0.116432
Season	Spring	3.5.1.4	Amidase	0.0039092	0.00155283	0.0132789	0.116616
Season	Autumn	5.1.1.1	Alanine racemase	-0.00507871	0.00202231	0.0134065	0.117519
Season	Summer	1.10.2.2	Quinol cytochrome c reductase	0.00253477	0.0010142	0.0138677	0.120282
Season	Autumn	6.3.1.8	Glutathionylspermidine synthase	0.000778678	0.000311912	0.0139742	0.120841
Season	Summer	4.99.1.4	Sirohydrochlorin ferrochelatase	0.00189839	0.000765937	0.014693	0.124991
Season	Autumn	2.7.2.8	Acetylglutamate kinase	0.00487874	0.0019853	0.0154694	0.130075
Season	Summer	5.1.3.32	L rhamnose mutarotase	0.00622043	0.00253989	0.0159298	0.132764
Season	Summer	1.3.1.76	Precorrin 2 dehydrogenase	0.00187241	0.000767364	0.0162628	0.134713
Season	Summer	1.15.1.2	Superoxide reductase	-0.0016105	0.00066125	0.0164008	0.13559
Season	Autumn	1.14.13.113	FAD dependent urate hydroxylase	0.00421946	0.00173644	0.0164671	0.135915
Season	Autumn	2.7.7.7	DNA directed DNA polymerase	0.00433047	0.00179228	0.0171925	0.139598
Season	Autumn	4.1.2.40	Tagatose bisphosphate aldolase	-0.00566295	0.00234635	0.0173499	0.140366
Season	Autumn	2.7.7.87	L threonylcarbamoyladenylate synthase	-0.00474478	0.00197545	0.0178323	0.142906
Season	Autumn	3.1.26.12	Ribonuclease E	0.00192708	0.000803006	0.0180287	0.144159
Season	Autumn	1.13.11.54	Acireductone dioxygenase Fe 2 requiring	0.00541042	0.00225969	0.0180748	0.144383
Season	Autumn	2.7.7.8	Polyribonucleotide nucleotidyltransferase	0.00504278	0.00210577	0.0181846	0.144923
Season	Autumn	1.1.1.56	Ribitol 2 dehydrogenase	0.00446555	0.00186939	0.0182912	0.14549
Season	Autumn	2.6.1.66	Valine pyruvate transaminase	-0.0055119	0.00232041	0.018898	0.148397
Season	Summer	2.7.9.2	Pyruvate water dikinase	0.00548218	0.00230722	0.0191797	0.149791
Season	Autumn	4.2.1.70	Pseudouridylate synthase	-0.0041348	0.00175183	0.0197816	0.152578
Season	Spring	4.2.1.39	Gluconate dehydratase	0.00224915	0.00095168	0.0198036	0.152682
Season	Autumn	1.13.11.53	Acireductone dioxygenase Ni 2 requiring	0.00531363	0.00226678	0.0205803	0.156311
Season	Autumn	3.1.31.1	Micrococcal nuclease	-0.00329704	0.00140798	0.0206336	0.15663
Season	Autumn	1.1.5.6	Formate dehydrogenase N	0.00427858	0.00183465	0.0212425	0.15986
Season	Autumn	1.1.1.11	D arabinitol 4 dehydrogenase	0.00402132	0.00172873	0.0215033	0.161029
Season	Summer	6.2.1.1	Acetate CoA ligase	0.00607212	0.00260531	0.0215412	0.161212
Season	Autumn	3.1.11.2	Exodeoxyribonuclease III	0.00563868	0.00242463	0.0217057	0.161776
Season	Summer	5.3.1.14	L rhamnose isomerase	0.00514311	0.00221281	0.0219733	0.163057
Season	Summer	5.3.3.8	Dodecenoyl CoA isomerase	0.000408581	0.000176096	0.021993	0.163119
Season	Autumn	4.2.1.109	Methylthioribulose 1 phosphate dehydratase	0.0050552	0.00218125	0.0220223	0.163163
Season	Summer	1.1.1.40	Malate dehydrogenase oxaloacetate decarboxylating NADP	0.00794563	0.0034214	0.0220706	0.163239
Season	Autumn	5.3.1.23	S methyl 5 thioribose 1 phosphate isomerase	0.00453166	0.00195488	0.0220716	0.163239
Season	Autumn	4.2.1.44	Myo inosose 2 dehydratase	0.00414232	0.00178934	0.0222059	0.163937
Season	Summer	4.6.1.13	Phosphatidylinositol diacylglycerol lyase	0.00175062	0.000755365	0.0222892	0.164384
Season	Autumn	1.6.99.5	Transferred entry 1 6 5 11	0.00453964	0.00197002	0.02291	0.167545
Season	Autumn	6.3.1.5	NAD synthase	-0.00321954	0.00139658	0.0229378	0.167545
Season	Summer	4.2.1.99	2 methylisocitrate dehydratase	0.00584565	0.00255356	0.0239237	0.172232
Season	Autumn	3.4.21.102	C terminal processing peptidase	0.00428753	0.00187755	0.0240488	0.172712
Season	Summer	6.1.1.7	Alanine tRNA ligase	0.00223335	0.000977273	0.0241806	0.173398
Season	Summer	2.7.1.29	Glycerone kinase	0.00330165	0.00145085	0.0247867	0.175874
Season	Summer	2.4.1.1	Glycogen phosphorylase	0.00628598	0.002767	0.0250391	0.176649
Season	Autumn	5.3.3.8	Dodecenoyl CoA isomerase	0.000321534	0.000141849	0.025115	0.177055
Season	Autumn	2.10.1.1	Molybdopterin molybdotransferase	-0.004111	0.00181547	0.0252369	0.177736
Season	Summer	3.2.1.49	Alpha N acetylgalactosaminidase	0.00243179	0.00107465	0.0254694	0.178721
Season	Autumn	6.5.1.4	RNA 3 terminal phosphate cyclase ATP	-0.00431408	0.00191147	0.0255622	0.178997
Season	Autumn	5.4.1.2	Transferred entry 5 4 99 61	-0.00115164	0.000509443	0.0256885	0.1793
Season	Autumn	3.2.1.8	Endo 1 4 beta xylanase	0.00549813	0.00243629	0.0257378	0.179466
Season	Summer	1.6.99.5	Transferred entry 1 6 5 11	0.00558652	0.00247598	0.0260159	0.180835
Season	Summer	1.2.1.2	Formate dehydrogenase	0.0110682	0.00492548	0.0265703	0.182819
Season	Autumn	1.6.5.8	NADH ubiquinone reductase Na transporting	0.0088561	0.00395244	0.0268312	0.183954
Season	Autumn	4.2.1.32	L tartrate dehydratase	-0.00596108	0.00266595	0.0269744	0.184687
Season	Spring	2.4.1.5	Dextransucrase	0.000519576	0.00023183	0.0271751	0.185707
Season	Summer	2.7.7.87	L threonylcarbamoyladenylate synthase	-0.00558052	0.00249222	0.0271733	0.185707
Season	Summer	2.1.1.271	Cobalt precorrin 4 methyltransferase	0.00514971	0.00230199	0.0272348	0.185983
Season	Autumn	2.3.1.54	Formate C acetyltransferase	0.00470547	0.00210401	0.0272601	0.186023
Season	Autumn	2.7.8.5	CDP diacylglycerol glycerol 3 phosphate 3 phosphatidyltransferase	-0.00399282	0.00178879	0.0274943	0.187045
Season	Spring	5.4.99.62	D ribose pyranase	-0.00481289	0.00215431	0.0275188	0.187079
Season	Summer	1.1.1.202	1 3 propanediol dehydrogenase	0.00411231	0.00184217	0.0275661	0.187267
Season	Autumn	4.2.1.156	L talarate dehydratase	0.00327193	0.00146953	0.0276326	0.187631
Season	Autumn	1.8.4.11	Peptide methionine S S oxide reductase	-0.00551124	0.00247162	0.0276688	0.187788
Season	Autumn	5.3.3.2	Isopentenyl diphosphate Delta isomerase	-0.00457951	0.00205596	0.0277658	0.188141
Season	Summer	2.4.2.28	S methyl 5 thioadenosine phosphorylase	-0.00162266	0.000728235	0.0279132	0.188926
Season	Summer	4.1.3.34	Citryl CoA lyase	0.00498363	0.00223821	0.0279258	0.188926
Season	Autumn	2.7.1.39	Homoserine kinase	0.00388581	0.0017523	0.0283977	0.191067
Season	Summer	1.1.2.5	D lactate dehydrogenase cytochrome c 553	0.00048127	0.000216618	0.0284633	0.191374
Season	Summer	3.6.3.30	Fe 3 transporting ATPase	0.00656687	0.00296004	0.0285317	0.191744
Season	Autumn	4.3.1.1	Aspartate ammonia lyase	-0.00423994	0.00191554	0.0286378	0.192071
Season	Summer	4.1.1.12	Aspartate 4 decarboxylase	0.00125912	0.000571088	0.0294569	0.195537
Season	Autumn	2.7.1.40	Pyruvate kinase	0.00314586	0.00142855	0.0297289	0.196576
Season	Summer	2.3.1.168	Dihydrolipoyllysine residue 2 methylpropanoyl transferase	0.00103787	0.000472528	0.0299593	0.197554
Season	Summer	2.5.1.10	2E 6E farnesyl diphosphate synthase	-0.00482866	0.00219776	0.030072	0.198116
Season	Summer	1.1.1.336	UDP N acetyl D mannosamine dehydrogenase	0.00166647	0.000760107	0.0303818	0.199335
Season	Autumn	2.1.1.207	tRNA cytidine 34 2 O methyltransferase	0.003646	0.00166541	0.0305982	0.200162
Season	Autumn	3.2.1.23	Beta galactosidase	0.00537731	0.00246153	0.0309053	0.201529
Season	Autumn	1.1.1.169	2 dehydropantoate 2 reductase	-0.00514021	0.00235506	0.0309869	0.201838
Season	Autumn	6.3.4.20	7 cyano 7 deazaguanine synthase	0.00279922	0.00128177	0.0310219	0.201877
Season	Autumn	2.7.7.41	Phosphatidate cytidylyltransferase	-0.007124	0.00327027	0.0311611	0.202506
Season	Autumn	3.5.4.5	Cytidine deaminase	-0.00437627	0.00200927	0.0314347	0.203689
Season	Summer	3.5.1.5	Urease	0.00872926	0.00400571	0.0314718	0.203805
Season	Spring	5.2.1.2	Maleylacetoacetate isomerase	0.00109161	0.00050144	0.031474	0.203805
Season	Autumn	2.7.9.1	Pyruvate phosphate dikinase	-0.000540598	0.000248541	0.0315986	0.204377
Season	Autumn	2.3.1.51	1 acylglycerol 3 phosphate O acyltransferase	-0.00444126	0.0020458	0.0318893	0.205615
Season	Autumn	1.14.12.10	Benzoate 1 2 dioxygenase	0.00342127	0.00157878	0.0320329	0.206218
Season	Autumn	2.7.1.89	Thiamine kinase	-0.00412806	0.00191209	0.0325108	0.208315
Season	Autumn	1.2.2.1	Formate dehydrogenase cytochrome	0.00392796	0.00182448	0.0331789	0.210719
Season	Autumn	2.7.8.20	Phosphatidylglycerol membrane oligosaccharide glycerophosphotransferase	0.00135901	0.000631336	0.0332282	0.210892
Season	Spring	4.1.3.36	1 4 dihydroxy 2 naphthoyl CoA synthase	-0.00372677	0.00172726	0.0332383	0.21091
Season	Autumn	4.1.1.11	Aspartate 1 decarboxylase	-0.00455031	0.00212023	0.0339355	0.213557
Season	Autumn	5.1.2.3	3 hydroxybutyryl CoA epimerase	0.000348212	0.000162217	0.0339356	0.213557
Season	Summer	2.7.1.107	Diacylglycerol kinase ATP	-0.00532257	0.0024814	0.0341105	0.21413
Season	Summer	3.1.1.11	Pectinesterase	0.0033953	0.00158725	0.0345501	0.216089
Season	Summer	1.1.5.6	Formate dehydrogenase N	0.00497997	0.00233072	0.0347806	0.2172
Season	Summer	3.8.1.2	S 2 haloacid dehalogenase	0.00210757	0.000988693	0.0351436	0.218376
Season	Autumn	3.2.1.21	Beta glucosidase	0.00500924	0.00235402	0.0354097	0.219299
Season	Autumn	1.1.99.33	Formate dehydrogenase acceptor	0.00522292	0.00245899	0.0355883	0.21981
Season	Spring	2.4.1.246	Mannosylfructose phosphate synthase	-0.00147184	0.000691524	0.035607	0.219831
Season	Autumn	3.6.3.21	Polar amino acid transporting ATPase	0.00421872	0.00198461	0.0358002	0.220598
Season	Autumn	2.7.7.27	Glucose 1 phosphate adenylyltransferase	0.00380555	0.00179698	0.0363277	0.222798
Season	Autumn	5.1.3.4	L ribulose 5 phosphate 4 epimerase	-0.005868	0.00278197	0.0368452	0.224537
Season	Summer	2.3.1.28	Chloramphenicol O acetyltransferase	0.00490051	0.00232223	0.0370324	0.225161
Season	Autumn	1.97.1.4	Formate C acetyltransferase activating enzyme	-0.00436579	0.00207292	0.0371701	0.225465
Season	Summer	3.1.21.3	Type I site specific deoxyribonuclease	0.00401858	0.00191637	0.0382586	0.229695
Season	Spring	6.3.3.2	5 formyltetrahydrofolate cyclo ligase	-0.00466612	0.00222495	0.0383245	0.229851
Season	Autumn	3.1.3.45	3 deoxy manno octulosonate 8 phosphatase	-0.00461409	0.00220677	0.0384515	0.230325
Season	Autumn	2.1.1.187	23S rRNA guanine 745 N 1 methyltransferase	-0.00341492	0.00163548	0.038617	0.230835
Season	Autumn	4.1.1.21	Phosphoribosylaminoimidazole carboxylase	0.000513717	0.000245887	0.038667	0.23099
Season	Summer	4.1.1.17	Ornithine decarboxylase	-0.0111504	0.0053322	0.0387499	0.231259
Season	Autumn	2.3.2.2	Gamma glutamyltransferase	-0.00408356	0.00195703	0.0389103	0.231866
Season	Autumn	2.7.1.156	Adenosylcobinamide kinase	-0.00416819	0.00200229	0.0391696	0.232881
Season	Autumn	2.7.1.60	N acylmannosamine kinase	-0.00500293	0.00240763	0.0394975	0.234289
Season	Autumn	2.5.1.10	2E 6E farnesyl diphosphate synthase	-0.00361126	0.00173685	0.039628	0.234733
Season	Spring	5.3.1.5	Xylose isomerase	0.00392782	0.00189196	0.0403174	0.237545
Season	Summer	3.5.3.13	Formimidoylglutamate deiminase	0.00127963	0.000617503	0.0404017	0.237859
Season	Autumn	1.5.1.36	Flavin reductase NADH	-0.00251991	0.00122132	0.0408616	0.239525
Season	Summer	3.5.4.9	Methenyltetrahydrofolate cyclohydrolase	0.0006337	0.000306586	0.0409	0.2397
Season	Autumn	1.2.1.60	5 carboxymethyl 2 hydroxymuconic semialdehyde dehydrogenase	0.00026866	0.000130135	0.0410178	0.240088
Season	Autumn	3.5.4.9	Methenyltetrahydrofolate cyclohydrolase	0.000509936	0.000247033	0.0410959	0.240262
Season	Autumn	3.6.3.5	Zinc exporting ATPase	-0.00362433	0.0017601	0.0414145	0.24134
Season	Summer	4.2.2.3	Poly beta D mannuronate lyase	0.00133221	0.000646535	0.0414677	0.241493
Season	Autumn	6.1.1.14	Glycine tRNA ligase	0.00406897	0.00197826	0.0417375	0.24273
Season	Autumn	3.5.1.1	Asparaginase	-0.00540605	0.00263079	0.0418187	0.242906
Season	Autumn	5.3.1.5	Xylose isomerase	0.00344788	0.00167481	0.041811	0.242906
Season	Autumn	4.1.3.27	Anthranilate synthase	-0.00462131	0.00224602	0.0418455	0.242917
Season	Autumn	5.1.3.7	UDP N acetylglucosamine 4 epimerase	0.000341217	0.000166003	0.0421263	0.243907
Season	Autumn	1.1.1.2	Alcohol dehydrogenase NADP	-0.00518195	0.0025278	0.0422639	0.24436
Season	Summer	3.6.1.19	Nucleoside triphosphate diphosphatase	-0.00557392	0.00271394	0.0423386	0.244545
Season	Autumn	4.2.1.49	Urocanate hydratase	0.00465915	0.00227183	0.0423522	0.244575
Season	Autumn	5.4.2.6	Beta phosphoglucomutase	-0.00384925	0.00188131	0.042574	0.245314
Season	Autumn	1.1.1.202	1 3 propanediol dehydrogenase	0.00295163	0.00144436	0.0429971	0.247083
Season	Summer	4.1.99.17	Phosphomethylpyrimidine synthase	0.00532194	0.0026037	0.0433102	0.248274
Season	Summer	2.6.1.76	Diaminobutyrate 2 oxoglutarate transaminase	0.0012577	0.000616041	0.0435248	0.249044
Season	Summer	3.5.1.38	Glutamin asparagin ase	0.00110136	0.0005399	0.0435328	0.249044
Antibiotics 7d	Yes	1.1.1.267	1 deoxy D xylulose 5 phosphate reductoisomerase	-0.00863297	0.000917575	1.98993e-20	1.90835e-16
Antibiotics 7d	Yes	2.3.1.117	2 3 4 5 tetrahydropyridine 2 6 dicarboxylate N succinyltransferase	-0.00823901	0.000919392	9.99168e-19	2.39551e-15
Antibiotics 7d	Yes	5.4.99.9	UDP galactopyranose mutase	-0.0117078	0.00138235	6.19975e-17	7.81399e-14
Antibiotics 7d	Yes	3.2.1.18	Exo alpha sialidase	-0.00874445	0.00103357	6.63439e-17	7.95298e-14
Antibiotics 7d	Yes	2.5.1.54	3 deoxy 7 phosphoheptulonate synthase	-0.00803256	0.000995534	1.51663e-15	1.28333e-12
Antibiotics 7d	Yes	1.6.1.2	NAD P transhydrogenase Re Si specific	-0.00983593	0.0012303	2.70274e-15	2.22166e-12
Antibiotics 7d	Yes	2.7.7.56	tRNA nucleotidyltransferase	-0.00750708	0.000943882	3.72209e-15	2.81801e-12
Antibiotics 7d	Yes	3.2.1.51	Alpha L fucosidase	-0.0103222	0.00130175	4.46677e-15	3.21272e-12
Antibiotics 7d	Yes	3.5.1.14	N acyl aliphatic L amino acid amidohydrolase	-0.0098001	0.00124135	5.8781e-15	4.12471e-12
Antibiotics 7d	Yes	1.2.1.41	Glutamate 5 semialdehyde dehydrogenase	-0.00658327	0.000837696	7.72174e-15	5.16638e-12
Antibiotics 7d	Yes	3.5.4.13	dCTP deaminase	-0.00725185	0.00092535	9.10005e-15	5.81797e-12
Antibiotics 7d	Yes	2.2.1.7	1 deoxy D xylulose 5 phosphate synthase	-0.006625	0.0008496	1.23888e-14	7.74836e-12
Antibiotics 7d	Yes	1.13.12.16	Nitronate monooxygenase	0.00469405	0.000602815	1.32252e-14	8.0095e-12
Antibiotics 7d	Yes	1.8.4.11	Peptide methionine S S oxide reductase	0.00846635	0.00109687	2.23172e-14	1.10701e-11
Antibiotics 7d	Yes	1.1.1.193	5 amino 6 5 phosphoribosylamino uracil reductase	-0.00713171	0.000929861	3.21639e-14	1.46882e-11
Antibiotics 7d	Yes	2.4.1.211	1 3 beta galactosyl N acetylhexosamine phosphorylase	-0.00592271	0.000774719	3.8603e-14	1.68274e-11
Antibiotics 7d	Yes	2.2.1.2	Transaldolase	-0.00580379	0.000763579	5.34508e-14	2.16589e-11
Antibiotics 7d	Yes	3.2.1.96	Mannosyl glycoprotein endo beta N acetylglucosaminidase	-0.00688052	0.000922198	1.50495e-13	5.55094e-11
Antibiotics 7d	Yes	3.5.4.26	Diaminohydroxyphosphoribosylaminopyrimidine deaminase	-0.00684658	0.000919265	1.65253e-13	6.01813e-11
Antibiotics 7d	Yes	6.5.1.2	DNA ligase NAD	-0.00586652	0.000787851	1.68343e-13	6.05405e-11
Antibiotics 7d	Yes	3.6.1.31	Phosphoribosyl ATP diphosphatase	-0.00775318	0.00104585	2.12604e-13	7.28169e-11
Antibiotics 7d	Yes	3.5.4.19	Phosphoribosyl AMP cyclohydrolase	-0.00873592	0.0011792	2.21321e-13	7.49108e-11
Antibiotics 7d	Yes	5.1.3.2	UDP glucose 4 epimerase	-0.0101596	0.00137426	2.4759e-13	8.18754e-11
Antibiotics 7d	Yes	3.5.2.6	Beta lactamase	0.00799917	0.0010862	3.04268e-13	9.83573e-11
Antibiotics 7d	Yes	2.6.1.52	Phosphoserine transaminase	-0.00623108	0.000847717	3.33784e-13	1.05527e-10
Antibiotics 7d	Yes	3.6.1.23	dUTP diphosphatase	-0.00731962	0.00100393	5.11662e-13	1.45466e-10
Antibiotics 7d	Yes	2.7.7.24	Glucose 1 phosphate thymidylyltransferase	-0.00749699	0.00103054	5.79242e-13	1.61794e-10
Antibiotics 7d	Yes	1.17.7.3	E 4 hydroxy 3 methylbut 2 enyl diphosphate synthase flavodoxin	-0.00572584	0.000789066	6.54835e-13	1.8115e-10
Antibiotics 7d	Yes	2.1.1.36	Transferred entry 2 1 1 217 2 1 1 218 2 1 1 219 and 2 1 1 220	-0.00698248	0.000967159	8.59578e-13	2.33303e-10
Antibiotics 7d	Yes	2.4.2.8	Hypoxanthine phosphoribosyltransferase	-0.00746817	0.00103822	1.0336e-12	2.67898e-10
Antibiotics 7d	Yes	1.8.1.4	Dihydrolipoyl dehydrogenase	0.00701322	0.000975513	1.05377e-12	2.70687e-10
Antibiotics 7d	Yes	4.1.1.20	Diaminopimelate decarboxylase	0.00460379	0.00064162	1.1725e-12	2.98519e-10
Antibiotics 7d	Yes	1.1.1.23	Histidinol dehydrogenase	-0.00642654	0.000902405	1.7104e-12	4.17018e-10
Antibiotics 7d	Yes	1.14.13.165	Nitric oxide synthase NAD P H	0.00409208	0.000576928	2.07256e-12	4.92789e-10
Antibiotics 7d	Yes	4.2.1.46	dTDP glucose 4 6 dehydratase	-0.00597989	0.000851643	3.4024e-12	7.58815e-10
Antibiotics 7d	Yes	2.7.1.35	Pyridoxal kinase	-0.00529302	0.000754615	3.57987e-12	7.92253e-10
Antibiotics 7d	Yes	1.3.8.2	4 4 diapophytoene desaturase 4 4 diapolycopene forming	0.00400678	0.000573646	4.38628e-12	9.34765e-10
Antibiotics 7d	Yes	1.14.99.44	Diapolycopene oxygenase	0.00393071	0.000568	6.8245e-12	1.40243e-09
Antibiotics 7d	Yes	1.17.1.2	4 hydroxy 3 methylbut 2 enyl diphosphate reductase	-0.00636576	0.000921186	7.36958e-12	1.50371e-09
Antibiotics 7d	Yes	3.2.1.37	Xylan 1 4 beta xylosidase	-0.00673831	0.000985615	1.21206e-11	2.34034e-09
Antibiotics 7d	Yes	2.7.1.2	Glucokinase	-0.00563092	0.000824833	1.29394e-11	2.48178e-09
Antibiotics 7d	Yes	2.5.1.96	4 4 diapophytoene synthase	0.003976	0.000586901	1.8283e-11	3.39355e-09
Antibiotics 7d	Yes	3.2.1.52	Beta N acetylhexosaminidase	-0.00558951	0.000825584	1.8901e-11	3.48578e-09
Antibiotics 7d	Yes	2.6.1.11	Acetylornithine transaminase	-0.00625676	0.000925552	2.03129e-11	3.71194e-09
Antibiotics 7d	Yes	2.7.2.8	Acetylglutamate kinase	-0.00565297	0.000836334	2.03853e-11	3.71194e-09
Antibiotics 7d	Yes	6.3.4.14	Biotin carboxylase	-0.0061802	0.000914591	2.05818e-11	3.72414e-09
Antibiotics 7d	Yes	1.16.1.1	Mercury II reductase	-0.0118581	0.00177107	3.10841e-11	5.32315e-09
Antibiotics 7d	Yes	4.1.3.36	1 4 dihydroxy 2 naphthoyl CoA synthase	0.00472517	0.000708474	3.68816e-11	6.20516e-09
Antibiotics 7d	Yes	3.5.1.2	Glutaminase	0.00581948	0.000872794	3.72597e-11	6.23234e-09
Antibiotics 7d	Yes	4.6.1.12	2 C methyl D erythritol 2 4 cyclodiphosphate synthase	-0.0065932	0.000995555	5.03301e-11	8.27426e-09
Antibiotics 7d	Yes	2.7.7.27	Glucose 1 phosphate adenylyltransferase	-0.00562501	0.00085949	8.3495e-11	1.31986e-08
Antibiotics 7d	Yes	1.2.1.38	N acetyl gamma glutamyl phosphate reductase	-0.0063438	0.00097538	1.0883e-10	1.68335e-08
Antibiotics 7d	Yes	1.2.1.50	Long chain fatty acyl CoA reductase	-0.00587878	0.000905607	1.17639e-10	1.80024e-08
Antibiotics 7d	Yes	2.7.1.162	N acetylhexosamine 1 kinase	-0.00589324	0.0009114	1.38642e-10	2.08834e-08
Antibiotics 7d	Yes	2.4.1.25	4 alpha glucanotransferase	-0.00647267	0.00100994	1.99816e-10	2.96324e-08
Antibiotics 7d	Yes	5.3.1.16	isomerase	-0.00559044	0.000872946	2.05816e-10	3.02108e-08
Antibiotics 7d	Yes	1.1.1.22	UDP glucose 6 dehydrogenase	-0.00542252	0.000850244	2.43736e-10	3.54156e-08
Antibiotics 7d	Yes	6.3.2.n2	Pup protein ligase	-0.00582723	0.000920456	3.2791e-10	4.71699e-08
Antibiotics 7d	Yes	2.7.7.60	2 C methyl D erythritol 4 phosphate cytidylyltransferase	-0.00616245	0.000975778	3.60632e-10	5.13632e-08
Antibiotics 7d	Yes	2.1.1.163	Demethylmenaquinone methyltransferase	0.00429061	0.000688227	5.99969e-10	8.21958e-08
Antibiotics 7d	Yes	4.3.2.2	Adenylosuccinate lyase	0.00410306	0.000658575	6.15501e-10	8.3924e-08
Antibiotics 7d	Yes	2.4.2.29	tRNA guanine 34 transglycosylase	0.0039045	0.000632038	8.51384e-10	1.14459e-07
Antibiotics 7d	Yes	5.3.1.24	Phosphoribosylanthranilate isomerase	0.0049955	0.000812108	1.00689e-09	1.34736e-07
Antibiotics 7d	Yes	4.2.1.19	Imidazoleglycerol phosphate dehydratase	-0.00720571	0.00117265	1.04512e-09	1.38563e-07
Antibiotics 7d	Yes	2.7.1.11	6 phosphofructokinase	0.00456956	0.000743967	1.06054e-09	1.39145e-07
Antibiotics 7d	Yes	2.7.6.5	GTP diphosphokinase	0.00548113	0.000892454	1.06645e-09	1.39145e-07
Antibiotics 7d	Yes	1.1.1.86	Ketol acid reductoisomerase NADP	-0.0072984	0.00119285	1.2286e-09	1.58506e-07
Antibiotics 7d	Yes	2.5.1.48	Cystathionine gamma synthase	-0.0055274	0.000905319	1.32457e-09	1.70124e-07
Antibiotics 7d	Yes	2.4.2.17	ATP phosphoribosyltransferase	-0.00458469	0.00075168	1.37646e-09	1.76003e-07
Antibiotics 7d	Yes	3.2.2.20	DNA 3 methyladenine glycosylase I	-0.00581819	0.000955309	1.45594e-09	1.85342e-07
Antibiotics 7d	Yes	2.7.7.12	UDP glucose hexose 1 phosphate uridylyltransferase	-0.00580746	0.000961248	1.95397e-09	2.40238e-07
Antibiotics 7d	Yes	1.1.1.169	2 dehydropantoate 2 reductase	0.00588013	0.000975687	2.14303e-09	2.60147e-07
Antibiotics 7d	Yes	6.4.1.2	Acetyl CoA carboxylase	0.00581597	0.000968553	2.43416e-09	2.91795e-07
Antibiotics 7d	Yes	2.4.99.16	Starch synthase maltosyl transferring	-0.00479808	0.000801511	2.72398e-09	3.22506e-07
Antibiotics 7d	Yes	2.8.1.7	Cysteine desulfurase	0.00381069	0.00063675	2.75081e-09	3.24347e-07
Antibiotics 7d	Yes	4.1.1.48	Indole 3 glycerol phosphate synthase	0.00472914	0.000791977	2.99006e-09	3.46871e-07
Antibiotics 7d	Yes	3.1.26.4	Ribonuclease H	0.00511868	0.000859059	3.21389e-09	3.69854e-07
Antibiotics 7d	Yes	2.3.1.180	Beta ketoacyl acyl carrier protein synthase III	0.00381465	0.000643075	3.76847e-09	4.26846e-07
Antibiotics 7d	Yes	3.2.1.1	Alpha amylase	0.00433525	0.000740864	6.0663e-09	6.71259e-07
Antibiotics 7d	Yes	1.4.1.2	Glutamate dehydrogenase	0.00458806	0.000787885	7.13808e-09	7.83827e-07
Antibiotics 7d	Yes	3.6.1.19	Nucleoside triphosphate diphosphatase	-0.00548718	0.00095071	9.66483e-09	1.03367e-06
Antibiotics 7d	Yes	4.2.1.1	Carbonate dehydratase	-0.00811576	0.00141224	1.11974e-08	1.17145e-06
Antibiotics 7d	Yes	4.1.2.13	Fructose bisphosphate aldolase	0.0051923	0.000908547	1.3384e-08	1.37521e-06
Antibiotics 7d	Yes	1.4.4.2	Glycine dehydrogenase aminomethyl transferring	0.00564028	0.000991545	1.55759e-08	1.56139e-06
Antibiotics 7d	Yes	2.7.2.11	Glutamate 5 kinase	-0.00463441	0.000814619	1.55406e-08	1.56139e-06
Antibiotics 7d	Yes	3.5.3.8	Formimidoylglutamase	0.00465877	0.000821307	1.70929e-08	1.68412e-06
Antibiotics 7d	Yes	4.1.2.43	3 hexulose 6 phosphate synthase	0.00502022	0.00088573	1.75081e-08	1.71329e-06
Antibiotics 7d	Yes	3.4.21.83	Oligopeptidase B	-0.00512062	0.000904851	1.84434e-08	1.79262e-06
Antibiotics 7d	Yes	1.2.1.88	L glutamate gamma semialdehyde dehydrogenase	0.0042826	0.000756951	1.85547e-08	1.79737e-06
Antibiotics 7d	Yes	3.1.11.2	Exodeoxyribonuclease III	-0.00535266	0.000952332	2.30065e-08	2.14902e-06
Antibiotics 7d	Yes	3.1.22.4	Crossover junction endodeoxyribonuclease	-0.00647012	0.00115438	2.50607e-08	2.31832e-06
Antibiotics 7d	Yes	3.1.21.2	Deoxyribonuclease IV	-0.00368667	0.000663965	3.37001e-08	3.06821e-06
Antibiotics 7d	Yes	5.4.3.8	Glutamate 1 semialdehyde 2 1 aminomutase	0.00467062	0.000846469	4.08051e-08	3.62334e-06
Antibiotics 7d	Yes	5.4.2.7	Phosphopentomutase	0.00382221	0.000697417	5.02217e-08	4.37842e-06
Antibiotics 7d	Yes	2.3.1.128	Ribosomal protein alanine N acetyltransferase	-0.0050204	0.000917102	5.21028e-08	4.52869e-06
Antibiotics 7d	Yes	2.4.2.2	Pyrimidine nucleoside phosphorylase	0.00414888	0.000764611	6.77142e-08	5.74672e-06
Antibiotics 7d	Yes	4.2.3.5	Chorismate synthase	-0.003335	0.000615679	7.15371e-08	6.0533e-06
Antibiotics 7d	Yes	3.6.3.31	Polyamine transporting ATPase	0.00428973	0.000792781	7.35741e-08	6.20741e-06
Antibiotics 7d	Yes	3.1.1.29	Aminoacyl tRNA hydrolase	0.00321746	0.000595013	7.52342e-08	6.32891e-06
Antibiotics 7d	Yes	2.7.11.1	Non specific serine threonine protein kinase	-0.00661355	0.00124188	1.17279e-07	9.5856e-06
Antibiotics 7d	Yes	2.4.1.315	Diglucosyl diacylglycerol synthase 1 6 linking	0.00400942	0.000755705	1.30334e-07	1.05329e-05
Antibiotics 7d	Yes	2.3.1.204	Octanoyl GcvH protein N octanoyltransferase	0.00407939	0.000772425	1.48453e-07	1.18969e-05
Antibiotics 7d	Yes	2.7.1.21	Thymidine kinase	0.00423729	0.00080244	1.49307e-07	1.19321e-05
Antibiotics 7d	Yes	5.2.1.8	Peptidylprolyl isomerase	-0.00395347	0.000750738	1.6165e-07	1.27765e-05
Antibiotics 7d	Yes	3.6.3.21	Polar amino acid transporting ATPase	-0.00495187	0.000945968	1.90475e-07	1.49318e-05
Antibiotics 7d	Yes	1.8.1.9	Thioredoxin disulfide reductase	0.00325458	0.000623814	2.08835e-07	1.62383e-05
Antibiotics 7d	Yes	2.7.14.1	Protein arginine kinase	0.00417481	0.000807666	2.69218e-07	2.02759e-05
Antibiotics 7d	Yes	3.1.3.5	5 nucleotidase	-0.00542464	0.00105006	2.73681e-07	2.05047e-05
Antibiotics 7d	Yes	2.7.1.23	NAD kinase	-0.00386514	0.000749025	2.82557e-07	2.11147e-05
Antibiotics 7d	Yes	1.7.1.7	GMP reductase	0.0037563	0.000728481	2.87893e-07	2.13853e-05
Antibiotics 7d	Yes	3.4.25.2	HslU HslV peptidase	0.00449242	0.000871259	2.88408e-07	2.13853e-05
Antibiotics 7d	Yes	1.8.1.14	CoA disulfide reductase	0.00380239	0.000742947	3.51465e-07	2.52882e-05
Antibiotics 7d	Yes	2.7.7.63	Lipoate protein ligase	0.00411552	0.000807946	3.99346e-07	2.80932e-05
Antibiotics 7d	Yes	4.1.1.49	Phosphoenolpyruvate carboxykinase ATP	0.00352655	0.00069248	4.01272e-07	2.80932e-05
Antibiotics 7d	Yes	2.3.1.31	Homoserine O acetyltransferase	0.00426509	0.000839439	4.26096e-07	2.93272e-05
Antibiotics 7d	Yes	2.7.1.15	Ribokinase	-0.0082207	0.00161998	4.40994e-07	3.02081e-05
Antibiotics 7d	Yes	2.6.1.13	Ornithine aminotransferase	0.00402811	0.000794464	4.5023e-07	3.07675e-05
Antibiotics 7d	Yes	3.6.1.1	Inorganic diphosphatase	-0.0043315	0.000855866	4.73921e-07	3.23098e-05
Antibiotics 7d	Yes	2.7.4.25	d CMP kinase	0.00291451	0.000576603	4.8822e-07	3.30496e-05
Antibiotics 7d	Yes	2.1.2.10	Aminomethyltransferase	0.00346184	0.000688687	5.64175e-07	3.75725e-05
Antibiotics 7d	Yes	3.6.3.40	Teichoic acid transporting ATPase	0.00429633	0.00085549	5.76928e-07	3.82417e-05
Antibiotics 7d	Yes	1.5.1.2	Pyrroline 5 carboxylate reductase	0.00360079	0.000720334	6.50388e-07	4.22385e-05
Antibiotics 7d	Yes	2.7.7.3	Pantetheine phosphate adenylyltransferase	-0.00284447	0.000569537	6.66673e-07	4.31986e-05
Antibiotics 7d	Yes	2.1.1.74	FADH 2 oxidizing	0.0046704	0.000939935	7.56791e-07	4.83842e-05
Antibiotics 7d	Yes	5.1.1.7	Diaminopimelate epimerase	-0.00401546	0.000815154	9.39024e-07	5.87298e-05
Antibiotics 7d	Yes	5.4.99.18	5 carboxyamino imidazole ribonucleotide mutase	-0.00445689	0.000904811	9.41412e-07	5.87515e-05
Antibiotics 7d	Yes	2.3.1.n3	Glycerol 3 phosphate acyltransferase acyl phosphate transferring	0.00415506	0.0008442	9.60863e-07	5.92888e-05
Antibiotics 7d	Yes	2.6.1.21	D amino acid transaminase	0.00357903	0.000731461	1.10742e-06	6.72165e-05
Antibiotics 7d	Yes	1.3.5.2	Dihydroorotate dehydrogenase quinone	0.00349354	0.000716189	1.19431e-06	7.20339e-05
Antibiotics 7d	Yes	2.8.1.8	Lipoyl synthase	0.0033133	0.000680699	1.25778e-06	7.50751e-05
Antibiotics 7d	Yes	2.7.2.4	Aspartate kinase	-0.00556336	0.00114568	1.33481e-06	7.91802e-05
Antibiotics 7d	Yes	3.4.14.5	Dipeptidyl peptidase IV	-0.00264899	0.00054709	1.42948e-06	8.37598e-05
Antibiotics 7d	Yes	2.1.1.184	23S rRNA adenine 2085 N 6 dimethyltransferase	0.00553682	0.00114536	1.48493e-06	8.63057e-05
Antibiotics 7d	Yes	4.2.1.59	3 hydroxyacyl acyl carrier protein dehydratase	0.00442806	0.000919177	1.61215e-06	9.29489e-05
Antibiotics 7d	Yes	2.7.1.40	Pyruvate kinase	-0.00359872	0.000747771	1.65034e-06	9.47711e-05
Antibiotics 7d	Yes	2.5.1.n9	Heptaprenylglyceryl phosphate synthase	0.00361078	0.000751787	1.73066e-06	9.80137e-05
Antibiotics 7d	Yes	6.3.4.21	Nicotinate phosphoribosyltransferase	-0.00401322	0.000837166	1.81036e-06	0.000101331
Antibiotics 7d	Yes	2.3.1.n2	Phosphate acyltransferase	0.00370861	0.000775617	1.92618e-06	0.000106161
Antibiotics 7d	Yes	1.3.1.39	Enoyl acyl carrier protein reductase NADPH Re specific	0.00485668	0.00101662	1.96247e-06	0.000107955
Antibiotics 7d	Yes	2.1.1.207	tRNA cytidine 34 2 O methyltransferase	-0.00406637	0.000851741	1.99279e-06	0.000109205
Antibiotics 7d	Yes	2.3.1.179	Beta ketoacyl acyl carrier protein synthase II	0.00399897	0.000838122	2.02167e-06	0.000110419
Antibiotics 7d	Yes	3.5.99.2	Aminopyrimidine aminohydrolase	0.00370792	0.000782381	2.36463e-06	0.000125982
Antibiotics 7d	Yes	2.1.1.223	tRNA 1 Val adenine 37 N 6 methyltransferase	-0.00346857	0.000732079	2.38466e-06	0.000126613
Antibiotics 7d	Yes	6.1.1.22	Asparagine tRNA ligase	0.00335108	0.000708107	2.44833e-06	0.000129245
Antibiotics 7d	Yes	2.7.1.107	Diacylglycerol kinase ATP	0.003679	0.000779766	2.62278e-06	0.000137195
Antibiotics 7d	Yes	3.2.1.85	6 phospho beta galactosidase	0.00439143	0.000931534	2.6702e-06	0.000139422
Antibiotics 7d	Yes	5.99.1.2	DNA topoisomerase	-0.00446023	0.000946853	2.72243e-06	0.000141892
Antibiotics 7d	Yes	2.7.4.8	Guanylate kinase	-0.00325087	0.000695954	3.28657e-06	0.000166177
Antibiotics 7d	Yes	2.3.2.16	Lipid II glycine glycyltransferase	0.00339791	0.000728841	3.42709e-06	0.000171773
Antibiotics 7d	Yes	1.5.1.42	FMN reductase NADH	-0.0035247	0.000756538	3.48885e-06	0.000174523
Antibiotics 7d	Yes	6.3.1.5	NAD synthase	0.00323184	0.000695677	3.70873e-06	0.000183649
Antibiotics 7d	Yes	2.7.1.71	Shikimate kinase	0.00304697	0.000657803	3.96168e-06	0.00019417
Antibiotics 7d	Yes	2.1.1.242	16S rRNA guanine 1516 N 2 methyltransferase	-0.00300585	0.000649432	4.03605e-06	0.000196672
Antibiotics 7d	Yes	5.4.2.12	Phosphoglycerate mutase 2 3 diphosphoglycerate independent	0.0035937	0.000780324	4.49286e-06	0.000215792
Antibiotics 7d	Yes	1.1.1.88	Hydroxymethylglutaryl CoA reductase	0.00361893	0.000787928	4.76072e-06	0.000227141
Antibiotics 7d	Yes	4.1.3.40	Chorismate lyase	-0.00365927	0.000796605	4.75968e-06	0.000227141
Antibiotics 7d	Yes	3.1.3.48	Protein tyrosine phosphatase	0.00645221	0.00140605	4.85305e-06	0.000230742
Antibiotics 7d	Yes	2.7.7.49	RNA directed DNA polymerase	0.00439546	0.000959051	5.02381e-06	0.000238114
Antibiotics 7d	Yes	2.4.99.17	S adenosylmethionine tRNA ribosyltransferase isomerase	0.00388717	0.000849613	5.18756e-06	0.000245067
Antibiotics 7d	Yes	5.3.1.26	Galactose 6 phosphate isomerase	0.00583853	0.00127734	5.29493e-06	0.000248914
Antibiotics 7d	Yes	2.3.1.61	Dihydrolipoyllysine residue succinyltransferase	0.00297926	0.00065629	6.12217e-06	0.00028272
Antibiotics 7d	Yes	2.7.1.95	Kanamycin kinase	0.00380786	0.000839902	6.29057e-06	0.000288184
Antibiotics 7d	Yes	2.7.1.30	Glycerol kinase	0.00269826	0.000595349	6.33443e-06	0.000289732
Antibiotics 7d	Yes	1.14.99.48	Heme oxygenase staphylobilin producing	0.00411547	0.000908202	6.35408e-06	0.000290169
Antibiotics 7d	Yes	4.99.1.1	Ferrochelatase	0.00278076	0.000615583	6.79458e-06	0.000308815
Antibiotics 7d	Yes	2.7.4.6	Nucleoside diphosphate kinase	0.00361767	0.00080168	6.9424e-06	0.000314045
Antibiotics 7d	Yes	6.1.1.2	Tryptophan tRNA ligase	0.00369836	0.00082063	7.13498e-06	0.000321242
Antibiotics 7d	Yes	1.11.1.6	Catalase	0.00366151	0.000812509	7.15212e-06	0.00032151
Antibiotics 7d	Yes	5.3.1.5	Xylose isomerase	-0.00381103	0.000849699	7.88006e-06	0.000350401
Antibiotics 7d	Yes	3.2.2.28	Double stranded uracil DNA glycosylase	-0.00355244	0.000793717	8.25128e-06	0.000364094
Antibiotics 7d	Yes	6.1.1.13	D alanine poly phosphoribitol ligase	0.00649848	0.00145565	8.68049e-06	0.000380698
Antibiotics 7d	Yes	3.1.4.14	Acyl carrier protein phosphodiesterase	-0.00322194	0.000721806	8.71868e-06	0.00038121
Antibiotics 7d	Yes	1.2.1.19	Aminobutyraldehyde dehydrogenase	-0.00281064	0.000629983	8.81205e-06	0.000384708
Antibiotics 7d	Yes	2.1.1.198	16S rRNA cytidine 1402 2 O methyltransferase	-0.00366196	0.000824272	9.59778e-06	0.000413985
Antibiotics 7d	Yes	1.8.4.8	Phosphoadenylyl sulfate reductase thioredoxin	0.00315933	0.000713053	1.01238e-05	0.000434072
Antibiotics 7d	Yes	2.1.1.10	Homocysteine S methyltransferase	-0.00301376	0.000680346	1.0193e-05	0.000436386
Antibiotics 7d	Yes	1.1.1.100	3 oxoacyl acyl carrier protein reductase	-0.00485599	0.00110069	1.10477e-05	0.000466731
Antibiotics 7d	Yes	3.2.2.4	AMP nucleosidase	-0.00294221	0.000669308	1.18882e-05	0.000493539
Antibiotics 7d	Yes	3.1.21.7	Deoxyribonuclease V	-0.00313828	0.000719389	1.38348e-05	0.000562979
Antibiotics 7d	Yes	3.6.1.54	UDP 2 3 diacylglucosamine diphosphatase	-0.0030856	0.000709281	1.46073e-05	0.000588587
Antibiotics 7d	Yes	6.3.2.4	D alanine D alanine ligase	-0.00209359	0.00048245	1.53303e-05	0.000611714
Antibiotics 7d	Yes	2.5.1.3	Thiamine phosphate diphosphorylase	0.00338732	0.000782727	1.61587e-05	0.000640339
Antibiotics 7d	Yes	6.3.1.2	Glutamate ammonia ligase	-0.00368013	0.000852221	1.68566e-05	0.000662522
Antibiotics 7d	Yes	1.4.1.1	Alanine dehydrogenase	0.00351401	0.000814311	1.70497e-05	0.000668285
Antibiotics 7d	Yes	2.1.2.11	3 methyl 2 oxobutanoate hydroxymethyltransferase	0.00322051	0.000746491	1.7159e-05	0.000669831
Antibiotics 7d	Yes	4.2.1.24	Porphobilinogen synthase	0.00288936	0.00066987	1.72097e-05	0.000670899
Antibiotics 7d	Yes	1.1.1.27	L lactate dehydrogenase	-0.00550702	0.00127685	1.72583e-05	0.000670973
Antibiotics 7d	Yes	2.3.1.39	Acyl carrier protein S malonyltransferase	0.00353234	0.000819081	1.7284e-05	0.000671067
Antibiotics 7d	Yes	2.8.1.6	Biotin synthase	0.0028686	0.000668026	1.87388e-05	0.000717862
Antibiotics 7d	Yes	3.5.2.3	Dihydroorotase	-0.00324403	0.0007591	2.05416e-05	0.000778633
Antibiotics 7d	Yes	2.3.1.89	Tetrahydrodipicolinate N acetyltransferase	0.00406551	0.0009596	2.41806e-05	0.000896704
Antibiotics 7d	Yes	2.3.1.241	Kdo 2 lipid IV A lauroyltransferase	-0.00290113	0.000687069	2.57697e-05	0.000944453
Antibiotics 7d	Yes	4.2.2.6	Oligogalacturonide lyase	-0.0024476	0.00058158	2.73931e-05	0.000993819
Antibiotics 7d	Yes	2.4.1.4	Amylosucrase	-0.00116714	0.000279888	3.23661e-05	0.00113696
Antibiotics 7d	Yes	4.1.1.37	Uroporphyrinogen decarboxylase	0.00340791	0.00081716	3.2269e-05	0.00113696
Antibiotics 7d	Yes	1.1.1.94	Glycerol 3 phosphate dehydrogenase NAD P	-0.00269075	0.000647424	3.43974e-05	0.00120245
Antibiotics 7d	Yes	1.2.4.4	3 methyl 2 oxobutanoate dehydrogenase 2 methylpropanoyl transferring	0.00181321	0.0004364	3.45098e-05	0.00120491
Antibiotics 7d	Yes	4.1.99.18	Cyclic pyranopterin phosphate synthase	0.00303744	0.000731803	3.51571e-05	0.00122158
Antibiotics 7d	Yes	2.7.1.39	Homoserine kinase	-0.00257517	0.000621602	3.64187e-05	0.00125782
Antibiotics 7d	Yes	1.3.3.11	Pyrroloquinoline quinone synthase	-0.00250599	0.000605424	3.69908e-05	0.00127416
Antibiotics 7d	Yes	2.3.1.242	Kdo 2 lipid IV A palmitoleoyltransferase	-0.00278126	0.000672758	3.78058e-05	0.00129485
Antibiotics 7d	Yes	3.6.3.28	Phosphonate transporting ATPase	-0.00350696	0.000849506	3.87168e-05	0.00131664
Antibiotics 7d	Yes	4.2.1.33	3 isopropylmalate dehydratase	-0.00492367	0.00119813	4.19966e-05	0.00140985
Antibiotics 7d	Yes	1.2.1.11	Aspartate semialdehyde dehydrogenase	0.00296135	0.000724027	4.55884e-05	0.00150583
Antibiotics 7d	Yes	6.2.1.5	Succinate CoA ligase ADP forming	0.0035725	0.000877133	4.90143e-05	0.00160426
Antibiotics 7d	Yes	2.7.1.50	Hydroxyethylthiazole kinase	-0.00374359	0.000927507	5.73034e-05	0.00183588
Antibiotics 7d	Yes	3.2.2.9	Adenosylhomocysteine nucleosidase	-0.00371528	0.000923342	6.03659e-05	0.00191692
Antibiotics 7d	Yes	1.16.3.2	Bacterial non heme ferritin	0.00317963	0.00079166	6.22458e-05	0.00197226
Antibiotics 7d	Yes	1.5.1.41	Riboflavin reductase NAD P H	-0.00274853	0.000685342	6.38929e-05	0.00201116
Antibiotics 7d	Yes	1.16.1.3	Aquacobalamin reductase	-0.00274709	0.000685148	6.41545e-05	0.00201471
Antibiotics 7d	Yes	4.1.3.3	N acetylneuraminate lyase	0.00334419	0.000834176	6.42858e-05	0.00201471
Antibiotics 7d	Yes	3.2.1.50	Alpha N acetylglucosaminidase	-0.00280546	0.0007007	6.56842e-05	0.00204831
Antibiotics 7d	Yes	2.7.7.13	Mannose 1 phosphate guanylyltransferase	-0.0028927	0.000723404	6.70567e-05	0.0020789
Antibiotics 7d	Yes	3.4.21.92	Endopeptidase Clp	-0.00355924	0.000894265	7.25174e-05	0.00222777
Antibiotics 7d	Yes	6.1.1.11	Serine tRNA ligase	0.00331566	0.000837768	7.94989e-05	0.00241519
Antibiotics 7d	Yes	3.6.5.n1	Elongation factor 4	-0.00250484	0.00063479	8.34522e-05	0.00251405
Antibiotics 7d	Yes	2.3.1.183	Phosphinothricin acetyltransferase	-0.00245379	0.00062311	8.63411e-05	0.00258216
Antibiotics 7d	Yes	3.4.21.89	Signal peptidase I	0.00392975	0.000998594	8.72077e-05	0.00260536
Antibiotics 7d	Yes	3.1.26.8	Ribonuclease M5	0.00397209	0.00101176	9.06205e-05	0.00268225
Antibiotics 7d	Yes	5.1.3.9	N acylglucosamine 6 phosphate 2 epimerase	-0.00509585	0.00129898	9.17385e-05	0.00271256
Antibiotics 7d	Yes	3.2.1.10	Oligo 1 6 glucosidase	-0.00147149	0.000377513	0.000101645	0.00294199
Antibiotics 7d	Yes	5.4.2.2	Phosphoglucomutase alpha D glucose 1 6 bisphosphate dependent	0.00272507	0.000699645	0.000102839	0.0029646
Antibiotics 7d	Yes	2.7.1.144	Tagatose 6 phosphate kinase	0.00541885	0.00139519	0.000107603	0.00306186
Antibiotics 7d	Yes	3.1.5.1	dGTPase	-0.00271061	0.000697844	0.000107522	0.00306186
Antibiotics 7d	Yes	2.7.13.3	Histidine kinase	0.00515867	0.00132852	0.000108078	0.00306646
Antibiotics 7d	Yes	2.6.1.9	Histidinol phosphate transaminase	-0.00284638	0.000734804	0.000112247	0.0031484
Antibiotics 7d	Yes	6.3.2.7	UDP N acetylmuramoyl L alanyl D glutamate L lysine ligase	0.0035603	0.000919313	0.000112597	0.00315424
Antibiotics 7d	Yes	1.1.1.125	2 deoxy D gluconate 3 dehydrogenase	-0.00230876	0.000601495	0.00012955	0.00354292
Antibiotics 7d	Yes	5.3.1.28	D sedoheptulose 7 phosphate isomerase	-0.00283904	0.000741566	0.000134771	0.00365403
Antibiotics 7d	Yes	4.2.1.126	N acetylmuramic acid 6 phosphate etherase	0.00342274	0.000895685	0.000138571	0.00373635
Antibiotics 7d	Yes	2.7.1.25	Adenylyl sulfate kinase	0.00283412	0.000743484	0.000143877	0.00386492
Antibiotics 7d	Yes	1.7.1.13	PreQ 1 synthase	0.00272321	0.000715395	0.000146979	0.00392626
Antibiotics 7d	Yes	2.4.2.52	Triphosphoribosyl dephospho CoA synthase	-0.0030469	0.000801305	0.000149604	0.00398529
Antibiotics 7d	Yes	2.7.11.32	Pyruvate phosphate dikinase kinase	0.00499371	0.00131483	0.000152148	0.00404556
Antibiotics 7d	Yes	2.7.4.27	Pyruvate phosphate dikinase phosphate phosphotransferase	0.00499371	0.00131483	0.000152148	0.00404556
Antibiotics 7d	Yes	1.2.1.12	Glyceraldehyde 3 phosphate dehydrogenase phosphorylating	0.00299712	0.000789677	0.000153697	0.00407921
Antibiotics 7d	Yes	5.1.3.1	Ribulose phosphate 3 epimerase	-0.00298917	0.000789596	0.000159795	0.00420785
Antibiotics 7d	Yes	1.3.1.12	Prephenate dehydrogenase	0.00332814	0.000879874	0.000161847	0.00424848
Antibiotics 7d	Yes	3.1.21.4	Type II site specific deoxyribonuclease	-0.00235666	0.00062721	0.000178891	0.00461587
Antibiotics 7d	Yes	2.7.1.33	Pantothenate kinase	-0.00218102	0.000581771	0.00018498	0.00473899
Antibiotics 7d	Yes	2.7.1.63	Polyphosphate glucose phosphotransferase	-0.00202132	0.000539916	0.000188772	0.00482323
Antibiotics 7d	Yes	3.1.26.11	Ribonuclease Z	0.00331422	0.000885444	0.000189242	0.00482667
Antibiotics 7d	Yes	1.1.1.85	3 isopropylmalate dehydrogenase	-0.00274261	0.000733089	0.00019063	0.00485348
Antibiotics 7d	Yes	5.99.1.3	DNA topoisomerase ATP hydrolyzing	0.00423382	0.00113375	0.000195831	0.00496831
Antibiotics 7d	Yes	4.1.2.4	Deoxyribose phosphate aldolase	0.00262821	0.000709854	0.000221904	0.00550836
Antibiotics 7d	Yes	2.7.7.77	Molybdenum cofactor guanylyltransferase	0.00294031	0.000794706	0.000224166	0.00554537
Antibiotics 7d	Yes	2.7.7.9	UTP glucose 1 phosphate uridylyltransferase	0.00295429	0.000799582	0.000228634	0.00563168
Antibiotics 7d	Yes	5.4.2.10	Phosphoglucosamine mutase	-0.00322521	0.000874721	0.000235627	0.00578907
Antibiotics 7d	Yes	3.1.3.12	Trehalose phosphatase	-0.00256212	0.000698884	0.000255814	0.00622654
Antibiotics 7d	Yes	2.3.1.109	Arginine N succinyltransferase	-0.00267688	0.00073199	0.000264898	0.00641509
Antibiotics 7d	Yes	4.2.3.4	3 dehydroquinate synthase	0.00201719	0.000552348	0.000269866	0.00651892
Antibiotics 7d	Yes	3.2.2.23	DNA formamidopyrimidine glycosylase	0.00241112	0.000660391	0.000270797	0.00653592
Antibiotics 7d	Yes	4.3.1.12	Ornithine cyclodeaminase	0.00185313	0.000508746	0.000279773	0.00668386
Antibiotics 7d	Yes	1.18.1.1	Rubredoxin NAD reductase	0.00091874	0.000252627	0.000286085	0.00680221
Antibiotics 7d	Yes	2.3.1.n5	transferring	-0.0023991	0.000660528	0.000291604	0.00691629
Antibiotics 7d	Yes	5.3.3.2	Isopentenyl diphosphate Delta isomerase	0.00306578	0.000854028	0.000342504	0.00785167
Antibiotics 7d	Yes	5.1.1.1	Alanine racemase	0.00344737	0.000962461	0.000352897	0.00805143
Antibiotics 7d	Yes	6.1.1.19	Arginine tRNA ligase	-0.00245514	0.000686032	0.000357307	0.00813709
Antibiotics 7d	Yes	1.4.3.16	L aspartate oxidase	-0.00275081	0.000771644	0.000376425	0.00848725
Antibiotics 7d	Yes	6.1.1.3	Threonine tRNA ligase	0.00335302	0.000941653	0.000382203	0.00861079
Antibiotics 7d	Yes	2.8.1.4	tRNA sulfurtransferase	0.00270989	0.000761224	0.000383493	0.00863309
Antibiotics 7d	Yes	2.3.1.54	Formate C acetyltransferase	-0.00328059	0.000926349	0.00041113	0.00907183
Antibiotics 7d	Yes	3.4.16.4	Serine type D Ala D Ala carboxypeptidase	-0.00386616	0.0011025	0.000468333	0.0100627
Antibiotics 7d	Yes	2.7.1.100	S methyl 5 thioribose kinase	-0.0023786	0.000680426	0.000487962	0.0104121
Antibiotics 7d	Yes	3.1.3.45	3 deoxy manno octulosonate 8 phosphatase	-0.00250418	0.000716379	0.000488216	0.0104121
Antibiotics 7d	Yes	2.7.7.19	Polynucleotide adenylyltransferase	-0.00259077	0.000744532	0.000517565	0.0108768
Antibiotics 7d	Yes	1.1.99.1	Choline dehydrogenase	0.00271572	0.000780772	0.000520211	0.0109085
Antibiotics 7d	Yes	2.8.1.10	Thiazole synthase	0.002524	0.000725618	0.000519895	0.0109085
Antibiotics 7d	Yes	3.5.1.88	Peptide deformylase	-0.00527695	0.00151891	0.000527987	0.0110314
Antibiotics 7d	Yes	2.3.1.181	Lipoyl octanoyl transferase	0.00277021	0.000800267	0.000553244	0.0114345
Antibiotics 7d	Yes	1.2.1.70	Glutamyl tRNA reductase	0.00227831	0.000659412	0.000566569	0.0116347
Antibiotics 7d	Yes	2.7.7.4	Sulfate adenylyltransferase	0.002975	0.00086108	0.000566984	0.0116349
Antibiotics 7d	Yes	1.15.1.1	Superoxide dismutase	0.00249823	0.000723668	0.000572844	0.01173
Antibiotics 7d	Yes	3.5.1.110	Peroxyureidoacrylate ureidoacrylate amidohydrolase	-0.00232693	0.00067526	0.000586223	0.011936
Antibiotics 7d	Yes	2.3.1.79	Maltose O acetyltransferase	-0.00285684	0.000830226	0.000596922	0.0120889
Antibiotics 7d	Yes	3.2.1.23	Beta galactosidase	-0.00404657	0.00117587	0.000595915	0.0120889
Antibiotics 7d	Yes	3.1.1.45	Carboxymethylenebutenolidase	-0.00263831	0.000776399	0.00069805	0.0137366
Antibiotics 7d	Yes	2.7.11.5	Isocitrate dehydrogenase NADP kinase	-0.00249052	0.000733151	0.000700707	0.0137794
Antibiotics 7d	Yes	1.1.1.271	GDP L fucose synthase	-0.00214746	0.00063304	0.000713026	0.0139337
Antibiotics 7d	Yes	2.1.1.193	16S rRNA uracil 1498 N 3 methyltransferase	0.00253732	0.000748073	0.000713876	0.0139337
Antibiotics 7d	Yes	5.4.99.12	tRNA pseudouridine 38 40 synthase	-0.00343031	0.00101579	0.000753288	0.0145353
Antibiotics 7d	Yes	4.2.3.1	Threonine synthase	-0.00285446	0.000845977	0.000760991	0.0146348
Antibiotics 7d	Yes	2.7.9.3	Selenide water dikinase	-0.00244311	0.000724382	0.000764873	0.0146899
Antibiotics 7d	Yes	3.1.3.2	Acid phosphatase	-0.00302582	0.000897506	0.000768699	0.0147338
Antibiotics 7d	Yes	3.6.3.30	Fe 3 transporting ATPase	-0.00283628	0.000846193	0.000824737	0.0155796
Antibiotics 7d	Yes	4.2.99.20	2 succinyl 6 hydroxy 2 4 cyclohexadiene 1 carboxylate synthase	0.00255872	0.00076458	0.000840132	0.0157772
Antibiotics 7d	Yes	1.3.5.4	Fumarate reductase quinol	-0.00322151	0.000963453	0.000848881	0.0158896
Antibiotics 7d	Yes	3.5.4.4	Adenosine deaminase	-0.00261896	0.000786224	0.000887945	0.016439
Antibiotics 7d	Yes	5.3.2.2	Oxaloacetate tautomerase	-0.00199797	0.000600997	0.000909701	0.016742
Antibiotics 7d	Yes	3.2.1.8	Endo 1 4 beta xylanase	-0.00282895	0.000851618	0.000917878	0.0168414
Antibiotics 7d	Yes	1.8.4.12	Peptide methionine R S oxide reductase	0.00288439	0.000870489	0.000945139	0.0172426
Antibiotics 7d	Yes	3.3.2.1	Isochorismatase	-0.00210351	0.000635258	0.000953054	0.01732
Antibiotics 7d	Yes	6.3.4.13	Phosphoribosylamine glycine ligase	-0.0027967	0.00084508	0.000959121	0.0173984
Antibiotics 7d	Yes	3.4.11.4	Tripeptide aminopeptidase	0.00259728	0.000787132	0.000992472	0.0178473
Antibiotics 7d	Yes	3.6.3.29	Molybdate transporting ATPase	-0.00229837	0.000697045	0.00100135	0.0179661
Antibiotics 7d	Yes	1.1.1.49	Glucose 6 phosphate dehydrogenase NADP	0.00223463	0.000678774	0.001019	0.0182544
Antibiotics 7d	Yes	1.1.1.274	2 5 didehydrogluconate reductase 2 dehydro D gluconate forming	-0.00340166	0.00103931	0.00109031	0.0192753
Antibiotics 7d	Yes	1.17.99.6	Epoxyqueuosine reductase	0.00237513	0.000727003	0.00111312	0.0195971
Antibiotics 7d	Yes	3.6.1.27	Undecaprenyl diphosphate phosphatase	-0.00152204	0.00046619	0.00112188	0.019712
Antibiotics 7d	Yes	6.1.1.12	Aspartate tRNA ligase	0.00224397	0.000690917	0.00119078	0.0206006
Antibiotics 7d	Yes	3.5.1.25	N acetylglucosamine 6 phosphate deacetylase	-0.00293414	0.000907452	0.00125221	0.0214697
Antibiotics 7d	Yes	4.2.1.7	Altronate dehydratase	-0.00226693	0.000701159	0.00125388	0.0214727
Antibiotics 7d	Yes	2.6.1.82	Putrescine aminotransferase	-0.0019947	0.000617456	0.00126534	0.0216222
Antibiotics 7d	Yes	6.3.4.5	Argininosuccinate synthase	-0.0024744	0.000770172	0.00134512	0.0226708
Antibiotics 7d	Yes	1.1.1.79	Glyoxylate reductase NADP	-0.0032078	0.00100441	0.00143627	0.0238714
Antibiotics 7d	Yes	2.7.7.87	L threonylcarbamoyladenylate synthase	0.00243007	0.000760873	0.00143602	0.0238714
Antibiotics 7d	Yes	2.1.1.182	16S rRNA adenine 1518 N 6 adenine 1519 N 6 dimethyltransferase	-0.00198651	0.000623311	0.00147004	0.0242592
Antibiotics 7d	Yes	2.1.1.298	Ribosomal protein L3 N 5 glutamine methyltransferase	-0.00227046	0.000714246	0.00151171	0.0247959
Antibiotics 7d	Yes	3.6.3.12	Potassium transporting ATPase	-0.00389553	0.00122818	0.00154863	0.0252003
Antibiotics 7d	Yes	2.7.1.48	Uridine kinase	0.00238454	0.000752725	0.00156858	0.0254816
Antibiotics 7d	Yes	1.1.1.14	L iditol 2 dehydrogenase	-0.00140386	0.000444336	0.00161617	0.0261074
Antibiotics 7d	Yes	1.14.15.3	Alkane 1 monooxygenase	0.000885033	0.000280962	0.00166701	0.0266148
Antibiotics 7d	Yes	2.7.7.72	CCA tRNA nucleotidyltransferase	-0.0034412	0.0010966	0.0017369	0.0275624
Antibiotics 7d	Yes	1.1.1.130	3 dehydro L gulonate 2 dehydrogenase	-0.00221755	0.00070949	0.00181243	0.0284316
Antibiotics 7d	Yes	2.7.8.20	Phosphatidylglycerol membrane oligosaccharide glycerophosphotransferase	0.000718082	0.000229812	0.00181756	0.0284966
Antibiotics 7d	Yes	4.3.3.7	4 hydroxy tetrahydrodipicolinate synthase	-0.0024148	0.00077485	0.00186859	0.0291695
Antibiotics 7d	Yes	3.6.3.20	Glycerol 3 phosphate transporting ATPase	-0.00273105	0.000878944	0.00192759	0.0299442
Antibiotics 7d	Yes	1.2.4.1	Pyruvate dehydrogenase acetyl transferring	0.00363694	0.0011729	0.00196861	0.0304663
Antibiotics 7d	Yes	2.1.1.80	Protein glutamate O methyltransferase	-0.00224461	0.000728802	0.00211246	0.0320209
Antibiotics 7d	Yes	1.1.5.3	Glycerol 3 phosphate dehydrogenase	0.00247681	0.000809866	0.00226928	0.0337735
Antibiotics 7d	Yes	3.5.3.6	Arginine deiminase	0.00272669	0.000891608	0.00226963	0.0337735
Antibiotics 7d	Yes	3.6.3.3	Cadmium exporting ATPase	-0.00173582	0.00056806	0.00228923	0.033949
Antibiotics 7d	Yes	2.5.1.78	6 7 dimethyl 8 ribityllumazine synthase	-0.00228969	0.000750347	0.00231954	0.0343278
Antibiotics 7d	Yes	3.6.3.2	Magnesium importing ATPase	-0.00181338	0.000595342	0.0023639	0.0347874
Antibiotics 7d	Yes	1.1.1.3	Homoserine dehydrogenase	0.00253755	0.000833607	0.00237756	0.0348814
Antibiotics 7d	Yes	3.6.1.41	Bis 5 nucleosyl tetraphosphatase symmetrical	-0.00333709	0.00109666	0.00238783	0.0350142
Antibiotics 7d	Yes	1.3.3.3	Coproporphyrinogen oxidase	-0.0022344	0.000735659	0.00243209	0.0354464
Antibiotics 7d	Yes	1.1.1.44	Phosphogluconate dehydrogenase NADP dependent decarboxylating	-0.00270114	0.000890449	0.00246245	0.0356541
Antibiotics 7d	Yes	4.1.1.98	4 hydroxy 3 polyprenylbenzoate decarboxylase	-0.00239736	0.000793012	0.00254802	0.0366533
Antibiotics 7d	Yes	1.1.1.81	Hydroxypyruvate reductase	-0.00302032	0.0010067	0.00274648	0.0387714
Antibiotics 7d	Yes	2.6.1.16	Glutamine fructose 6 phosphate transaminase isomerizing	0.00250602	0.00083571	0.00276038	0.0388607
Antibiotics 7d	Yes	2.7.2.2	Carbamate kinase	0.00335276	0.00111997	0.00280573	0.0393377
Antibiotics 7d	Yes	4.1.1.36	Phosphopantothenoylcysteine decarboxylase	-0.00135735	0.000453547	0.0028133	0.0394246
Antibiotics 7d	Yes	3.1.13.5	Ribonuclease D	-0.00179575	0.000600163	0.00282044	0.0394862
Antibiotics 7d	Yes	4.3.1.19	Threonine ammonia lyase	0.00216275	0.000723259	0.00283586	0.0396457
Antibiotics 7d	Yes	1.2.1.8	Betaine aldehyde dehydrogenase	0.0026795	0.000900612	0.0029783	0.0412546
Antibiotics 7d	Yes	1.7.2.1	Nitrite reductase NO forming	0.000664611	0.000223765	0.00302724	0.0417916
Antibiotics 7d	Yes	5.4.1.2	Transferred entry 5 4 99 61	-0.000983983	0.000332218	0.00310957	0.0426824
Antibiotics 7d	Yes	2.4.2.10	Orotate phosphoribosyltransferase	-0.00152784	0.000516006	0.00312045	0.0428011
Antibiotics 7d	Yes	2.8.1.1	Thiosulfate sulfurtransferase	-0.00304666	0.00102963	0.00313928	0.0429673
Antibiotics 7d	Yes	2.7.7.43	N acylneuraminate cytidylyltransferase	-0.000905559	0.000306107	0.00314718	0.0430454
Antibiotics 7d	Yes	2.7.11.33	Pyruvate water dikinase kinase	-0.00192196	0.000650587	0.00318819	0.0434095
Antibiotics 7d	Yes	2.7.4.28	Pyruvate water dikinase phosphate phosphotransferase	-0.00192196	0.000650587	0.00318819	0.0434095
Antibiotics 7d	Yes	2.2.1.6	Acetolactate synthase	-0.00318367	0.00107841	0.00320902	0.0435694
Antibiotics 7d	Yes	1.13.11.54	Acireductone dioxygenase Fe 2 requiring	-0.00224848	0.000765799	0.00337924	0.0452189
Antibiotics 7d	Yes	1.1.1.306	S hydroxymethyl mycothiol dehydrogenase	0.000354328	0.000120836	0.00342028	0.0456195
Antibiotics 7d	Yes	4.2.1.113	o succinylbenzoate synthase	0.00221965	0.000759117	0.00351169	0.0465582
Antibiotics 7d	Yes	2.4.2.9	Uracil phosphoribosyltransferase	-0.00210376	0.000720311	0.00355055	0.0469436
Antibiotics 7d	Yes	2.3.1.157	Glucosamine 1 phosphate N acetyltransferase	0.000202239	6.93338e-05	0.00359144	0.0472671
Antibiotics 7d	Yes	6.1.1.23	Aspartate tRNA Asn ligase	-0.00162967	0.000560023	0.00367177	0.048083
Antibiotics 7d	Yes	2.4.1.21	Starch synthase	-0.00232238	0.000798637	0.00369644	0.0482828
Antibiotics 7d	Yes	3.5.1.10	Formyltetrahydrofolate deformylase	-0.00207185	0.000712568	0.00370057	0.0482828
Antibiotics 7d	Yes	3.4.11.5	Prolyl aminopeptidase	-0.00200402	0.000689615	0.00371874	0.0484109
Antibiotics 7d	Yes	2.3.1.191	UDP 3 O 3 hydroxymyristoyl glucosamine N acyltransferase	-0.00225565	0.000777403	0.00377249	0.0488455
Antibiotics 7d	Yes	3.2.1.28	Alpha alpha trehalase	-0.00239415	0.000825844	0.00380333	0.0490901
Antibiotics 7d	Yes	2.1.1.35	tRNA uracil 54 C 5 methyltransferase	-0.0022449	0.000774478	0.00380788	0.0491267
Antibiotics 7d	Yes	3.6.4.12	DNA helicase	-0.003377	0.00116585	0.00383276	0.0493275
Antibiotics 7d	Yes	3.5.1.5	Urease	-0.0042487	0.00146754	0.00384926	0.0494831
Antibiotics 7d	Yes	2.3.3.9	Malate synthase	-0.00241228	0.000833694	0.00387092	0.0496728
Antibiotics 7d	Yes	6.3.3.1	Phosphoribosylformylglycinamidine cyclo ligase	-0.00176689	0.000611157	0.00390044	0.0498737
Antibiotics 7d	Yes	2.6.1.17	Succinyldiaminopimelate transaminase	-0.00269296	0.000932135	0.00392549	0.0500382
Antibiotics 7d	Yes	4.1.1.19	Arginine decarboxylase	-0.00201486	0.000699067	0.00401018	0.0507098
Antibiotics 7d	Yes	3.5.99.10	2 iminobutanoate 2 iminopropanoate deaminase	-0.0024033	0.000835855	0.0040991	0.0514085
Antibiotics 7d	Yes	6.3.2.10	UDP N acetylmuramoyl tripeptide D alanyl D alanine ligase	-0.00249818	0.000870328	0.00416164	0.05199
Antibiotics 7d	Yes	3.1.3.3	Phosphoserine phosphatase	-0.00197492	0.000691117	0.00433325	0.0537824
Antibiotics 7d	Yes	6.3.2.45	diaminoheptanedioate ligase	-0.0022243	0.000779324	0.00438018	0.0542712
Antibiotics 7d	Yes	1.5.1.30	Flavin reductase NADPH	0.00131813	0.000462247	0.00441467	0.0545342
Antibiotics 7d	Yes	2.1.1.185	23S rRNA guanosine 2251 2 O methyltransferase	-0.00220017	0.00077153	0.0044134	0.0545342
Antibiotics 7d	Yes	3.4.21.102	C terminal processing peptidase	-0.0018523	0.000650937	0.00449918	0.0552225
Antibiotics 7d	Yes	2.7.2.1	Acetate kinase	-0.00177044	0.000623651	0.00459487	0.0559672
Antibiotics 7d	Yes	4.1.1.65	Phosphatidylserine decarboxylase	-0.00223325	0.000790653	0.00480291	0.0580831
Antibiotics 7d	Yes	1.13.11.53	Acireductone dioxygenase Ni 2 requiring	-0.00215517	0.000765254	0.0049284	0.0591531
Antibiotics 7d	Yes	1.2.1.72	Erythrose 4 phosphate dehydrogenase	-0.0021257	0.000754767	0.00492638	0.0591531
Antibiotics 7d	Yes	2.7.1.22	Ribosylnicotinamide kinase	0.000627268	0.000223476	0.00507228	0.0603762
Antibiotics 7d	Yes	2.1.1.200	tRNA cytidine 32 uridine 32 2 O methyltransferase	-0.00230447	0.000825792	0.00533333	0.0625087
Antibiotics 7d	Yes	2.7.1.113	Deoxyguanosine kinase	-0.000925206	0.000333267	0.0055759	0.0645029
Antibiotics 7d	Yes	2.3.1.16	Acetyl CoA C acyltransferase	-0.00294308	0.0010602	0.00557838	0.0645057
Antibiotics 7d	Yes	6.3.2.8	UDP N acetylmuramate L alanine ligase	-0.0014377	0.000519265	0.00570332	0.0655028
Antibiotics 7d	Yes	2.7.1.74	Deoxycytidine kinase	0.00125219	0.000454396	0.00593242	0.0674341
Antibiotics 7d	Yes	3.1.1.96	D aminoacyl tRNA deacylase	-0.00157122	0.000570733	0.00598351	0.0677738
Antibiotics 7d	Yes	2.5.1.72	Quinolinate synthase	-0.0018054	0.000655946	0.00599465	0.0678555
Antibiotics 7d	Yes	1.6.5.11	NADH dehydrogenase quinone	-0.00637294	0.00232611	0.00622809	0.0697299
Antibiotics 7d	Yes	4.1.1.50	Adenosylmethionine decarboxylase	-0.00215802	0.000789945	0.00637804	0.070985
Antibiotics 7d	Yes	5.1.3.20	ADP glyceromanno heptose 6 epimerase	-0.00201661	0.000739122	0.00644561	0.0715049
Antibiotics 7d	Yes	1.5.1.3	Dihydrofolate reductase	0.00268188	0.000983744	0.0064879	0.0718464
Antibiotics 7d	Yes	4.2.1.75	Uroporphyrinogen III synthase	-0.00206603	0.000760094	0.00664772	0.0731723
Antibiotics 7d	Yes	5.3.3.10	5 carboxymethyl 2 hydroxymuconate Delta isomerase	-0.00176144	0.000648062	0.0066515	0.0731792
Antibiotics 7d	Yes	3.5.1.105	Chitin disaccharide deacetylase	-0.00164363	0.00060526	0.0067005	0.0733652
Antibiotics 7d	Yes	5.4.99.27	tRNA pseudouridine 13 synthase	-0.00187064	0.000689349	0.00673798	0.073591
Antibiotics 7d	Yes	2.1.1.170	16S rRNA guanine 527 N 7 methyltransferase	-0.00218873	0.000808014	0.0068366	0.0743245
Antibiotics 7d	Yes	2.3.1.234	N 6 L threonylcarbamoyladenine synthase	-0.00151716	0.000561436	0.00697192	0.0754068
Antibiotics 7d	Yes	6.1.1.21	Histidine tRNA ligase	-0.0015446	0.000572466	0.00705865	0.076002
Antibiotics 7d	Yes	6.3.2.1	Pantoate beta alanine ligase AMP forming	0.00192999	0.000718991	0.00735436	0.0783068
Antibiotics 7d	Yes	2.7.1.26	Riboflavin kinase	0.00242315	0.000903708	0.00742033	0.078776
Antibiotics 7d	Yes	1.17.1.8	4 hydroxy tetrahydrodipicolinate reductase	-0.00263119	0.000985586	0.00768274	0.0805968
Antibiotics 7d	Yes	2.3.1.29	Glycine C acetyltransferase	-0.0020971	0.000785695	0.00769468	0.0806176
Antibiotics 7d	Yes	1.1.1.103	L threonine 3 dehydrogenase	-0.0019755	0.0007406	0.007733	0.0808718
Antibiotics 7d	Yes	2.1.1.186	23S rRNA cytidine 2498 2 O methyltransferase	-0.001954	0.000732943	0.0077665	0.0811337
Antibiotics 7d	Yes	4.1.1.23	Orotidine 5 phosphate decarboxylase	-0.00178773	0.000672758	0.00796726	0.0824229
Antibiotics 7d	Yes	1.6.1.1	NAD P transhydrogenase Si specific	-0.0020312	0.000765945	0.00809634	0.083261
Antibiotics 7d	Yes	3.4.11.1	Leucyl aminopeptidase	0.00233268	0.000881911	0.00826135	0.0846134
Antibiotics 7d	Yes	3.6.3.17	Monosaccharide transporting ATPase	-0.00379722	0.00143596	0.00827735	0.0846567
Antibiotics 7d	Yes	5.1.99.3	Allantoin racemase	-0.00090633	0.000343044	0.00833558	0.084895
Antibiotics 7d	Yes	2.4.2.28	S methyl 5 thioadenosine phosphorylase	-0.000806101	0.000306385	0.00860631	0.0866675
Antibiotics 7d	Yes	4.1.1.41	Methylmalonyl CoA decarboxylase	0.00141949	0.000540259	0.00870145	0.0873485
Antibiotics 7d	Yes	1.6.5.3	NADH ubiquinone reductase H translocating	0.00428716	0.00163214	0.00871654	0.0874085
Antibiotics 7d	Yes	3.4.11.18	Methionyl aminopeptidase	-0.0021331	0.000815263	0.00898046	0.0895866
Antibiotics 7d	Yes	3.5.1.28	N acetylmuramoyl L alanine amidase	0.0024872	0.000950711	0.0089914	0.0896647
Antibiotics 7d	Yes	2.7.1.145	Deoxynucleoside kinase	0.00126261	0.000483324	0.00909169	0.0903828
Antibiotics 7d	Yes	4.2.1.42	Galactarate dehydratase	-0.00178834	0.000684663	0.0091004	0.0904382
Antibiotics 7d	Yes	2.5.1.9	Riboflavin synthase	-0.00216092	0.000828037	0.00916132	0.0909493
Antibiotics 7d	Yes	2.3.1.15	Glycerol 3 phosphate 1 O acyltransferase	-0.00221426	0.000850634	0.00933836	0.0921835
Antibiotics 7d	Yes	3.1.1.61	Protein glutamate methylesterase	-0.00207292	0.000798283	0.00951251	0.0934363
Antibiotics 7d	Yes	3.1.11.5	Exodeoxyribonuclease V	-0.00171657	0.000661536	0.00956594	0.093897
Antibiotics 7d	Yes	1.1.1.60	2 hydroxy 3 oxopropionate reductase	-0.00227394	0.000876962	0.00961632	0.0942308
Antibiotics 7d	Yes	5.4.2.11	Phosphoglycerate mutase 2 3 diphosphoglycerate dependent	-0.00190757	0.000736376	0.00968615	0.0947859
Antibiotics 7d	Yes	6.3.1.12	D aspartate ligase	0.00113346	0.000438349	0.0098205	0.0954513
Antibiotics 7d	Yes	2.7.7.18	Nicotinate nucleotide adenylyltransferase	-0.00209614	0.000810937	0.00984479	0.0955905
Antibiotics 7d	Yes	2.1.1.13	Methionine synthase	-0.00184459	0.000713853	0.00986943	0.0957328
Antibiotics 7d	Yes	1.1.5.2	Quinoprotein glucose dehydrogenase PQQ quinone	-0.00175207	0.000679218	0.00999781	0.0966995
Antibiotics 7d	Yes	3.1.3.77	Acireductone synthase	-0.00187058	0.000728281	0.0103205	0.0987102
Antibiotics 7d	Yes	1.1.1.140	Sorbitol 6 phosphate 2 dehydrogenase	-0.0017853	0.000695755	0.010394	0.0991702
Antibiotics 7d	Yes	3.1.1.85	Pimeloyl acyl carrier protein methyl ester esterase	-0.00181254	0.00070671	0.0104317	0.0994108
Antibiotics 7d	Yes	5.2.1.2	Maleylacetoacetate isomerase	0.000643915	0.000251178	0.0104629	0.0996416
Antibiotics 7d	Yes	4.2.2.1	Hyaluronate lyase	-0.000779599	0.000304484	0.0105607	0.100241
Antibiotics 7d	Yes	2.3.1.174	3 oxoadipyl CoA thiolase	0.000912303	0.000356774	0.0106632	0.100848
Antibiotics 7d	Yes	3.5.3.11	Agmatinase	-0.00194408	0.000760949	0.0107325	0.101402
Antibiotics 7d	Yes	3.5.1.96	Succinylglutamate desuccinylase	-0.00149852	0.000586869	0.0107766	0.101653
Antibiotics 7d	Yes	4.4.1.21	S ribosylhomocysteine lyase	-0.00225654	0.000886176	0.010993	0.103222
Antibiotics 7d	Yes	3.5.3.18	Dimethylargininase	0.0005535	0.000217624	0.0110852	0.103669
Antibiotics 7d	Yes	2.6.1.18	Beta alanine pyruvate transaminase	0.000644418	0.000253409	0.0110968	0.103716
Antibiotics 7d	Yes	3.6.1.7	Acylphosphatase	0.00434947	0.00171422	0.01128	0.104855
Antibiotics 7d	Yes	3.5.4.16	GTP cyclohydrolase I	-0.00176249	0.000694991	0.011323	0.105051
Antibiotics 7d	Yes	2.7.1.17	Xylulokinase	-0.00211739	0.000836494	0.0114765	0.105759
Antibiotics 7d	Yes	2.8.4.3	tRNA 2 methylthio N 6 dimethylallyladenosine synthase	-0.00226521	0.000895382	0.01152	0.106092
Antibiotics 7d	Yes	3.5.3.13	Formimidoylglutamate deiminase	0.000653114	0.000258559	0.0116468	0.106816
Antibiotics 7d	Yes	5.3.3.8	Dodecenoyl CoA isomerase	0.000224047	8.86971e-05	0.0116469	0.106816
Antibiotics 7d	Yes	4.1.99.17	Phosphomethylpyrimidine synthase	-0.00188198	0.000745939	0.0117497	0.10745
Antibiotics 7d	Yes	2.1.1.174	23S rRNA guanine 1835 N 2 methyltransferase	-0.0018894	0.000749768	0.0118487	0.108081
Antibiotics 7d	Yes	5.4.99.61	Precorrin 8X methylmutase	0.000650443	0.000258152	0.0118583	0.1081
Antibiotics 7d	Yes	4.2.1.22	Cystathionine beta synthase	-0.00133322	0.000531687	0.0122717	0.110885
Antibiotics 7d	Yes	3.6.3.16	Arsenite transporting ATPase	0.00179023	0.000714034	0.0122844	0.110964
Antibiotics 7d	Yes	6.1.1.14	Glycine tRNA ligase	-0.00167075	0.000666604	0.0123142	0.111164
Antibiotics 7d	Yes	6.1.1.18	Glutamine tRNA ligase	-0.00175977	0.000702345	0.0123402	0.111293
Antibiotics 7d	Yes	2.7.1.31	Glycerate 3 kinase	-0.00169171	0.000676816	0.0125534	0.112476
Antibiotics 7d	Yes	3.2.1.187	Ara f 3 Hyp beta L arabinobiosidase	0.000721881	0.000288905	0.0125825	0.112579
Antibiotics 7d	Yes	2.5.1.6	Methionine adenosyltransferase	-0.00148695	0.00059725	0.0129046	0.114623
Antibiotics 7d	Yes	6.3.2.2	Glutamate cysteine ligase	-0.00218957	0.000881403	0.013104	0.115822
Antibiotics 7d	Yes	1.2.1.60	5 carboxymethyl 2 hydroxymuconic semialdehyde dehydrogenase	0.000189042	7.70561e-05	0.0142753	0.122524
Antibiotics 7d	Yes	3.1.3.23	Sugar phosphatase	-0.00242499	0.000990724	0.014504	0.123947
Antibiotics 7d	Yes	4.1.3.38	Aminodeoxychorismate lyase	-0.00150219	0.000616229	0.0149089	0.126276
Antibiotics 7d	Yes	3.4.24.55	Pitrilysin	0.000386333	0.000158976	0.0152182	0.128395
Antibiotics 7d	Yes	6.1.1.4	Leucine tRNA ligase	-0.00213781	0.000883174	0.0156251	0.131097
Antibiotics 7d	Yes	3.5.4.25	GTP cyclohydrolase II	-0.00173572	0.000718446	0.0158246	0.13227
Antibiotics 7d	Yes	2.7.7.2	FAD synthetase	0.0022049	0.000913094	0.015875	0.132576
Antibiotics 7d	Yes	5.4.99.1	Methylaspartate mutase	0.00175681	0.000727813	0.0159188	0.132764
Antibiotics 7d	Yes	1.7.2.5	Nitric oxide reductase cytochrome c	0.000640718	0.000266103	0.0161777	0.134285
Antibiotics 7d	Yes	5.3.1.22	Hydroxypyruvate isomerase	-0.00177745	0.000739421	0.0163587	0.13528
Antibiotics 7d	Yes	1.7.99.1	Hydroxylamine reductase	-0.001685	0.000701735	0.0164733	0.135915
Antibiotics 7d	Yes	1.9.3.1	Cytochrome c oxidase	0.00238959	0.000997059	0.0166772	0.13693
Antibiotics 7d	Yes	3.2.1.14	Chitinase	-0.000892717	0.000372981	0.0168228	0.137693
Antibiotics 7d	Yes	2.4.1.1	Glycogen phosphorylase	-0.00199737	0.000835259	0.0169218	0.138281
Antibiotics 7d	Yes	1.2.5.1	Pyruvate dehydrogenase quinone	-0.00169916	0.000711654	0.0170923	0.139186
Antibiotics 7d	Yes	4.2.1.17	Enoyl CoA hydratase	-0.00166504	0.000698053	0.0172017	0.139603
Antibiotics 7d	Yes	3.2.1.22	Alpha galactosidase	0.00187492	0.000788539	0.0175572	0.141411
Antibiotics 7d	Yes	6.1.1.9	Valine tRNA ligase	0.00121194	0.000509842	0.0175834	0.141543
Antibiotics 7d	Yes	3.1.4.46	Glycerophosphodiester phosphodiesterase	0.00223228	0.000940516	0.0177582	0.142432
Antibiotics 7d	Yes	3.1.1.11	Pectinesterase	0.000837675	0.000355224	0.0185083	0.146357
Antibiotics 7d	Yes	5.3.1.6	Ribose 5 phosphate isomerase	-0.00135307	0.000573789	0.0185068	0.146357
Antibiotics 7d	Yes	4.2.1.12	Phosphogluconate dehydratase	-0.00161964	0.000688107	0.0187245	0.147308
Antibiotics 7d	Yes	2.1.1.152	Precorrin 6A synthase deacetylating	-0.000678668	0.000288441	0.0187653	0.147588
Antibiotics 7d	Yes	3.6.3.33	Vitamin B12 transporting ATPase	-0.00144112	0.000614264	0.0191159	0.149447
Antibiotics 7d	Yes	1.1.1.373	Sulfolactaldehyde 3 reductase	0.00120127	0.000513272	0.0194081	0.150952
Antibiotics 7d	Yes	4.2.2.n2	Peptidoglycan lytic endotransglycosylase	-0.00219119	0.000937362	0.0195498	0.151563
Antibiotics 7d	Yes	5.1.3.32	L rhamnose mutarotase	-0.00224099	0.00095978	0.0196896	0.152277
Antibiotics 7d	Yes	2.3.1.51	1 acylglycerol 3 phosphate O acyltransferase	-0.00185229	0.000794108	0.0198161	0.152682
Antibiotics 7d	Yes	4.3.2.1	Argininosuccinate lyase	-0.0017751	0.000761587	0.0199064	0.152967
Antibiotics 7d	Yes	4.1.1.17	Ornithine decarboxylase	-0.00267987	0.00115354	0.0203191	0.155064
Antibiotics 7d	Yes	6.3.1.1	Aspartate ammonia ligase	-0.00192689	0.000829495	0.0203248	0.155064
Antibiotics 7d	Yes	4.3.1.1	Aspartate ammonia lyase	-0.00161171	0.000694326	0.0204191	0.155446
Antibiotics 7d	Yes	3.4.11.9	Xaa Pro aminopeptidase	0.0009301	0.000402515	0.0209964	0.158464
Antibiotics 7d	Yes	6.1.1.15	Proline tRNA ligase	-0.00126832	0.000549713	0.0211899	0.159632
Antibiotics 7d	Yes	3.2.1.122	Maltose 6 phosphate glucosidase	-0.00171252	0.000743142	0.0213482	0.160446
Antibiotics 7d	Yes	2.1.3.1	Methylmalonyl CoA carboxytransferase	-0.000721378	0.000313172	0.0213981	0.160611
Antibiotics 7d	Yes	5.3.1.4	L arabinose isomerase	0.00127328	0.000553117	0.0214813	0.161026
Antibiotics 7d	Yes	1.1.5.6	Formate dehydrogenase N	-0.00145606	0.000632976	0.021579	0.161337
Antibiotics 7d	Yes	1.3.1.98	UDP N acetylmuramate dehydrogenase	0.0020132	0.000876153	0.021723	0.161784
Antibiotics 7d	Yes	6.3.5.7	Glutaminyl tRNA synthase glutamine hydrolyzing	-0.00270538	0.00117745	0.0217309	0.161801
Antibiotics 7d	Yes	1.1.5.4	Malate dehydrogenase quinone	0.0033176	0.00144715	0.0220256	0.163163
Antibiotics 7d	Yes	5.1.2.3	3 hydroxybutyryl CoA epimerase	0.000222605	9.73742e-05	0.0223976	0.164803
Antibiotics 7d	Yes	2.4.1.129	Peptidoglycan glycosyltransferase	-0.00177551	0.000776741	0.0224128	0.164871
Antibiotics 7d	Yes	4.2.2.n1	Peptidoglycan lytic exotransglycosylase	-0.00275512	0.00120662	0.0225646	0.165777
Antibiotics 7d	Yes	2.1.1.266	23S rRNA adenine 2030 N 6 methyltransferase	-0.00176581	0.000773768	0.0226359	0.166103
Antibiotics 7d	Yes	5.1.3.29	L fucose mutarotase	-0.00167654	0.000735721	0.0228364	0.167176
Antibiotics 7d	Yes	2.7.1.59	N acetylglucosamine kinase	-0.00163351	0.000720242	0.0234845	0.170232
Antibiotics 7d	Yes	5.1.3.3	Aldose 1 epimerase	0.00200881	0.000886284	0.0235722	0.170695
Antibiotics 7d	Yes	2.3.2.6	Leucyltransferase	-0.00142991	0.000633489	0.0241552	0.17326
Antibiotics 7d	Yes	3.5.99.6	Glucosamine 6 phosphate deaminase	-0.00160573	0.00071172	0.0242194	0.173472
Antibiotics 7d	Yes	1.5.1.5	Methylenetetrahydrofolate dehydrogenase NADP	0.000298337	0.000132332	0.0243209	0.173885
Antibiotics 7d	Yes	4.1.99.12	3 4 dihydroxy 2 butanone 4 phosphate synthase	-0.00175093	0.000777761	0.0245268	0.174705
Antibiotics 7d	Yes	6.3.4.3	Formate tetrahydrofolate ligase	-0.00260024	0.00115535	0.0245682	0.174914
Antibiotics 7d	Yes	3.4.13.22	D Ala D Ala dipeptidase	0.00113195	0.000503329	0.0246769	0.175384
Antibiotics 7d	Yes	2.1.1.191	23S rRNA cytosine 1962 C 5 methyltransferase	-0.00146391	0.000651091	0.0247103	0.175578
Antibiotics 7d	Yes	4.2.1.9	Dihydroxy acid dehydratase	-0.0023197	0.0010329	0.0248741	0.17613
Antibiotics 7d	Yes	3.4.24.70	Oligopeptidase A	-0.0035708	0.00159175	0.025034	0.176649
Antibiotics 7d	Yes	4.1.2.40	Tagatose bisphosphate aldolase	0.00227669	0.0010182	0.0255103	0.17879
Antibiotics 7d	Yes	1.18.1.3	Ferredoxin NAD reductase	0.000748251	0.000334926	0.025643	0.179204
Antibiotics 7d	Yes	3.5.4.5	Cytidine deaminase	-0.00195905	0.000877266	0.0256987	0.1793
Antibiotics 7d	Yes	4.4.1.15	D cysteine desulfhydrase	-0.0015386	0.000689819	0.0258786	0.180142
Antibiotics 7d	Yes	6.1.1.5	Isoleucine tRNA ligase	0.000949768	0.000425931	0.0259165	0.180318
Antibiotics 7d	Yes	1.5.5.1	Electron transferring flavoprotein dehydrogenase	0.000556906	0.000250355	0.0262751	0.181715
Antibiotics 7d	Yes	3.6.3.5	Zinc exporting ATPase	-0.00119583	0.00053803	0.0264078	0.182238
Antibiotics 7d	Yes	1.14.12.19	3 phenylpropanoate dioxygenase	0.000992266	0.000446936	0.026576	0.182819
Antibiotics 7d	Yes	2.3.1.57	Diamine N acetyltransferase	-0.0014139	0.000636962	0.0266017	0.182894
Antibiotics 7d	Yes	6.1.1.17	Glutamate tRNA ligase	-0.00189953	0.000857234	0.0268639	0.184105
Antibiotics 7d	Yes	1.97.1.9	Selenate reductase	0.000122493	5.55147e-05	0.0275106	0.187067
Antibiotics 7d	Yes	6.2.1.30	Phenylacetate CoA ligase	-0.00158883	0.000721203	0.0277592	0.188141
Antibiotics 7d	Yes	4.3.1.2	Methylaspartate ammonia lyase	0.00112946	0.000512917	0.0278328	0.1885
Antibiotics 7d	Yes	3.1.1.32	Phospholipase A 1	-0.00176755	0.000804181	0.028119	0.189728
Antibiotics 7d	Yes	5.1.3.22	L ribulose 5 phosphate 3 epimerase	-0.00204018	0.0009282	0.0281164	0.189728
Antibiotics 7d	Yes	5.3.1.13	Arabinose 5 phosphate isomerase	-0.00231111	0.00105702	0.0289525	0.193488
Antibiotics 7d	Yes	2.1.1.72	Site specific DNA methyltransferase adenine specific	-0.00256961	0.00117579	0.0290252	0.193793
Antibiotics 7d	Yes	3.4.24.15	Thimet oligopeptidase	-0.000547207	0.000250418	0.0290446	0.193833
Antibiotics 7d	Yes	4.3.99.3	7 carboxy 7 deazaguanine synthase	0.00168697	0.000772135	0.0290688	0.193931
Antibiotics 7d	Yes	2.1.2.9	Methionyl tRNA formyltransferase	-0.00169853	0.00078301	0.0302352	0.198788
Antibiotics 7d	Yes	2.7.1.69	Protein N pi phosphohistidine sugar phosphotransferase	-0.0053313	0.00245975	0.0303716	0.199314
Antibiotics 7d	Yes	1.4.1.4	Glutamate dehydrogenase NADP	-0.00148202	0.000685275	0.0307399	0.200709
Antibiotics 7d	Yes	2.1.1.197	Malonyl acyl carrier protein O methyltransferase	-0.00155935	0.000721848	0.0309306	0.201602
Antibiotics 7d	Yes	2.1.1.190	23S rRNA uracil 1939 C 5 methyltransferase	-0.0013613	0.000630899	0.0311249	0.202432
Antibiotics 7d	Yes	2.6.1.5	Tyrosine transaminase	-0.00105294	0.000487997	0.0311282	0.202432
Antibiotics 7d	Yes	1.2.1.5	Aldehyde dehydrogenase NAD P	0.000652835	0.000302809	0.031268	0.202928
Antibiotics 7d	Yes	2.1.3.2	Aspartate carbamoyltransferase	-0.00119458	0.000555948	0.0318321	0.205347
Antibiotics 7d	Yes	3.6.1.12	dCTP diphosphatase	-0.00132729	0.000621949	0.0330162	0.209964
Antibiotics 7d	Yes	3.1.2.28	1 4 dihydroxy 2 naphthoyl CoA hydrolase	-0.00138435	0.000649059	0.0331166	0.210463
Antibiotics 7d	Yes	3.4.13.3	Transferred entry 3 4 13 18 and 3 4 13 20	-0.000559246	0.000262205	0.0331121	0.210463
Antibiotics 7d	Yes	4.2.1.109	Methylthioribulose 1 phosphate dehydratase	-0.00157222	0.000738177	0.0333619	0.211508
Antibiotics 7d	Yes	3.5.4.28	S adenosylhomocysteine deaminase	-0.000720593	0.000338784	0.0335942	0.212308
Antibiotics 7d	Yes	3.1.7.2	Guanosine 3 5 bis diphosphate 3 diphosphatase	-0.00162862	0.000767189	0.0339454	0.213557
Antibiotics 7d	Yes	1.1.1.21	Aldehyde reductase	-0.00145052	0.00068698	0.0349111	0.217495
Antibiotics 7d	Yes	1.5.1.20	Methylenetetrahydrofolate reductase NAD P H	0.00138654	0.000657269	0.035076	0.21805
Antibiotics 7d	Yes	1.1.1.38	Malate dehydrogenase oxaloacetate decarboxylating	-0.00164635	0.000781391	0.0353026	0.21908
Antibiotics 7d	Yes	4.2.1.3	Aconitate hydratase	-0.00170395	0.000812531	0.0361672	0.222146
Antibiotics 7d	Yes	6.3.4.18	5 carboxyamino imidazole ribonucleotide synthase	-0.00190816	0.00091134	0.0364604	0.22309
Antibiotics 7d	Yes	4.2.1.6	Galactonate dehydratase	-0.00165036	0.000793628	0.0377548	0.227716
Antibiotics 7d	Yes	1.1.1.42	Isocitrate dehydrogenase NADP	-0.00162447	0.000782113	0.0379825	0.228419
Antibiotics 7d	Yes	5.3.1.9	Glucose 6 phosphate isomerase	-0.00191393	0.000923978	0.0385063	0.230509
Antibiotics 7d	Yes	2.4.2.14	Amidophosphoribosyltransferase	-0.00138806	0.000670815	0.0387147	0.231179
Antibiotics 7d	Yes	1.17.7.1	E 4 hydroxy 3 methylbut 2 enyl diphosphate synthase ferredoxin	0.000346819	0.000168149	0.039336	0.233484
Antibiotics 7d	Yes	4.2.1.10	3 dehydroquinate dehydratase	0.0014772	0.00071932	0.0402037	0.237118
Antibiotics 7d	Yes	3.5.4.9	Methenyltetrahydrofolate cyclohydrolase	0.000322317	0.000157021	0.0402866	0.23746
Antibiotics 7d	Yes	3.2.1.49	Alpha N acetylgalactosaminidase	0.000603682	0.000294104	0.0403	0.237491
Antibiotics 7d	Yes	3.5.1.94	Gamma glutamyl gamma aminobutyrate hydrolase	0.000672854	0.000327884	0.0403538	0.237711
Antibiotics 7d	Yes	2.6.1.76	Diaminobutyrate 2 oxoglutarate transaminase	0.000418175	0.000204026	0.0405901	0.23876
Antibiotics 7d	Yes	1.1.1.95	Phosphoglycerate dehydrogenase	-0.0014546	0.000709913	0.0406511	0.238875
Antibiotics 7d	Yes	2.7.1.90	Diphosphate fructose 6 phosphate 1 phosphotransferase	-0.000715114	0.00034905	0.0406725	0.238903
Antibiotics 7d	Yes	1.2.7.1	Pyruvate synthase	-0.000286124	0.000139735	0.0407852	0.239223
Antibiotics 7d	Yes	5.3.3.18	2 1 2 epoxy 1 2 dihydrophenyl acetyl CoA isomerase	0.000441525	0.000215782	0.0409363	0.239816
Antibiotics 7d	Yes	3.6.1.55	8 oxo dGTP diphosphatase	-0.00143582	0.000702791	0.041244	0.240786
Antibiotics 7d	Yes	1.2.2.1	Formate dehydrogenase cytochrome	-0.00131119	0.000642813	0.0415662	0.241979
Antibiotics 7d	Yes	3.4.24.57	O sialoglycoprotein endopeptidase	0.000951646	0.000469841	0.0430097	0.247083
Antibiotics 7d	Yes	5.1.3.7	UDP N acetylglucosamine 4 epimerase	0.000180894	8.9348e-05	0.0430973	0.247355
Antibiotics 7d	Yes	2.3.1.1	Amino acid N acetyltransferase	-0.00207592	0.00102651	0.0433397	0.248334
Antibiotics 7d	Yes	2.3.1.168	Dihydrolipoyllysine residue 2 methylpropanoyl transferase	0.000432657	0.000214146	0.043533	0.249044
Antibiotics 7d	Yes	1.14.13.149	Phenylacetyl CoA 1 2 epoxidase	0.000452024	0.000224006	0.0438004	0.249959
Day full feed	Day full feed	3.4.25.1	Proteasome endopeptidase complex	0.00140673	0.00035959	0.000172949	0.0044867
Day full feed	Day full feed	6.3.1.5	NAD synthase	0.0018285	0.000609538	0.00338926	0.0453319
Day full feed	Day full feed	1.17.7.3	E 4 hydroxy 3 methylbut 2 enyl diphosphate synthase flavodoxin	-0.00199575	0.000675038	0.00385375	0.0494967
Day full feed	Day full feed	3.4.15.5	Peptidyl dipeptidase Dcp	-0.000712738	0.000246665	0.00489861	0.0589166
Day full feed	Day full feed	2.6.1.52	Phosphoserine transaminase	-0.00199524	0.000697337	0.00510618	0.0606543
Day full feed	Day full feed	3.5.4.9	Methenyltetrahydrofolate cyclohydrolase	-0.000300889	0.000106271	0.00550183	0.0637485
Day full feed	Day full feed	1.4.3.19	Glycine oxidase	0.00032101	0.00011362	0.00565062	0.0651577
Day full feed	Day full feed	1.1.3.21	Glycerol 3 phosphate oxidase	0.000708635	0.000265156	0.00877224	0.087824
Day full feed	Day full feed	1.6.5.3	NADH ubiquinone reductase H translocating	0.00275329	0.00103159	0.00899836	0.089703
Day full feed	Day full feed	2.7.1.90	Diphosphate fructose 6 phosphate 1 phosphotransferase	-0.000646016	0.000252162	0.0118296	0.107941
Day full feed	Day full feed	6.3.4.21	Nicotinate phosphoribosyltransferase	-0.0018436	0.000728869	0.0129415	0.114774
Day full feed	Day full feed	1.1.5.4	Malate dehydrogenase quinone	0.00366086	0.00145087	0.0131991	0.116342
Day full feed	Day full feed	2.7.1.40	Pyruvate kinase	-0.00155639	0.000621577	0.0139149	0.120618
Day full feed	Day full feed	2.4.1.25	4 alpha glucanotransferase	-0.00230123	0.000922254	0.0142818	0.122544
Day full feed	Day full feed	4.2.1.136	ADP dependent NAD P H hydrate dehydratase	0.00227144	0.000911841	0.0143348	0.122925
Day full feed	Day full feed	1.2.1.12	Glyceraldehyde 3 phosphate dehydrogenase phosphorylating	0.00164418	0.000678164	0.0171152	0.139215
Day full feed	Day full feed	3.5.2.6	Beta lactamase	0.0027369	0.0011329	0.0173913	0.140495
Day full feed	Day full feed	5.4.99.62	D ribose pyranase	0.00199876	0.000833092	0.0181971	0.144982
Day full feed	Day full feed	2.1.1.37	DNA cytosine 5 methyltransferase	-0.00299264	0.00126839	0.0202763	0.154858
Day full feed	Day full feed	3.5.4.13	dCTP deaminase	-0.00208525	0.000885735	0.0204153	0.155446
Day full feed	Day full feed	2.8.1.4	tRNA sulfurtransferase	0.0017948	0.00076625	0.0210737	0.159006
Day full feed	Day full feed	2.4.1.52	Poly glycerol phosphate alpha glucosyltransferase	0.000520332	0.000225689	0.0230604	0.168089
Day full feed	Day full feed	2.7.7.27	Glucose 1 phosphate adenylyltransferase	-0.00180928	0.000786336	0.0234085	0.16988
Day full feed	Day full feed	3.2.2.23	DNA formamidopyrimidine glycosylase	0.0013929	0.000608016	0.0240604	0.172752
Day full feed	Day full feed	1.6.1.2	NAD P transhydrogenase Re Si specific	-0.00269229	0.00117791	0.024363	0.174056
Day full feed	Day full feed	2.5.1.54	3 deoxy 7 phosphoheptulonate synthase	-0.00207482	0.000918494	0.0259522	0.180523
Day full feed	Day full feed	6.2.1.26	o succinylbenzoate CoA ligase	0.00190897	0.000845601	0.0260847	0.181139
Day full feed	Day full feed	2.5.1.48	Cystathionine gamma synthase	-0.00180178	0.000802692	0.0269274	0.184453
Day full feed	Day full feed	2.1.1.74	FADH 2 oxidizing	0.00199308	0.000896269	0.0283311	0.190826
Day full feed	Day full feed	2.4.1.12	Cellulose synthase UDP forming	-0.000702702	0.000317573	0.0290436	0.193833
Day full feed	Day full feed	3.2.2.1	Purine nucleosidase	-0.000940884	0.000426242	0.0295623	0.195879
Day full feed	Day full feed	5.4.2.7	Phosphopentomutase	0.0013715	0.00062255	0.0298283	0.197031
Day full feed	Day full feed	2.7.1.144	Tagatose 6 phosphate kinase	0.00307318	0.00141484	0.032122	0.206632
Day full feed	Day full feed	2.7.2.2	Carbamate kinase	0.00250353	0.00115793	0.0329589	0.209831
Day full feed	Day full feed	1.5.1.5	Methylenetetrahydrofolate dehydrogenase NADP	-0.00019654	9.14786e-05	0.0338303	0.213303
Day full feed	Day full feed	3.4.21.83	Oligopeptidase B	-0.00182898	0.000852886	0.0345053	0.215902
Day full feed	Day full feed	5.1.3.1	Ribulose phosphate 3 epimerase	-0.00165534	0.000773294	0.0346464	0.216455
Day full feed	Day full feed	5.4.3.2	Lysine 2 3 aminomutase	-0.000351213	0.000164434	0.0348764	0.217467
Day full feed	Day full feed	4.2.1.126	N acetylmuramic acid 6 phosphate etherase	0.00190072	0.000889587	0.0350306	0.217862
Day full feed	Day full feed	2.7.1.35	Pyridoxal kinase	-0.00128499	0.000601879	0.035174	0.218518
Day full feed	Day full feed	1.1.1.22	UDP glucose 6 dehydrogenase	-0.00162801	0.000763829	0.0354307	0.219308
Day full feed	Day full feed	1.1.1.47	Glucose 1 dehydrogenase NAD P	0.00103144	0.000484957	0.0359074	0.22113
Day full feed	Day full feed	6.1.1.13	D alanine poly phosphoribitol ligase	0.00299459	0.00141037	0.0361149	0.221919
Day full feed	Day full feed	4.1.1.21	Phosphoribosylaminoimidazole carboxylase	-0.000224802	0.000106438	0.0368413	0.224537
Day full feed	Day full feed	1.1.1.108	Carnitine 3 dehydrogenase	0.000947806	0.000452226	0.0387682	0.231307
Day full feed	Day full feed	2.3.1.89	Tetrahydrodipicolinate N acetyltransferase	0.00202419	0.000974145	0.0401943	0.237111
Day full feed	Day full feed	2.7.8.20	Phosphatidylglycerol membrane oligosaccharide glycerophosphotransferase	-0.000579953	0.000282079	0.0421927	0.244046
Day full feed	Day full feed	4.1.99.18	Cyclic pyranopterin phosphate synthase	0.00136774	0.00066501	0.0422377	0.244257
Day full feed	Day full feed	3.1.26.11	Ribonuclease Z	0.00179684	0.000880331	0.0438059	0.249959
MOM	During	2.2.1.2	Transaldolase	0.0134971	0.00229404	3.90773e-08	3.49538e-06
MOM	After	2.2.1.2	Transaldolase	0.0125847	0.00241321	6.91891e-07	4.46316e-05
MOM	After	5.3.1.5	Xylose isomerase	0.0150253	0.00289454	7.58587e-07	4.83915e-05
MOM	After	1.1.1.267	1 deoxy D xylulose 5 phosphate reductoisomerase	0.0164921	0.00330615	1.88439e-06	0.000104258
MOM	After	3.2.1.85	6 phospho beta galactosidase	-0.0179208	0.00360937	2.03453e-06	0.000110859
MOM	During	5.3.1.5	Xylose isomerase	0.0135734	0.00276587	2.97606e-06	0.000152622
MOM	During	1.1.1.267	1 deoxy D xylulose 5 phosphate reductoisomerase	0.0155111	0.00317113	3.22721e-06	0.000164041
MOM	After	2.7.1.11	6 phosphofructokinase	-0.0132524	0.00286467	8.95252e-06	0.000389069
MOM	During	3.2.1.85	6 phospho beta galactosidase	-0.0160122	0.00347814	1.03472e-05	0.000440544
MOM	During	6.3.1.5	NAD synthase	-0.0103978	0.00230555	1.52757e-05	0.000611239
MOM	During	2.5.1.96	4 4 diapophytoene synthase	-0.00809068	0.00181046	1.70799e-05	0.000668555
MOM	During	6.1.1.13	D alanine poly phosphoribitol ligase	-0.0237343	0.00529744	1.74313e-05	0.000675875
MOM	During	3.6.3.31	Polyamine transporting ATPase	-0.0108873	0.00244252	1.87267e-05	0.000717862
MOM	During	1.14.99.44	Diapolycopene oxygenase	-0.00769711	0.00173756	1.99538e-05	0.000760358
MOM	During	1.14.13.165	Nitric oxide synthase NAD P H	-0.00756429	0.00171338	2.10732e-05	0.000796683
MOM	During	1.3.8.2	4 4 diapophytoene desaturase 4 4 diapolycopene forming	-0.00777262	0.0017622	2.16317e-05	0.000814585
MOM	During	3.1.26.4	Ribonuclease H	-0.0122414	0.00277971	2.32594e-05	0.000869054
MOM	After	2.7.1.100	S methyl 5 thioribose kinase	0.0149137	0.00349161	3.87984e-05	0.00131786
MOM	After	3.1.3.18	Phosphoglycolate phosphatase	0.0160532	0.00376737	3.9244e-05	0.00133143
MOM	After	1.8.4.11	Peptide methionine S S oxide reductase	-0.0179697	0.00423216	4.11425e-05	0.00139045
MOM	After	2.5.1.48	Cystathionine gamma synthase	0.0134038	0.00316872	4.29247e-05	0.00143431
MOM	After	1.17.7.3	E 4 hydroxy 3 methylbut 2 enyl diphosphate synthase flavodoxin	0.0113076	0.00267777	4.37707e-05	0.00145919
MOM	During	2.7.1.11	6 phosphofructokinase	-0.0117133	0.00275944	4.45779e-05	0.00148095
MOM	After	1.17.1.2	4 hydroxy 3 methylbut 2 enyl diphosphate reductase	0.0169866	0.00402266	4.58855e-05	0.00151093
MOM	During	1.13.12.16	Nitronate monooxygenase	-0.00754917	0.00180923	5.47988e-05	0.00176547
MOM	During	2.3.1.89	Tetrahydrodipicolinate N acetyltransferase	-0.0150935	0.0036486	6.69995e-05	0.0020789
MOM	During	2.7.1.144	Tagatose 6 phosphate kinase	-0.0218944	0.00529954	6.81784e-05	0.00210913
MOM	After	4.1.99.17	Phosphomethylpyrimidine synthase	0.0144128	0.00350164	6.92897e-05	0.00213662
MOM	After	2.5.1.54	3 deoxy 7 phosphoheptulonate synthase	0.0144744	0.00360717	9.88022e-05	0.00287775
MOM	During	2.8.1.4	tRNA sulfurtransferase	-0.0115655	0.00287137	0.000100624	0.0029242
MOM	During	4.99.1.4	Sirohydrochlorin ferrochelatase	-0.00406006	0.00100918	0.000101104	0.00293251
MOM	After	5.3.1.26	Galactose 6 phosphate isomerase	-0.0234714	0.0058558	0.000103467	0.00297675
MOM	During	1.3.1.76	Precorrin 2 dehydrogenase	-0.00405227	0.00101099	0.000106911	0.00306051
MOM	After	1.3.1.76	Precorrin 2 dehydrogenase	-0.0041461	0.00105091	0.000127975	0.00351319
MOM	After	4.99.1.4	Sirohydrochlorin ferrochelatase	-0.0041259	0.00104915	0.000134121	0.00364658
MOM	After	3.1.26.4	Ribonuclease H	-0.0114393	0.00291014	0.000134434	0.00364873
MOM	During	1.17.7.3	E 4 hydroxy 3 methylbut 2 enyl diphosphate synthase flavodoxin	0.00991445	0.00255806	0.000173179	0.00448862
MOM	After	2.7.4.1	Polyphosphate kinase	0.0127771	0.00331679	0.00018427	0.004725
MOM	After	2.7.9.3	Selenide water dikinase	0.0108939	0.00284019	0.000195129	0.00495925
MOM	After	1.2.1.88	L glutamate gamma semialdehyde dehydrogenase	-0.00909986	0.00238167	0.000198742	0.00503327
MOM	During	2.7.9.3	Selenide water dikinase	0.010521	0.00273892	0.000200737	0.00506596
MOM	After	2.7.1.40	Pyruvate kinase	0.00944669	0.0024757	0.000207715	0.00522375
MOM	After	6.1.1.13	D alanine poly phosphoribitol ligase	-0.0209548	0.00550564	0.000215435	0.00538495
MOM	After	1.14.13.165	Nitric oxide synthase NAD P H	-0.00682632	0.00180372	0.00022397	0.00554527
MOM	After	2.6.1.11	Acetylornithine transaminase	0.0150444	0.00396403	0.000228401	0.00563075
MOM	After	6.3.1.5	NAD synthase	-0.00907262	0.00241005	0.000248251	0.00605782
MOM	During	4.1.2.40	Tagatose bisphosphate aldolase	-0.0146396	0.00387121	0.000248796	0.00606598
MOM	After	3.4.25.2	HslU HslV peptidase	-0.0130547	0.00346684	0.000250074	0.00609198
MOM	During	1.8.4.11	Peptide methionine S S oxide reductase	-0.0152908	0.00407722	0.000277273	0.00666427
MOM	After	2.3.2.3	Lysyltransferase	-0.00335093	0.000897765	0.000278654	0.0066814
MOM	During	6.3.5.11	Cobyrinate a c diamide synthase glutamine hydrolyzing	0.0099965	0.00266664	0.000279716	0.00668386
MOM	After	1.3.8.2	4 4 diapophytoene desaturase 4 4 diapolycopene forming	-0.00688637	0.00185107	0.000284296	0.00677086
MOM	After	2.1.1.173	23S rRNA guanine 2445 N 2 methyltransferase	-0.00341434	0.000918156	0.000293395	0.00694731
MOM	After	1.14.99.48	Heme oxygenase staphylobilin producing	-0.0109781	0.00296221	0.000300088	0.00708247
MOM	During	5.3.1.26	Galactose 6 phosphate isomerase	-0.021225	0.00569634	0.000301977	0.00712121
MOM	After	4.1.2.40	Tagatose bisphosphate aldolase	-0.0148746	0.00401307	0.000311049	0.00729925
MOM	After	3.1.3.48	Protein tyrosine phosphatase	-0.017021	0.00460703	0.000314263	0.00734472
MOM	After	2.5.1.96	4 4 diapophytoene synthase	-0.00701531	0.00190125	0.000316781	0.00738134
MOM	During	5.3.3.2	Isopentenyl diphosphate Delta isomerase	-0.0125604	0.00339418	0.000329404	0.00761812
MOM	During	3.4.25.2	HslU HslV peptidase	-0.0123598	0.00334621	0.000337343	0.00777051
MOM	After	1.14.99.44	Diapolycopene oxygenase	-0.00669889	0.00182569	0.000340785	0.0078185
MOM	After	2.3.1.19	Phosphate butyryltransferase	0.00293299	0.000799278	0.000351776	0.00803221
MOM	After	3.7.1.22	3D 3 5 4 trihydroxycyclohexane 1 2 dione acylhydrolase decyclizing	0.00211392	0.000576846	0.000353197	0.00805188
MOM	After	3.4.24.29	Aureolysin	-0.00364773	0.000999024	0.000373786	0.00844762
MOM	After	2.7.1.4	Fructokinase	0.0173137	0.00474427	0.00038699	0.00869811
MOM	During	2.1.1.74	FADH 2 oxidizing	-0.0123103	0.0033699	0.000387937	0.00870035
MOM	During	2.3.2.3	Lysyltransferase	-0.00315219	0.000864264	0.000393248	0.00878051
MOM	After	2.3.1.89	Tetrahydrodipicolinate N acetyltransferase	-0.0137586	0.00378229	0.000395885	0.00882231
MOM	After	2.6.1.13	Ornithine aminotransferase	-0.00947802	0.00261235	0.000397813	0.00885843
MOM	After	3.4.21.96	Lactocepin	0.00300507	0.000826723	0.000398471	0.00886621
MOM	During	2.6.1.11	Acetylornithine transaminase	0.0140135	0.00384235	0.000402217	0.00892885
MOM	After	3.4.22.48	Staphopain	-0.0035002	0.000964141	0.00040166	0.00892885
MOM	After	2.4.1.1	Glycogen phosphorylase	0.0135625	0.00373362	0.000406841	0.00901794
MOM	During	1.17.1.2	4 hydroxy 3 methylbut 2 enyl diphosphate reductase	0.0141985	0.00390328	0.00041492	0.00914031
MOM	After	4.1.1.19	Arginine decarboxylase	0.0108014	0.00299184	0.000438047	0.00958374
MOM	During	2.7.1.35	Pyridoxal kinase	0.00829119	0.00229443	0.000441288	0.00961555
MOM	After	2.8.1.4	tRNA sulfurtransferase	-0.0107354	0.00297794	0.000443092	0.00961555
MOM	During	3.4.24.29	Aureolysin	-0.00348338	0.00096373	0.00044217	0.00961555
MOM	During	2.3.1.117	2 3 4 5 tetrahydropyridine 2 6 dicarboxylate N succinyltransferase	0.0112528	0.00311724	0.000452178	0.00978582
MOM	During	1.8.1.9	Thioredoxin disulfide reductase	-0.00724867	0.00200881	0.000457278	0.00986938
MOM	After	3.1.21.7	Deoxyribonuclease V	0.0132143	0.00367271	0.000462364	0.0099642
MOM	After	6.3.2.13	UDP N acetylmuramoyl L alanyl D glutamate 2 6 diaminopimelate ligase	0.0107321	0.00298926	0.000467021	0.0100495
MOM	After	2.4.1.18	1 4 alpha glucan branching enzyme	0.0119118	0.00331738	0.00046873	0.0100637
MOM	During	2.7.1.100	S methyl 5 thioribose kinase	0.0122312	0.00341415	0.000504565	0.0106895
MOM	During	1.6.5.8	NADH ubiquinone reductase Na transporting	0.023429	0.00655191	0.000514212	0.0108459
MOM	During	4.6.1.13	Phosphatidylinositol diacylglycerol lyase	-0.00354813	0.000993919	0.00051593	0.0108551
MOM	After	1.14.14.5	Alkanesulfonate monooxygenase	0.0117116	0.00328984	0.000518936	0.0108977
MOM	During	2.1.1.173	23S rRNA guanine 2445 N 2 methyltransferase	-0.00315285	0.000884077	0.000521869	0.0109353
MOM	After	2.6.1.52	Phosphoserine transaminase	0.00985579	0.00278161	0.000539648	0.0112505
MOM	During	3.1.3.48	Protein tyrosine phosphatase	-0.0155724	0.00439047	0.000549886	0.0114143
MOM	After	3.4.21.102	C terminal processing peptidase	0.0113208	0.00319793	0.000563591	0.0115896
MOM	During	3.4.22.48	Staphopain	-0.00327716	0.000929219	0.000597308	0.0120889
MOM	During	2.5.1.54	3 deoxy 7 phosphoheptulonate synthase	0.0121989	0.00346114	0.000600786	0.0121381
MOM	After	1.7.99.1	Hydroxylamine reductase	0.0102079	0.00290227	0.000605269	0.0122029
MOM	During	2.7.7.13	Mannose 1 phosphate guanylyltransferase	0.0105478	0.00300187	0.000634479	0.0126852
MOM	After	6.3.5.11	Cobyrinate a c diamide synthase glutamine hydrolyzing	0.00958217	0.00273639	0.000640485	0.0127786
MOM	After	2.7.9.2	Pyruvate water dikinase	0.0108019	0.00309489	0.000666189	0.0132181
MOM	After	1.8.1.14	CoA disulfide reductase	-0.00820933	0.0023686	0.000697874	0.0137366
MOM	After	2.3.1.117	2 3 4 5 tetrahydropyridine 2 6 dicarboxylate N succinyltransferase	0.0112911	0.00325384	0.000703266	0.0138166
MOM	After	2.4.1.212	Hyaluronan synthase	0.00954136	0.00274565	0.000703558	0.0138166
MOM	After	6.3.4.21	Nicotinate phosphoribosyltransferase	0.00999894	0.00288435	0.000706882	0.013863
MOM	After	2.7.7.27	Glucose 1 phosphate adenylyltransferase	0.0107188	0.00309147	0.000707967	0.0138654
MOM	After	1.8.1.9	Thioredoxin disulfide reductase	-0.00728612	0.00210372	0.000722403	0.0140619
MOM	After	2.1.2.3	Phosphoribosylaminoimidazolecarboxamide formyltransferase	-0.00459976	0.00134068	0.000815787	0.0154511
MOM	After	2.3.1.183	Phosphinothricin acetyltransferase	0.011082	0.00322891	0.000816326	0.0154511
MOM	After	4.2.1.99	2 methylisocitrate dehydratase	0.0117141	0.00342312	0.000839801	0.0157772
MOM	During	1.14.14.5	Alkanesulfonate monooxygenase	0.0108648	0.00317629	0.00086263	0.016105
MOM	After	2.1.1.195	Cobalt precorrin 5B C 1 methyltransferase	0.00997399	0.00292594	0.000869146	0.0161638
MOM	After	2.7.1.144	Tagatose 6 phosphate kinase	-0.0186724	0.00549404	0.000898776	0.0165968
MOM	During	4.1.1.19	Arginine decarboxylase	0.00988092	0.00289989	0.000904309	0.0166775
MOM	After	1.1.1.36	Acetoacetyl CoA reductase	0.00427186	0.00125882	0.000910293	0.016742
MOM	During	4.1.1.20	Diaminopimelate decarboxylase	-0.00863268	0.00253503	0.000911059	0.016742
MOM	During	2.4.1.1	Glycogen phosphorylase	0.0123462	0.00362729	0.000917014	0.0168363
MOM	After	4.6.1.13	Phosphatidylinositol diacylglycerol lyase	-0.00349277	0.00103098	0.000926401	0.0169761
MOM	After	2.6.1.5	Tyrosine transaminase	0.0083208	0.00245488	0.000937234	0.0171419
MOM	After	6.3.4.14	Biotin carboxylase	0.0114671	0.00338719	0.00094081	0.0171746
MOM	During	2.1.1.195	Cobalt precorrin 5B C 1 methyltransferase	0.00962613	0.00283958	0.000951745	0.0173168
MOM	During	1.7.99.1	Hydroxylamine reductase	0.00949923	0.00280767	0.000981425	0.0177471
MOM	During	3.5.3.1	Arginase	-0.0060712	0.00179683	0.000992548	0.0178473
MOM	After	1.6.1.2	NAD P transhydrogenase Re Si specific	0.0155045	0.00460478	0.00100166	0.0179661
MOM	After	5.3.3.2	Isopentenyl diphosphate Delta isomerase	-0.0117754	0.00350983	0.00104024	0.0185771
MOM	After	2.4.1.315	Diglucosyl diacylglycerol synthase 1 6 linking	-0.007966	0.00238685	0.00107812	0.0191348
MOM	After	2.3.1.46	Homoserine O succinyltransferase	0.00939765	0.0028113	0.00107998	0.0191532
MOM	After	2.3.1.204	Octanoyl GcvH protein N octanoyltransferase	-0.00828638	0.00248437	0.00108762	0.0192445
MOM	After	2.7.7.13	Mannose 1 phosphate guanylyltransferase	0.0103559	0.003097	0.00108765	0.0192445
MOM	After	5.3.1.23	S methyl 5 thioribose 1 phosphate isomerase	0.0111319	0.0033288	0.00109336	0.0193099
MOM	After	2.3.2.16	Lipid II glycine glycyltransferase	-0.00779403	0.00234001	0.00110166	0.0194437
MOM	During	3.1.26.11	Ribonuclease Z	-0.0110322	0.0033013	0.00112165	0.019712
MOM	After	3.1.22.4	Crossover junction endodeoxyribonuclease	0.0134088	0.0040383	0.00115703	0.02015
MOM	After	3.2.1.37	Xylan 1 4 beta xylosidase	0.0133046	0.0040081	0.00117874	0.0204785
MOM	After	2.6.1.21	D amino acid transaminase	-0.00767903	0.00232544	0.00121174	0.0209153
MOM	During	4.1.99.17	Phosphomethylpyrimidine synthase	0.0112859	0.00341025	0.00124974	0.0214529
MOM	During	3.1.26.12	Ribonuclease E	0.00437841	0.00132457	0.00126978	0.0216419
MOM	During	2.7.11.5	Isocitrate dehydrogenase NADP kinase	0.0102065	0.00309363	0.00129522	0.0219713
MOM	During	2.5.1.48	Cystathionine gamma synthase	0.00997418	0.00303343	0.00132614	0.0224035
MOM	After	2.3.1.31	Homoserine O acetyltransferase	-0.00808273	0.00247097	0.00134888	0.022721
MOM	After	2.7.11.5	Isocitrate dehydrogenase NADP kinase	0.0104436	0.00318891	0.00136559	0.0229485
MOM	During	4.2.1.99	2 methylisocitrate dehydratase	0.0109386	0.00334219	0.00140513	0.0234895
MOM	After	3.1.3.2	Acid phosphatase	0.0128423	0.00393757	0.00142323	0.0237646
MOM	After	3.4.13.20	Beta Ala His dipeptidase	0.00308282	0.000946005	0.0014337	0.02387
MOM	During	3.6.3.53	Ag exporting ATPase	0.0110757	0.00339356	0.00144545	0.0239687
MOM	After	4.1.3.40	Chorismate lyase	0.0127923	0.00393255	0.001472	0.0242592
MOM	During	6.1.1.22	Asparagine tRNA ligase	-0.0102343	0.00313364	0.00147539	0.0242971
MOM	After	2.2.1.1	Transketolase	0.0168467	0.00518977	0.0014928	0.0245277
MOM	After	4.1.1.98	4 hydroxy 3 polyprenylbenzoate decarboxylase	0.0107912	0.0033277	0.00151272	0.0247982
MOM	During	1.18.1.2	Ferredoxin NADP reductase	-0.0129986	0.00400456	0.00152772	0.0250156
MOM	During	4.2.1.126	N acetylmuramic acid 6 phosphate etherase	-0.0108321	0.00333622	0.00153152	0.0250419
MOM	After	2.5.1.n9	Heptaprenylglyceryl phosphate synthase	-0.00789864	0.00244497	0.00153627	0.0250985
MOM	After	3.5.1.2	Glutaminase	-0.00961927	0.00297625	0.00155614	0.0253082
MOM	During	2.6.1.52	Phosphoserine transaminase	0.00857535	0.00265112	0.00156674	0.0254661
MOM	After	4.1.1.36	Phosphopantothenoylcysteine decarboxylase	0.00527725	0.00163383	0.00157613	0.0255899
MOM	After	1.3.3.11	Pyrroloquinoline quinone synthase	0.0100503	0.00311406	0.00159884	0.0258983
MOM	During	2.7.1.2	Glucokinase	0.00996621	0.00308964	0.00164148	0.0263387
MOM	After	2.3.1.28	Chloramphenicol O acetyltransferase	0.010012	0.00311123	0.00164257	0.0263415
MOM	During	3.1.21.7	Deoxyribonuclease V	0.0115759	0.00359045	0.00164869	0.0264081
MOM	After	2.5.1.72	Quinolinate synthase	0.00935968	0.00291193	0.00165565	0.0264628
MOM	After	1.1.1.306	S hydroxymethyl mycothiol dehydrogenase	-0.0010068	0.000313441	0.00167071	0.0266533
MOM	After	1.13.12.16	Nitronate monooxygenase	-0.00607954	0.00190334	0.0017177	0.0273331
MOM	During	3.4.24.70	Oligopeptidase A	0.0196723	0.00613004	0.00172123	0.0273742
MOM	After	3.2.1.8	Endo 1 4 beta xylanase	0.0132937	0.0041492	0.00172367	0.0273978
MOM	During	1.7.1.7	GMP reductase	-0.00794065	0.0024796	0.00174912	0.0277105
MOM	During	6.2.1.1	Acetate CoA ligase	0.0109231	0.00341264	0.00176635	0.0279164
MOM	After	1.3.8.1	Short chain acyl CoA dehydrogenase	0.00748964	0.00234758	0.00178832	0.0281917
MOM	After	2.7.14.1	Protein arginine kinase	-0.0079475	0.00249941	0.00180661	0.0284023
MOM	After	2.1.1.200	tRNA cytidine 32 uridine 32 2 O methyltransferase	0.0113457	0.00355964	0.00180792	0.0284073
MOM	After	6.1.1.22	Asparagine tRNA ligase	-0.0102931	0.00322255	0.00180983	0.0284219
MOM	During	1.14.99.48	Heme oxygenase staphylobilin producing	-0.00897091	0.00282207	0.0018586	0.029045
MOM	After	3.5.1.32	Hippurate hydrolase	0.00297599	0.000939201	0.00187623	0.029257
MOM	After	2.1.1.37	DNA cytosine 5 methyltransferase	0.0158959	0.00502301	0.00193498	0.0300429
MOM	During	1.1.1.169	2 dehydropantoate 2 reductase	-0.0123197	0.00388814	0.00195446	0.0303289
MOM	During	5.3.1.16	isomerase	0.0090388	0.0028554	0.00196329	0.0304168
MOM	After	1.16.3.1	Ferroxidase	0.00974001	0.00308674	0.0019834	0.0306129
MOM	After	1.6.5.8	NADH ubiquinone reductase Na transporting	0.021255	0.00673004	0.00199276	0.0306973
MOM	During	2.1.1.200	tRNA cytidine 32 uridine 32 2 O methyltransferase	0.0109095	0.00345159	0.00201292	0.0309192
MOM	During	2.7.4.1	Polyphosphate kinase	0.0101791	0.00322222	0.0020188	0.0309765
MOM	During	2.7.1.40	Pyruvate kinase	0.00745035	0.00236102	0.00203797	0.0312041
MOM	After	3.4.24.70	Oligopeptidase A	0.0199761	0.00635003	0.0020542	0.0314191
MOM	During	1.2.1.88	L glutamate gamma semialdehyde dehydrogenase	-0.00711613	0.00226336	0.00208185	0.0316861
MOM	During	2.4.2.29	tRNA guanine 34 transglycosylase	-0.00680421	0.00215994	0.00208267	0.0316861
MOM	After	4.2.2.6	Oligogalacturonide lyase	0.00965107	0.0030704	0.00209242	0.0318007
MOM	During	2.7.9.2	Pyruvate water dikinase	0.00945193	0.00302016	0.00221683	0.0332178
MOM	After	1.1.1.125	2 deoxy D gluconate 3 dehydrogenase	0.00976101	0.00312414	0.00222374	0.0332521
MOM	After	6.2.1.1	Acetate CoA ligase	0.0109286	0.00350501	0.00225028	0.0336113
MOM	After	1.1.5.6	Formate dehydrogenase N	0.00974114	0.00312509	0.00226464	0.033741
MOM	During	3.5.1.2	Glutaminase	-0.00885806	0.00284414	0.00232403	0.0343766
MOM	After	5.4.99.9	UDP galactopyranose mutase	0.0171975	0.00554396	0.00237111	0.0348223
MOM	During	1.8.5.3	Dimethylsulfoxide reductase	0.00326409	0.00105084	0.00239425	0.0350547
MOM	After	6.1.1.18	Glutamine tRNA ligase	0.00941379	0.00303971	0.00240807	0.0352034
MOM	After	3.6.3.53	Ag exporting ATPase	0.010789	0.00348635	0.00242419	0.035403
MOM	After	4.2.1.3	Aconitate hydratase	0.010408	0.00337107	0.00247326	0.0357746
MOM	During	6.1.1.18	Glutamine tRNA ligase	0.00911614	0.00294809	0.00249554	0.0360244
MOM	During	3.1.3.2	Acid phosphatase	0.0118074	0.00382167	0.00251359	0.0362305
MOM	After	2.6.1.37	2 aminoethylphosphonate pyruvate transaminase	0.00989811	0.00321496	0.00255969	0.0367843
MOM	After	3.1.5.1	dGTPase	0.00966476	0.00314116	0.00256551	0.0368215
MOM	During	6.3.4.14	Biotin carboxylase	0.010021	0.00325471	0.00259716	0.0370733
MOM	During	1.1.5.6	Formate dehydrogenase N	0.00935828	0.00305066	0.00268868	0.0382171
MOM	After	1.13.11.53	Acireductone dioxygenase Ni 2 requiring	0.0118242	0.00386269	0.00269856	0.0382828
MOM	During	5.4.99.62	D ribose pyranase	-0.00959901	0.00313319	0.00270406	0.0383419
MOM	After	1.6.5.11	NADH dehydrogenase quinone	0.0310667	0.0101645	0.00273419	0.0386739
MOM	After	5.1.3.1	Ribulose phosphate 3 epimerase	0.00920671	0.00301486	0.00273602	0.0386808
MOM	During	2.3.1.183	Phosphinothricin acetyltransferase	0.00966827	0.00315856	0.00275297	0.038825
MOM	During	1.6.1.2	NAD P transhydrogenase Re Si specific	0.0135477	0.00442768	0.00275783	0.0388555
MOM	After	1.13.11.54	Acireductone dioxygenase Fe 2 requiring	0.0117577	0.0038503	0.00276091	0.0388607
MOM	After	3.11.1.1	Phosphonoacetaldehyde hydrolase	0.00939141	0.00307579	0.00277061	0.0389401
MOM	After	2.7.1.145	Deoxynucleoside kinase	-0.00751154	0.00245863	0.00277586	0.0389948
MOM	During	2.8.4.4	Ribosomal protein S12 aspartate 89 C 3 methylthiotransferase	0.0081418	0.00266533	0.00280079	0.0393067
MOM	After	1.14.14.9	4 hydroxyphenylacetate 3 monooxygenase	0.0110148	0.00361278	0.00280386	0.0393305
MOM	After	2.8.4.4	Ribosomal protein S12 aspartate 89 C 3 methylthiotransferase	0.00840028	0.00276025	0.00283931	0.0396457
MOM	During	3.1.22.4	Crossover junction endodeoxyribonuclease	0.0117819	0.00386575	0.00283994	0.0396457
MOM	During	4.1.1.98	4 hydroxy 3 polyprenylbenzoate decarboxylase	0.00981742	0.00322189	0.00287081	0.0399899
MOM	During	2.7.2.8	Acetylglutamate kinase	0.00996886	0.00327673	0.00292019	0.0405276
MOM	During	5.3.1.23	S methyl 5 thioribose 1 phosphate isomerase	0.00982476	0.00324459	0.00304977	0.0420343
MOM	After	1.3.99.22	Coproporphyrinogen dehydrogenase	0.00896414	0.00296973	0.00306065	0.0421315
MOM	After	3.5.1.54	Allophanate hydrolase	0.00324981	0.00107763	0.00307013	0.0422015
MOM	During	2.4.2.17	ATP phosphoribosyltransferase	0.0078001	0.00258449	0.00312953	0.0428746
MOM	After	3.5.4.10	IMP cyclohydrolase	-0.00406144	0.001349	0.00314799	0.0430454
MOM	During	2.6.1.13	Ornithine aminotransferase	-0.00748899	0.00249017	0.00318536	0.0434095
MOM	After	2.3.1.109	Arginine N succinyltransferase	0.0107252	0.00356695	0.00319302	0.0434362
MOM	During	3.1.5.1	dGTPase	0.00917419	0.0030528	0.00325974	0.0440502
MOM	After	2.4.1.182	Lipid A disaccharide synthase	0.00937025	0.00312748	0.0032844	0.0443001
MOM	During	5.3.1.24	Phosphoribosylanthranilate isomerase	-0.0109537	0.0036481	0.00328627	0.0443046
MOM	During	2.3.1.191	UDP 3 O 3 hydroxymyristoyl glucosamine N acyltransferase	0.00969362	0.00323054	0.0033093	0.0445811
MOM	After	1.6.1.1	NAD P transhydrogenase Si specific	0.00988595	0.00330241	0.0033182	0.0446514
MOM	After	2.1.1.74	FADH 2 oxidizing	-0.0104819	0.00350549	0.00332487	0.0447065
MOM	After	2.4.1.21	Starch synthase	0.00981131	0.00328132	0.00335029	0.044957
MOM	After	2.7.2.8	Acetylglutamate kinase	0.010137	0.00339105	0.0033631	0.0450659
MOM	After	3.1.26.12	Ribonuclease E	0.00411366	0.0013765	0.00336512	0.045072
MOM	After	3.2.2.4	AMP nucleosidase	0.00989661	0.00331515	0.00341247	0.0455365
MOM	During	3.6.1.23	dUTP diphosphatase	0.00958165	0.00320886	0.00342361	0.0456429
MOM	After	3.6.3.31	Polyamine transporting ATPase	-0.00762271	0.00256522	0.00350425	0.046507
MOM	During	2.4.1.182	Lipid A disaccharide synthase	0.00904228	0.00303546	0.00352413	0.0466586
MOM	After	1.3.1.39	Enoyl acyl carrier protein reductase NADPH Re specific	-0.00942656	0.00318112	0.00356768	0.0471052
MOM	After	6.3.1.12	D aspartate ligase	-0.00659252	0.00221748	0.00357	0.0471142
MOM	After	2.7.1.2	Glucokinase	0.00951654	0.00320561	0.00357419	0.0471357
MOM	During	3.1.3.18	Phosphoglycolate phosphatase	0.0108351	0.00364366	0.0035895	0.0472671
MOM	During	2.7.7.27	Glucose 1 phosphate adenylyltransferase	0.00878803	0.00296487	0.00367147	0.048083
MOM	After	4.1.1.73	Tartrate decarboxylase	0.00764084	0.00258306	0.00370181	0.0482828
MOM	During	4.2.2.6	Oligogalacturonide lyase	0.00889993	0.00300578	0.00372949	0.048485
MOM	After	1.4.1.2	Glutamate dehydrogenase	-0.00730763	0.00247777	0.00373377	0.0485187
MOM	After	5.3.1.24	Phosphoribosylanthranilate isomerase	-0.0110712	0.00374893	0.00375384	0.0486917
MOM	After	4.1.1.20	Diaminopimelate decarboxylase	-0.00773298	0.00262226	0.00379154	0.0489818
MOM	During	3.5.4.13	dCTP deaminase	0.0098287	0.00332947	0.00380105	0.0490827
MOM	During	2.3.1.28	Chloramphenicol O acetyltransferase	0.00896888	0.00303908	0.00383373	0.0493275
MOM	During	4.2.1.136	ADP dependent NAD P H hydrate dehydratase	-0.0100898	0.003419	0.00383323	0.0493275
MOM	During	1.6.1.1	NAD P transhydrogenase Si specific	0.00944747	0.00320221	0.00385314	0.0494967
MOM	After	1.2.1.19	Aminobutyraldehyde dehydrogenase	0.00936107	0.00318255	0.00390332	0.0498788
MOM	During	3.4.21.102	C terminal processing peptidase	0.00919031	0.00312107	0.00391864	0.0499953
MOM	After	2.3.1.241	Kdo 2 lipid IV A lauroyltransferase	0.0103388	0.00352174	0.00397069	0.050458
MOM	After	1.2.1.12	Glyceraldehyde 3 phosphate dehydrogenase phosphorylating	-0.0078776	0.00268874	0.00399352	0.0506585
MOM	After	2.6.1.17	Succinyldiaminopimelate transaminase	0.0131348	0.00447977	0.00400899	0.0507098
MOM	After	2.7.7.85	Diadenylate cyclase	0.00232686	0.000795291	0.00400344	0.0507098
MOM	During	2.3.1.179	Beta ketoacyl acyl carrier protein synthase II	-0.00857063	0.00292249	0.0040426	0.0509586
MOM	During	2.7.4.25	d CMP kinase	-0.00577559	0.00197013	0.00405934	0.0510657
MOM	During	2.1.1.223	tRNA 1 Val adenine 37 N 6 methyltransferase	0.0104041	0.00355025	0.00409011	0.0513553
MOM	During	4.1.3.40	Chorismate lyase	0.0112284	0.00383887	0.00415873	0.05199
MOM	After	3.6.1.23	dUTP diphosphatase	0.00979665	0.00336207	0.0041732	0.0521106
MOM	During	1.13.11.54	Acireductone dioxygenase Fe 2 requiring	0.0109933	0.00376161	0.00417857	0.0521551
MOM	After	2.3.1.179	Beta ketoacyl acyl carrier protein synthase II	-0.00887583	0.00304524	0.00418363	0.0521956
MOM	During	1.1.1.125	2 deoxy D gluconate 3 dehydrogenase	0.00890808	0.00305637	0.00429133	0.0533542
MOM	After	1.1.1.93	Tartrate dehydrogenase	0.00658152	0.00226496	0.00433299	0.0537824
MOM	After	4.2.1.12	Phosphogluconate dehydratase	0.0085553	0.00295171	0.00441921	0.0545668
MOM	After	3.2.1.169	Protein O GlcNAcase	0.00090669	0.000313705	0.00447812	0.0550815
MOM	During	2.7.1.145	Deoxynucleoside kinase	-0.00697209	0.0024032	0.00449162	0.0551911
MOM	During	1.13.11.53	Acireductone dioxygenase Ni 2 requiring	0.0109347	0.00377435	0.0045067	0.0552887
MOM	After	1.11.1.21	Catalase peroxidase	0.0021659	0.000751418	0.00457414	0.0558994
MOM	After	4.1.1.22	Histidine decarboxylase	0.00203025	0.000703943	0.00459267	0.055964
MOM	After	2.1.1.185	23S rRNA guanosine 2251 2 O methyltransferase	0.0094619	0.00327992	0.00459805	0.0559821
MOM	After	2.7.1.35	Pyridoxal kinase	0.00694613	0.00241175	0.00461735	0.0561459
MOM	During	1.8.1.14	CoA disulfide reductase	-0.0064931	0.00225299	0.00464301	0.0563863
MOM	During	2.7.7.19	Polynucleotide adenylyltransferase	0.00893679	0.00309519	0.00464886	0.0564336
MOM	During	2.3.1.204	Octanoyl GcvH protein N octanoyltransferase	-0.00680947	0.00236455	0.00468093	0.0567511
MOM	During	5.4.2.7	Phosphopentomutase	-0.00677006	0.00235149	0.00473355	0.0573166
MOM	After	3.5.4.13	dCTP deaminase	0.00990274	0.00346269	0.00491637	0.0590827
MOM	After	3.5.1.10	Formyltetrahydrofolate deformylase	0.00857388	0.00299867	0.00497186	0.0595505
MOM	After	1.7.1.7	GMP reductase	-0.00737901	0.00258763	0.00503838	0.0601036
MOM	After	2.7.7.19	Polynucleotide adenylyltransferase	0.00911441	0.00319297	0.00503893	0.0601036
MOM	During	2.1.1.166	23S rRNA uridine 2552 2 O methyltransferase	0.00859602	0.00300718	0.00504614	0.0601647
MOM	During	3.4.11.4	Tripeptide aminopeptidase	-0.0084189	0.00294647	0.00507	0.0603741
MOM	After	3.5.3.1	Arginase	-0.00533237	0.00187343	0.00513836	0.060961
MOM	After	6.5.1.2	DNA ligase NAD	0.00939922	0.00330379	0.00515329	0.0610627
MOM	During	1.6.5.11	NADH dehydrogenase quinone	0.0281268	0.00986319	0.00516195	0.0610878
MOM	After	4.1.2.43	3 hexulose 6 phosphate synthase	-0.00786402	0.00276784	0.00516258	0.0610878
MOM	After	2.7.7.56	tRNA nucleotidyltransferase	0.0100823	0.0035457	0.00517659	0.0612009
MOM	After	4.2.1.46	dTDP glucose 4 6 dehydratase	0.00785839	0.0027686	0.00521399	0.0615033
MOM	During	4.2.1.3	Aconitate hydratase	0.00926848	0.00326177	0.00530732	0.0622977
MOM	During	2.1.2.3	Phosphoribosylaminoimidazolecarboxamide formyltransferase	-0.00369094	0.00129946	0.00534747	0.0626156
MOM	After	2.1.1.223	tRNA 1 Val adenine 37 N 6 methyltransferase	0.0103077	0.00363591	0.00535483	0.0626294
MOM	After	4.2.1.136	ADP dependent NAD P H hydrate dehydratase	-0.0100466	0.00354787	0.00536827	0.0627316
MOM	During	1.3.5.1	Succinate dehydrogenase quinone	0.0139859	0.00493133	0.00540063	0.0629818
MOM	During	1.14.14.9	4 hydroxyphenylacetate 3 monooxygenase	0.00999773	0.00352665	0.00541641	0.063123
MOM	After	2.3.1.191	UDP 3 O 3 hydroxymyristoyl glucosamine N acyltransferase	0.00942916	0.00333267	0.00542718	0.0632146
MOM	During	1.8.1.2	Assimilatory sulfite reductase NADPH	0.0108996	0.00384704	0.00543896	0.0633261
MOM	During	2.3.2.16	Lipid II glycine glycyltransferase	-0.00629629	0.00222688	0.00545514	0.06346
MOM	During	2.4.2.3	Uridine phosphorylase	0.0091214	0.00322201	0.00547979	0.0636121
MOM	After	5.4.2.7	Phosphopentomutase	-0.00691087	0.00245539	0.00562201	0.064958
MOM	During	2.6.1.21	D amino acid transaminase	-0.0062289	0.00221151	0.00563181	0.0650333
MOM	During	2.3.1.241	Kdo 2 lipid IV A lauroyltransferase	0.00971518	0.00344345	0.00564369	0.0651039
MOM	After	4.2.1.109	Methylthioribulose 1 phosphate dehydratase	0.0104647	0.00371676	0.00565343	0.065164
MOM	After	5.4.2.8	Phosphomannomutase	0.00908863	0.00323043	0.00567273	0.0652556
MOM	After	5.4.99.62	D ribose pyranase	-0.0091623	0.00326001	0.00568821	0.0653815
MOM	After	1.3.3.3	Coproporphyrinogen oxidase	0.00886017	0.00315468	0.00577052	0.0661163
MOM	After	5.3.3.10	5 carboxymethyl 2 hydroxymuconate Delta isomerase	0.0103596	0.0036902	0.00581664	0.0665917
MOM	During	2.7.11.32	Pyruvate phosphate dikinase kinase	-0.0134222	0.00477972	0.00584836	0.0668218
MOM	During	2.7.4.27	Pyruvate phosphate dikinase phosphate phosphotransferase	-0.0134222	0.00477972	0.00584836	0.0668218
MOM	After	1.1.1.202	1 3 propanediol dehydrogenase	0.00690779	0.00246324	0.00585665	0.0668899
MOM	After	1.3.5.1	Succinate dehydrogenase quinone	0.0142618	0.00508841	0.00586136	0.0669172
MOM	After	5.4.99.18	5 carboxyamino imidazole ribonucleotide mutase	0.0103025	0.00367724	0.00588135	0.067039
MOM	After	6.3.4.6	Urea carboxylase	0.00494416	0.00176582	0.00589984	0.0672232
MOM	After	2.1.1.298	Ribosomal protein L3 N 5 glutamine methyltransferase	0.00886603	0.00316628	0.00591108	0.0672713
MOM	After	3.5.1.24	Choloylglycine hydrolase	0.00342269	0.00122404	0.00592655	0.0674207
MOM	After	3.6.3.12	Potassium transporting ATPase	0.0162806	0.00581669	0.00593172	0.0674341
MOM	After	3.4.21.19	Glutamyl endopeptidase	-0.00555737	0.00198998	0.0059775	0.0677324
MOM	After	2.1.1.77	Protein L isoaspartate D aspartate O methyltransferase	0.00946225	0.00338548	0.00599544	0.0678555
MOM	After	3.5.1.49	Formamidase	0.00638978	0.00228847	0.00601893	0.0680705
MOM	During	2.4.1.18	1 4 alpha glucan branching enzyme	0.00902653	0.00322773	0.00604408	0.0682848
MOM	After	6.3.2.2	Glutamate cysteine ligase	0.0121092	0.00433582	0.00604744	0.0682848
MOM	During	3.4.24.15	Thimet oligopeptidase	-0.00307245	0.00109859	0.00607275	0.0685149
MOM	During	3.1.4.53	3 5 cyclic AMP phosphodiesterase	0.0102829	0.00368246	0.00612786	0.0690554
MOM	During	1.1.1.22	UDP glucose 6 dehydrogenase	0.00803866	0.00288377	0.00618364	0.0694392
MOM	After	2.3.2.18	glycyltransferase	-0.00533016	0.00191693	0.00618769	0.0694542
MOM	During	5.3.3.10	5 carboxymethyl 2 hydroxymuconate Delta isomerase	0.0101053	0.0036228	0.0061898	0.0694542
MOM	During	6.3.4.21	Nicotinate phosphoribosyltransferase	0.00767982	0.00275826	0.00623695	0.0697927
MOM	During	2.1.1.185	23S rRNA guanosine 2251 2 O methyltransferase	0.00885057	0.00317794	0.00625867	0.0699814
MOM	During	2.5.1.n9	Heptaprenylglyceryl phosphate synthase	-0.00647583	0.00232884	0.00626159	0.0699868
MOM	During	2.1.1.298	Ribosomal protein L3 N 5 glutamine methyltransferase	0.00856129	0.00307477	0.00627665	0.0701278
MOM	After	6.2.1.30	Phenylacetate CoA ligase	0.00955763	0.00343944	0.00630019	0.0703362
MOM	During	3.4.21.89	Signal peptidase I	-0.010463	0.00376209	0.00633133	0.0706485
MOM	During	6.3.1.12	D aspartate ligase	-0.00602791	0.00216697	0.00636616	0.0708802
MOM	During	2.6.1.17	Succinyldiaminopimelate transaminase	0.0121293	0.00436771	0.00641521	0.0712883
MOM	During	2.8.3.5	3 oxoacid CoA transferase	0.0070837	0.00255202	0.00642802	0.0714032
MOM	After	3.1.3.5	5 nucleotidase	0.0105564	0.00381747	0.0064673	0.0716458
MOM	After	4.1.1.70	Glutaconyl CoA decarboxylase	0.0030357	0.00109889	0.00649515	0.071899
MOM	After	2.8.3.5	3 oxoacid CoA transferase	0.00720563	0.00260807	0.00659856	0.0728755
MOM	During	2.4.1.212	Hyaluronan synthase	0.00741633	0.00268339	0.00665746	0.0732168
MOM	During	2.6.1.5	Tyrosine transaminase	0.00662662	0.00239839	0.00666984	0.0732297
MOM	During	1.1.1.37	Malate dehydrogenase	0.00675828	0.00244768	0.00668749	0.0733314
MOM	During	1.16.3.1	Ferroxidase	0.0081965	0.00296898	0.00668918	0.0733314
MOM	During	3.1.1.2	Arylesterase	-0.00313506	0.00113618	0.00676034	0.0737561
MOM	During	2.5.1.72	Quinolinate synthase	0.00779849	0.00282798	0.00676606	0.0737906
MOM	After	3.1.4.53	3 5 cyclic AMP phosphodiesterase	0.0103876	0.00377283	0.00677757	0.0738881
MOM	After	2.7.1.56	1 phosphofructokinase	0.00839329	0.0030496	0.00678713	0.0739643
MOM	During	2.7.1.4	Fructokinase	0.012729	0.00461931	0.00683826	0.0743245
MOM	During	6.3.2.13	UDP N acetylmuramoyl L alanyl D glutamate 2 6 diaminopimelate ligase	0.00795054	0.00288784	0.00684972	0.0743538
MOM	After	4.1.1.65	Phosphatidylserine decarboxylase	0.00966883	0.00351908	0.0068678	0.0744206
MOM	After	2.3.2.17	glycyltransferase	-0.00524696	0.00191191	0.00687696	0.0744918
MOM	After	2.4.2.3	Uridine phosphorylase	0.00912817	0.00332418	0.00690675	0.0747863
MOM	After	4.1.2.20	2 dehydro 3 deoxyglucarate aldolase	0.00905443	0.00331137	0.00714359	0.0767008
MOM	After	5.4.99.5	Chorismate mutase	0.00830239	0.00304856	0.00732749	0.0781094
MOM	During	3.2.2.23	DNA formamidopyrimidine glycosylase	-0.00624873	0.0022915	0.0073945	0.0786468
MOM	During	1.1.1.93	Tartrate dehydrogenase	0.00603284	0.00221455	0.00744722	0.078945
MOM	After	1.8.5.3	Dimethylsulfoxide reductase	0.00293422	0.0010801	0.00753332	0.0796694
MOM	After	2.1.1.266	23S rRNA adenine 2030 N 6 methyltransferase	0.00921985	0.00339665	0.00756327	0.0799281
MOM	During	3.5.1.54	Allophanate hydrolase	0.00280723	0.00103317	0.00757352	0.0799597
MOM	During	3.5.4.10	IMP cyclohydrolase	-0.0035514	0.00130637	0.00758395	0.080036
MOM	During	1.3.3.11	Pyrroloquinoline quinone synthase	0.00827426	0.00304527	0.00760981	0.0801681
MOM	After	2.1.1.186	23S rRNA cytidine 2498 2 O methyltransferase	0.00851057	0.0031389	0.00762992	0.08029
MOM	After	4.1.2.52	4 hydroxy 2 oxoheptanedioate aldolase	0.00815372	0.00300642	0.00763821	0.0803478
MOM	After	2.1.1.174	23S rRNA guanine 1835 N 2 methyltransferase	0.00892122	0.00329344	0.00768709	0.0805968
MOM	During	3.6.3.34	Iron chelate transporting ATPase	0.00952122	0.00350815	0.00769429	0.0806176
MOM	During	3.2.2.4	AMP nucleosidase	0.00876313	0.00323666	0.00782032	0.0814298
MOM	During	4.2.1.12	Phosphogluconate dehydratase	0.00774714	0.00286136	0.00781586	0.0814298
MOM	During	2.7.1.130	Tetraacyldisaccharide 4 kinase	0.0075143	0.00277725	0.00785852	0.0817037
MOM	During	2.3.1.31	Homoserine O acetyltransferase	-0.00630515	0.00233765	0.00795806	0.0823573
MOM	After	3.2.1.35	Hyaluronoglucosaminidase	0.00118485	0.000439702	0.00795581	0.0823573
MOM	After	2.7.1.15	Ribokinase	0.0173348	0.00643534	0.00802206	0.0828409
MOM	After	2.7.11.33	Pyruvate water dikinase kinase	0.00766265	0.00284838	0.00810134	0.083261
MOM	After	2.7.4.28	Pyruvate water dikinase phosphate phosphotransferase	0.00766265	0.00284838	0.00810134	0.083261
MOM	During	2.2.1.1	Transketolase	0.0135468	0.0050419	0.00826947	0.084627
MOM	After	2.4.1.290	acetylgalactosaminyltransferase	0.00466691	0.00173889	0.00828987	0.0847108
MOM	After	4.1.1.81	Threonine phosphate decarboxylase	0.00501664	0.00186915	0.00829147	0.0847108
MOM	During	2.1.1.174	23S rRNA guanine 1835 N 2 methyltransferase	0.00857419	0.00319671	0.00839388	0.0852124
MOM	During	4.1.2.4	Deoxyribose phosphate aldolase	-0.007546	0.00281448	0.00839963	0.0852407
MOM	During	4.1.1.81	Threonine phosphate decarboxylase	0.004925	0.00183619	0.00840292	0.085244
MOM	After	5.3.1.16	isomerase	0.00798582	0.00298731	0.00843627	0.0854516
MOM	During	1.2.5.1	Pyruvate dehydrogenase quinone	0.00798035	0.00298124	0.00852039	0.0860715
MOM	After	4.1.2.4	Deoxyribose phosphate aldolase	-0.0077719	0.00291075	0.00855202	0.0862765
MOM	After	4.2.2.n2	Peptidoglycan lytic endotransglycosylase	0.0106361	0.00398515	0.00858942	0.0865864
MOM	After	2.7.4.25	d CMP kinase	-0.00548356	0.00205547	0.00859489	0.0866112
MOM	During	2.7.2.2	Carbamate kinase	-0.0115809	0.00433243	0.00862367	0.086719
MOM	After	1.3.5.4	Fumarate reductase quinol	0.0112906	0.00423346	0.00864495	0.0868723
MOM	During	3.4.13.9	Xaa Pro dipeptidase	0.00707798	0.00265005	0.0086625	0.0870182
MOM	During	4.1.1.22	Histidine decarboxylase	0.00180437	0.000676125	0.00870527	0.0873563
MOM	During	1.3.5.4	Fumarate reductase quinol	0.0109661	0.00410919	0.00871005	0.0873739
MOM	After	2.7.8.6	Undecaprenyl phosphate galactose phosphotransferase	0.00473849	0.00178153	0.00877292	0.087824
MOM	During	4.1.1.33	Diphosphomevalonate decarboxylase	-0.00345557	0.0012986	0.00882531	0.0882531
MOM	During	2.7.1.21	Thymidine kinase	-0.00785918	0.0029538	0.00889031	0.0888669
MOM	During	6.1.1.11	Serine tRNA ligase	-0.00856567	0.00321679	0.00889287	0.0888669
MOM	During	2.1.1.266	23S rRNA adenine 2030 N 6 methyltransferase	0.00877051	0.00329677	0.00892175	0.0891246
MOM	During	2.4.1.109	Dolichyl phosphate mannose protein mannosyltransferase	0.00291493	0.00109662	0.00901437	0.0898315
MOM	After	5.1.99.1	Methylmalonyl CoA epimerase	-0.00148565	0.000561855	0.00906938	0.0902848
MOM	After	2.3.1.16	Acetyl CoA C acyltransferase	0.0121376	0.00458686	0.00917685	0.0910721
MOM	After	2.3.1.15	Glycerol 3 phosphate 1 O acyltransferase	0.00964813	0.00365308	0.00929491	0.0919582
MOM	During	4.1.1.73	Tartrate decarboxylase	0.00666428	0.00252091	0.00934652	0.0921835
MOM	During	1.1.1.95	Phosphoglycerate dehydrogenase	0.00705886	0.00267229	0.00940147	0.0926302
MOM	During	1.1.1.122	D threo aldose 1 dehydrogenase	0.00775064	0.00293761	0.00949644	0.093406
MOM	During	3.5.4.33	tRNA adenine 34 deaminase	-0.011228	0.00425709	0.00950552	0.0934211
MOM	After	1.2.5.1	Pyruvate dehydrogenase quinone	0.0080701	0.00307421	0.00972599	0.0950269
MOM	After	3.5.1.110	Peroxyureidoacrylate ureidoacrylate amidohydrolase	0.00826818	0.00314899	0.00971828	0.0950269
MOM	After	3.1.3.77	Acireductone synthase	0.00977904	0.0037263	0.00976261	0.0952102
MOM	After	1.4.4.2	Glycine dehydrogenase aminomethyl transferring	-0.00837173	0.00319613	0.00977482	0.0952632
MOM	During	3.5.1.115	Mycothiol S conjugate amidase	-0.00151353	0.000577609	0.0098291	0.0955026
MOM	During	2.3.1.29	Glycine C acetyltransferase	0.00850514	0.00324001	0.00985196	0.0955955
MOM	During	2.3.1.15	Glycerol 3 phosphate 1 O acyltransferase	0.00928762	0.00354147	0.00990558	0.0960511
MOM	After	3.6.3.17	Monosaccharide transporting ATPase	0.0166131	0.00634769	0.00995525	0.0963703
MOM	After	2.1.1.242	16S rRNA guanine 1516 N 2 methyltransferase	0.00856477	0.00327395	0.0100037	0.0967091
MOM	During	4.2.1.109	Methylthioribulose 1 phosphate dehydratase	0.00950703	0.00363137	0.0100226	0.0968595
MOM	During	1.3.3.3	Coproporphyrinogen oxidase	0.008005	0.00305806	0.0100585	0.0971411
MOM	After	2.7.1.21	Thymidine kinase	-0.00800795	0.00306781	0.0100954	0.097366
MOM	During	4.1.1.18	Lysine decarboxylase	0.00342612	0.00131136	0.0100968	0.097366
MOM	After	1.2.2.1	Formate dehydrogenase cytochrome	0.00810843	0.003107	0.0101464	0.0976297
MOM	During	2.1.1.186	23S rRNA cytidine 2498 2 O methyltransferase	0.00795149	0.00304254	0.0101662	0.0977062
MOM	During	2.3.1.81	Aminoglycoside N 3 acetyltransferase	-0.0038738	0.00148165	0.0101621	0.0977062
MOM	After	3.6.3.19	Maltose transporting ATPase	0.00811997	0.0031166	0.01027	0.0983905
MOM	During	2.1.1.64	3 demethylubiquinol 3 O methyltransferase	0.00833859	0.00319681	0.0102962	0.0985439
MOM	After	3.4.13.19	Membrane dipeptidase	0.00542599	0.00208465	0.0103415	0.0988785
MOM	After	3.1.1.24	3 oxoadipate enol lactonase	0.00527544	0.00202747	0.0103894	0.0991702
MOM	After	4.4.1.15	D cysteine desulfhydrase	0.00759275	0.00291961	0.0103962	0.0991702
MOM	During	2.4.1.315	Diglucosyl diacylglycerol synthase 1 6 linking	-0.00590155	0.00226888	0.0104002	0.0991759
MOM	During	2.4.1.12	Cellulose synthase UDP forming	0.00310764	0.00119449	0.0104302	0.0994108
MOM	During	1.1.1.81	Hydroxypyruvate reductase	0.0110464	0.00424765	0.0105367	0.100098
MOM	During	1.2.2.1	Formate dehydrogenase cytochrome	0.00787299	0.00303009	0.0105757	0.100351
MOM	During	3.6.3.19	Maltose transporting ATPase	0.00784749	0.00302074	0.0106079	0.100485
MOM	During	1.1.1.202	1 3 propanediol dehydrogenase	0.00626066	0.00241006	0.0106176	0.100516
MOM	During	1.7.99.4	Nitrate reductase	0.0116108	0.00447367	0.01069	0.101069
MOM	After	3.1.26.11	Ribonuclease Z	-0.00885359	0.00342615	0.0108705	0.102338
MOM	During	1.3.1.44	Trans 2 enoyl CoA reductase NAD	0.00106275	0.000411172	0.0109277	0.102776
MOM	During	3.1.1.24	3 oxoadipate enol lactonase	0.00512622	0.00198251	0.0109629	0.103039
MOM	During	3.1.3.77	Acireductone synthase	0.00941539	0.00364318	0.0110003	0.103222
MOM	After	3.4.24.75	Lysostaphin	0.0103724	0.00401831	0.010995	0.103222
MOM	During	4.1.2.52	4 hydroxy 2 oxoheptanedioate aldolase	0.00762189	0.00294999	0.0110223	0.103293
MOM	After	4.2.1.1	Carbonate dehydratase	0.0167409	0.00648969	0.0110201	0.103293
MOM	During	2.1.1.77	Protein L isoaspartate D aspartate O methyltransferase	0.00847663	0.00328094	0.0110328	0.103358
MOM	During	3.2.2.28	Double stranded uracil DNA glycosylase	0.00990605	0.00383652	0.0110875	0.103669
MOM	During	2.7.1.56	1 phosphofructokinase	0.00762635	0.00295588	0.0111438	0.104013
MOM	After	1.2.7.8	Indolepyruvate ferredoxin oxidoreductase	0.00234997	0.000911205	0.0111655	0.104025
MOM	After	3.3.2.9	Microsomal epoxide hydrolase	0.00487014	0.00189086	0.0111618	0.104025
MOM	During	2.7.1.15	Ribokinase	0.0160207	0.00621081	0.0111713	0.104046
MOM	During	2.1.1.37	DNA cytosine 5 methyltransferase	0.0123684	0.00480193	0.0112731	0.104853
MOM	During	1.11.1.15	Peroxiredoxin	0.00791028	0.00307116	0.0113051	0.104986
MOM	During	1.2.1.19	Aminobutyraldehyde dehydrogenase	0.00800718	0.00310987	0.0113144	0.105005
MOM	After	3.5.99.10	2 iminobutanoate 2 iminopropanoate deaminase	0.00933079	0.00362989	0.0113125	0.105005
MOM	After	1.1.1.122	D threo aldose 1 dehydrogenase	0.00769775	0.0029936	0.0113311	0.105092
MOM	During	4.2.1.46	dTDP glucose 4 6 dehydratase	0.00677695	0.00263703	0.0113654	0.105275
MOM	During	2.7.11.33	Pyruvate water dikinase kinase	0.00710569	0.00276424	0.0114295	0.105494
MOM	During	2.7.4.28	Pyruvate water dikinase phosphate phosphotransferase	0.00710569	0.00276424	0.0114295	0.105494
MOM	During	5.1.3.20	ADP glyceromanno heptose 6 epimerase	0.00828213	0.00322236	0.0114609	0.105683
MOM	During	4.2.1.28	Propanediol dehydratase	0.0152547	0.0059449	0.0115657	0.106411
MOM	After	2.1.1.35	tRNA uracil 54 C 5 methyltransferase	0.00877846	0.00342573	0.0115707	0.106422
MOM	After	3.8.1.2	S 2 haloacid dehalogenase	0.003462	0.00135341	0.0115962	0.106554
MOM	After	3.4.11.4	Tripeptide aminopeptidase	-0.00782754	0.00305719	0.011606	0.106561
MOM	During	3.1.26.8	Ribonuclease M5	-0.00945646	0.00368891	0.0116395	0.106816
MOM	After	4.2.1.126	N acetylmuramic acid 6 phosphate etherase	-0.00881903	0.00346259	0.0120493	0.109529
MOM	After	3.2.2.28	Double stranded uracil DNA glycosylase	0.0100072	0.00392964	0.0121003	0.109853
MOM	During	3.5.99.10	2 iminobutanoate 2 iminopropanoate deaminase	0.00896846	0.00352113	0.0121922	0.110479
MOM	During	3.1.1.32	Phospholipase A 1	0.00854407	0.00335515	0.0122077	0.110549
MOM	After	4.3.2.2	Adenylosuccinate lyase	-0.00621462	0.0024455	0.0122638	0.110883
MOM	After	4.2.1.90	L rhamnonate dehydratase	0.0100407	0.00395126	0.0122681	0.110885
MOM	After	3.6.3.40	Teichoic acid transporting ATPase	-0.00771814	0.0030434	0.0123613	0.111382
MOM	During	4.4.1.15	D cysteine desulfhydrase	0.00718636	0.00282814	0.0123746	0.111464
MOM	During	2.4.1.290	acetylgalactosaminyltransferase	0.00434081	0.00170851	0.012404	0.111645
MOM	During	5.4.99.9	UDP galactopyranose mutase	0.0135858	0.00535359	0.0125185	0.112389
MOM	During	6.4.1.2	Acetyl CoA carboxylase	-0.00762119	0.00300548	0.0125263	0.112389
MOM	During	2.3.1.109	Arginine N succinyltransferase	0.00882506	0.00347995	0.0125611	0.11251
MOM	After	1.1.1.38	Malate dehydrogenase oxaloacetate decarboxylating	0.00854222	0.00337656	0.0126496	0.113021
MOM	After	2.5.1.18	Glutathione transferase	0.0192127	0.00759509	0.0126542	0.113028
MOM	During	4.2.1.1	Carbonate dehydratase	0.0159771	0.00631372	0.0127215	0.113488
MOM	After	1.1.1.86	Ketol acid reductoisomerase NADP	0.0125945	0.00498299	0.0127298	0.113527
MOM	After	5.5.1.2	3 carboxy cis cis muconate cycloisomerase	0.00622258	0.00246259	0.0127533	0.113666
MOM	During	1.3.8.1	Short chain acyl CoA dehydrogenase	0.00577585	0.00228447	0.012801	0.113932
MOM	During	4.1.1.65	Phosphatidylserine decarboxylase	0.00864156	0.0034181	0.012803	0.113932
MOM	After	2.4.1.109	Dolichyl phosphate mannose protein mannosyltransferase	0.00289126	0.00114525	0.0128277	0.114071
MOM	After	1.1.1.103	L threonine 3 dehydrogenase	0.00817114	0.00324063	0.0129253	0.114669
MOM	During	4.2.1.90	L rhamnonate dehydratase	0.0097451	0.00385942	0.0129256	0.114669
MOM	During	1.12.7.2	Ferredoxin hydrogenase	0.00785469	0.00311337	0.0129855	0.115078
MOM	After	5.4.99.27	tRNA pseudouridine 13 synthase	0.00742619	0.00295003	0.0130632	0.115568
MOM	After	3.3.1.1	Adenosylhomocysteinase	0.00604985	0.00240379	0.0130718	0.115609
MOM	During	4.1.2.20	2 dehydro 3 deoxyglucarate aldolase	0.00811419	0.00321952	0.0130901	0.115735
MOM	During	1.1.1.306	S hydroxymethyl mycothiol dehydrogenase	-0.000740598	0.000294347	0.0132228	0.116432
MOM	After	2.3.3.16	Citrate synthase unknown stereospecificity	0.00837155	0.00333071	0.0132336	0.116432
MOM	During	4.2.1.44	Myo inosose 2 dehydratase	0.00747108	0.00296957	0.0132407	0.116458
MOM	After	3.1.1.61	Protein glutamate methylesterase	0.00950768	0.00379002	0.0133732	0.117265
MOM	After	1.1.1.81	Hydroxypyruvate reductase	0.0109751	0.00437849	0.0134608	0.11789
MOM	After	4.2.1.44	Myo inosose 2 dehydratase	0.00763337	0.00304688	0.0135019	0.118177
MOM	After	2.4.1.187	mannosaminyltransferase	-0.00318154	0.00127202	0.0135236	0.11826
MOM	During	3.7.1.12	Cobalt precorrin 5A hydrolase	0.00551627	0.00219958	0.0135482	0.118439
MOM	During	3.3.2.9	Microsomal epoxide hydrolase	0.00463189	0.00184844	0.0136009	0.118741
MOM	After	3.1.7.2	Guanosine 3 5 bis diphosphate 3 diphosphatase	0.00844576	0.00337616	0.0136419	0.118933
MOM	During	3.4.13.19	Membrane dipeptidase	0.00508143	0.00202989	0.0136906	0.119213
MOM	After	2.7.8.26	Adenosylcobinamide GDP ribazoletransferase	0.00826887	0.0033098	0.0137872	0.119836
MOM	During	4.2.1.59	3 hydroxyacyl acyl carrier protein dehydratase	-0.0076875	0.00307495	0.0137952	0.119869
MOM	After	2.7.10.2	Non specific protein tyrosine kinase	0.0044417	0.0017841	0.0139439	0.120796
MOM	During	1.4.3.16	L aspartate oxidase	0.00761447	0.00304909	0.0139607	0.120809
MOM	After	3.6.3.20	Glycerol 3 phosphate transporting ATPase	0.0103592	0.00415486	0.0139553	0.120809
MOM	During	3.1.1.4	Phospholipase A 2	0.00830613	0.0033289	0.0140081	0.121097
MOM	After	2.3.1.29	Glycine C acetyltransferase	0.00832892	0.00334379	0.0140397	0.121153
MOM	After	2.4.1.12	Cellulose synthase UDP forming	0.00309124	0.00124295	0.0140858	0.121453
MOM	During	5.4.99.27	tRNA pseudouridine 13 synthase	0.00712012	0.00285935	0.0141967	0.122068
MOM	After	2.7.7.24	Glucose 1 phosphate thymidylyltransferase	0.0107412	0.00432417	0.0142643	0.122486
MOM	During	5.4.99.23	23S rRNA pseudouridine 1911 1915 1917 synthase	0.00741003	0.00298068	0.0143474	0.122996
MOM	After	4.1.1.61	4 hydroxybenzoate decarboxylase	0.00949997	0.00382773	0.0144202	0.123517
MOM	During	4.1.1.61	4 hydroxybenzoate decarboxylase	0.0093131	0.00375306	0.0145378	0.124111
MOM	During	2.1.1.35	tRNA uracil 54 C 5 methyltransferase	0.0082535	0.00332634	0.0145511	0.124187
MOM	During	3.5.1.10	Formyltetrahydrofolate deformylase	0.0072051	0.00290379	0.0145572	0.124203
MOM	After	2.3.1.242	Kdo 2 lipid IV A palmitoleoyltransferase	0.00822887	0.00332392	0.014639	0.124722
MOM	During	3.6.1.54	UDP 2 3 diacylglucosamine diphosphatase	0.00851226	0.00343777	0.0147358	0.125262
MOM	During	3.1.7.2	Guanosine 3 5 bis diphosphate 3 diphosphatase	0.00811118	0.00327732	0.0147912	0.125529
MOM	After	3.7.1.12	Cobalt precorrin 5A hydrolase	0.00554131	0.0022434	0.0148815	0.126146
MOM	During	2.4.1.21	Starch synthase	0.00783917	0.00317315	0.014972	0.126658
MOM	During	2.3.1.12	Dihydrolipoyllysine residue acetyltransferase	0.00656215	0.00265874	0.0149978	0.126833
MOM	During	1.1.1.262	4 hydroxythreonine 4 phosphate dehydrogenase	0.00906795	0.00367319	0.0150471	0.127138
MOM	After	2.4.2.2	Pyrimidine nucleoside phosphorylase	-0.00602564	0.00244924	0.0150938	0.127458
MOM	During	4.1.1.36	Phosphopantothenoylcysteine decarboxylase	0.0038667	0.00156708	0.0151122	0.127576
MOM	During	1.1.1.103	L threonine 3 dehydrogenase	0.00774773	0.00314481	0.0152353	0.128464
MOM	During	3.3.1.1	Adenosylhomocysteinase	0.00571645	0.00232117	0.0152668	0.128692
MOM	During	2.7.7.39	Glycerol 3 phosphate cytidylyltransferase	-0.0079028	0.0032134	0.0153989	0.129692
MOM	During	2.1.1.222	2 polyprenyl 6 hydroxyphenol methylase	0.00781622	0.00317905	0.0154307	0.129845
MOM	After	1.6.99.1	NADPH dehydrogenase	0.00560269	0.00228251	0.0154716	0.130075
MOM	During	2.3.1.16	Acetyl CoA C acyltransferase	0.0109353	0.00444852	0.0154663	0.130075
MOM	During	2.5.1.18	Glutathione transferase	0.0182064	0.00741061	0.0155063	0.130291
MOM	After	1.2.1.72	Erythrose 4 phosphate dehydrogenase	0.0080478	0.00328237	0.0155784	0.130782
MOM	During	1.2.1.72	Erythrose 4 phosphate dehydrogenase	0.00781323	0.00318426	0.0156475	0.131204
MOM	After	4.2.1.30	Glycerol dehydratase	0.0127564	0.00520416	0.0156514	0.131204
MOM	After	1.1.1.22	UDP glucose 6 dehydrogenase	0.00735569	0.00301008	0.0158355	0.132322
MOM	After	2.4.2.17	ATP phosphoribosyltransferase	0.00658581	0.00269539	0.0158875	0.132642
MOM	After	5.4.99.23	23S rRNA pseudouridine 1911 1915 1917 synthase	0.00751184	0.00307753	0.0160166	0.133179
MOM	During	3.6.3.40	Teichoic acid transporting ATPase	-0.00711693	0.00291664	0.016162	0.134194
MOM	After	3.6.3.34	Iron chelate transporting ATPase	0.00882497	0.00362214	0.0162456	0.134693
MOM	After	5.1.3.20	ADP glyceromanno heptose 6 epimerase	0.00806526	0.00331619	0.0164314	0.135764
MOM	After	2.7.11.32	Pyruvate phosphate dikinase kinase	-0.0120598	0.00496791	0.0165691	0.136338
MOM	After	2.7.4.27	Pyruvate phosphate dikinase phosphate phosphotransferase	-0.0120598	0.00496791	0.0165691	0.136338
MOM	After	3.1.1.32	Phospholipase A 1	0.00840334	0.00346051	0.016572	0.136338
MOM	After	2.7.1.90	Diphosphate fructose 6 phosphate 1 phosphotransferase	0.00248717	0.00102616	0.0165955	0.136411
MOM	After	3.6.1.54	UDP 2 3 diacylglucosamine diphosphatase	0.00854879	0.0035208	0.0165997	0.136411
MOM	During	1.8.4.12	Peptide methionine R S oxide reductase	-0.00869902	0.00358248	0.0167165	0.137018
MOM	After	3.5.4.19	Phosphoribosyl AMP cyclohydrolase	0.0114662	0.00473187	0.0167633	0.137305
MOM	During	2.1.1.170	16S rRNA guanine 527 N 7 methyltransferase	0.00795374	0.003278	0.0168033	0.137573
MOM	After	2.4.1.25	4 alpha glucanotransferase	0.00878675	0.0036267	0.0168308	0.13772
MOM	During	2.1.1.190	23S rRNA uracil 1939 C 5 methyltransferase	0.00741711	0.0030598	0.0169282	0.138281
MOM	During	2.7.8.7	Holo acyl carrier protein synthase	-0.00569019	0.00234922	0.0169248	0.138281
MOM	After	3.5.1.26	N 4 beta N acetylglucosaminyl L asparaginase	0.00151989	0.000628949	0.0169644	0.138497
MOM	During	2.7.8.26	Adenosylcobinamide GDP ribazoletransferase	0.00782711	0.00323405	0.0170856	0.139171
MOM	During	3.2.1.8	Endo 1 4 beta xylanase	0.00979614	0.00404795	0.0171032	0.139197
MOM	During	1.3.1.98	UDP N acetylmuramate dehydrogenase	-0.0080819	0.00334061	0.0171105	0.139215
MOM	After	4.2.1.28	Propanediol dehydratase	0.0147032	0.00608952	0.0171962	0.139598
MOM	During	3.4.24.75	Lysostaphin	0.00947167	0.00392013	0.017259	0.139871
MOM	After	2.1.1.190	23S rRNA uracil 1939 C 5 methyltransferase	0.00755685	0.00313362	0.0173592	0.140366
MOM	During	2.4.2.53	Undecaprenyl phosphate 4 deoxy 4 formamido L arabinose transferase	0.00796836	0.00330302	0.0174345	0.140738
MOM	After	3.2.1.52	Beta N acetylhexosaminidase	0.00782072	0.00324803	0.0174646	0.140862
MOM	After	1.14.13.107	Limonene 1 2 monooxygenase	0.00521555	0.00216537	0.0174898	0.141027
MOM	After	3.4.14.11	Xaa Pro dipeptidyl peptidase	0.00269805	0.00111855	0.0175034	0.141081
MOM	During	4.1.1.70	Glutaconyl CoA decarboxylase	0.0024992	0.00104028	0.0177402	0.142327
MOM	After	1.1.1.21	Aldehyde reductase	0.00589918	0.00246219	0.0179538	0.14364
MOM	During	4.1.1.74	Indolepyruvate decarboxylase	0.0065533	0.00273699	0.0182209	0.145091
MOM	During	3.2.1.37	Xylan 1 4 beta xylosidase	0.00927269	0.00387365	0.0183151	0.145615
MOM	After	3.5.1.115	Mycothiol S conjugate amidase	-0.00144817	0.000607438	0.0183998	0.146152
MOM	After	2.1.1.191	23S rRNA cytosine 1962 C 5 methyltransferase	0.00746817	0.00312758	0.0184333	0.146193
MOM	After	3.4.21.53	Endopeptidase La	0.00325905	0.00136628	0.0184406	0.146193
MOM	After	1.1.99.3	Gluconate 2 dehydrogenase acceptor	0.00663391	0.00278073	0.0184768	0.146276
MOM	During	2.3.1.180	Beta ketoacyl acyl carrier protein synthase III	-0.005278	0.00220969	0.0185419	0.146533
MOM	After	3.1.1.31	6 phosphogluconolactonase	0.00728779	0.0030572	0.0185584	0.146602
MOM	During	1.1.1.86	Ketol acid reductoisomerase NADP	0.0115217	0.00482331	0.018564	0.146606
MOM	During	5.4.2.8	Phosphomannomutase	0.00749493	0.00313932	0.0185726	0.146634
MOM	During	6.3.1.1	Aspartate ammonia ligase	0.00744341	0.00311827	0.01859	0.146731
MOM	After	1.1.1.262	4 hydroxythreonine 4 phosphate dehydrogenase	0.00898409	0.00378193	0.0190373	0.148989
MOM	During	1.4.4.2	Glycine dehydrogenase aminomethyl transferring	-0.0072186	0.00304245	0.0191905	0.149791
MOM	During	2.7.7.56	tRNA nucleotidyltransferase	0.00809814	0.00341013	0.0191911	0.149791
MOM	After	2.7.1.130	Tetraacyldisaccharide 4 kinase	0.00677278	0.00285585	0.0192301	0.150029
MOM	During	3.5.4.19	Phosphoribosyl AMP cyclohydrolase	0.0108471	0.00456953	0.019244	0.150066
MOM	During	2.3.1.54	Formate C acetyltransferase	0.00823819	0.00347096	0.0193083	0.150379
MOM	During	4.1.1.50	Adenosylmethionine decarboxylase	0.00760421	0.0032046	0.0193226	0.150449
MOM	During	1.3.99.22	Coproporphyrinogen dehydrogenase	0.00679077	0.00286398	0.0193892	0.150877
MOM	After	2.1.1.64	3 demethylubiquinol 3 O methyltransferase	0.00778342	0.0032892	0.0194721	0.151286
MOM	During	5.1.99.3	Allantoin racemase	0.00384646	0.00162471	0.0196015	0.151799
MOM	During	2.1.1.271	Cobalt precorrin 4 methyltransferase	0.00712937	0.00301527	0.019707	0.15237
MOM	During	4.1.3.1	Isocitrate lyase	0.00736136	0.00311359	0.0197425	0.152522
MOM	After	1.4.3.16	L aspartate oxidase	0.00744612	0.00315398	0.0197735	0.152578
MOM	After	3.6.3.41	Heme transporting ATPase	0.00955571	0.00404528	0.0197628	0.152578
MOM	During	4.2.2.n2	Peptidoglycan lytic endotransglycosylase	0.0091193	0.00386125	0.0198549	0.15281
MOM	During	6.5.1.2	DNA ligase NAD	0.00755007	0.00319862	0.019889	0.152874
MOM	During	2.3.1.79	Maltose O acetyltransferase	0.00890099	0.00377135	0.01995	0.153179
MOM	During	1.4.1.2	Glutamate dehydrogenase	-0.00555066	0.00235461	0.0199699	0.153213
MOM	During	1.6.99.1	NADPH dehydrogenase	0.00525624	0.00222877	0.0200341	0.153423
MOM	During	5.5.1.2	3 carboxy cis cis muconate cycloisomerase	0.00567382	0.00240635	0.0200613	0.153582
MOM	During	2.2.1.6	Acetolactate synthase	0.01129	0.00478847	0.0201047	0.153785
MOM	After	3.1.4.14	Acyl carrier protein phosphodiesterase	0.00828247	0.0035239	0.0203223	0.155064
MOM	After	3.1.13.5	Ribonuclease D	0.00709759	0.00302115	0.0203613	0.155218
MOM	During	1.1.1.38	Malate dehydrogenase oxaloacetate decarboxylating	0.00769589	0.00327451	0.0204908	0.155752
MOM	During	4.4.1.1	Cystathionine gamma lyase	-0.00316494	0.00134565	0.0205559	0.156205
MOM	After	2.4.2.52	Triphosphoribosyl dephospho CoA synthase	0.00901162	0.00384543	0.0206718	0.156796
MOM	During	2.3.1.46	Homoserine O succinyltransferase	0.00634928	0.00270709	0.0206831	0.15684
MOM	During	2.3.3.1	Citrate Si synthase	0.00378558	0.00161422	0.0207613	0.157226
MOM	During	2.7.6.2	Thiamine diphosphokinase	-0.00333379	0.00142435	0.0209038	0.157972
MOM	After	2.4.2.53	Undecaprenyl phosphate 4 deoxy 4 formamido L arabinose transferase	0.00792576	0.00339021	0.020982	0.158398
MOM	During	3.6.3.17	Monosaccharide transporting ATPase	0.0144151	0.00616332	0.0210885	0.159076
MOM	During	2.3.1.242	Kdo 2 lipid IV A palmitoleoyltransferase	0.00758556	0.00324485	0.0211338	0.159338
MOM	During	4.3.2.2	Adenylosuccinate lyase	-0.00549645	0.00235025	0.0211342	0.159338
MOM	After	3.2.1.99	Arabinan endo 1 5 alpha L arabinosidase	0.00281807	0.0012084	0.0212141	0.159731
MOM	During	3.5.1.110	Peroxyureidoacrylate ureidoacrylate amidohydrolase	0.00715798	0.00306582	0.021289	0.160168
MOM	After	3.4.24.78	GPR endopeptidase	0.001256	0.000539522	0.0213773	0.160611
MOM	After	6.3.2.45	diaminoheptanedioate ligase	0.00802849	0.00344566	0.0213912	0.160611
MOM	After	1.1.5.2	Quinoprotein glucose dehydrogenase PQQ quinone	0.00836093	0.00358814	0.0214188	0.160725
MOM	After	4.2.1.49	Urocanate hydratase	0.00900502	0.00386836	0.0215042	0.161029
MOM	During	1.1.1.60	2 hydroxy 3 oxopropionate reductase	0.00910803	0.00390842	0.0215465	0.161212
MOM	During	2.7.1.85	Beta glucoside kinase	0.00480696	0.00206388	0.0215893	0.161373
MOM	After	2.1.1.271	Cobalt precorrin 4 methyltransferase	0.00719861	0.0030967	0.0216677	0.161623
MOM	During	2.7.7.24	Glucose 1 phosphate thymidylyltransferase	0.0097438	0.00418666	0.0216656	0.161623
MOM	During	3.4.21.53	Endopeptidase La	0.00301499	0.00129589	0.0216535	0.161623
MOM	After	2.2.1.7	1 deoxy D xylulose 5 phosphate synthase	0.00895149	0.00385511	0.0218513	0.162445
MOM	After	2.4.1.129	Peptidoglycan glycosyltransferase	0.00681297	0.00293559	0.0218481	0.162445
MOM	During	3.1.1.29	Aminoacyl tRNA hydrolase	-0.00538448	0.00231635	0.021905	0.162732
MOM	After	2.7.1.85	Beta glucoside kinase	0.00489585	0.00211206	0.0220647	0.163239
MOM	After	3.1.1.4	Phospholipase A 2	0.00796118	0.00343493	0.0220577	0.163239
MOM	After	3.5.1.4	Amidase	0.00544986	0.00235872	0.0223747	0.164682
MOM	After	3.1.1.73	Feruloyl esterase	0.00535887	0.00232408	0.0227778	0.166875
MOM	After	6.1.1.12	Aspartate tRNA ligase	-0.00628636	0.00272777	0.0228008	0.167001
MOM	During	1.4.1.1	Alanine dehydrogenase	-0.00552386	0.00239745	0.022883	0.167475
MOM	After	5.3.3.18	2 1 2 epoxy 1 2 dihydrophenyl acetyl CoA isomerase	-0.00374359	0.00162398	0.0229084	0.167545
MOM	During	3.5.4.3	Guanine deaminase	0.00655462	0.00284304	0.0229392	0.167545
MOM	After	6.2.1.14	6 carboxyhexanoate CoA ligase	-0.00526658	0.00229057	0.0229909	0.167838
MOM	During	2.7.14.1	Protein arginine kinase	-0.00545815	0.00237254	0.0230459	0.168061
MOM	After	4.1.1.50	Adenosylmethionine decarboxylase	0.00759481	0.00331012	0.0234124	0.16988
MOM	After	1.13.11.3	Protocatechuate 3 4 dioxygenase	0.00646909	0.00282211	0.0235149	0.170366
MOM	During	3.4.16.4	Serine type D Ala D Ala carboxypeptidase	0.0112814	0.00491658	0.0235905	0.170746
MOM	After	3.1.1.53	Sialate O acetylesterase	0.00323127	0.00141139	0.0236434	0.171039
MOM	During	1.14.13.113	FAD dependent urate hydroxylase	0.00661716	0.00288752	0.0237302	0.171393
MOM	During	3.5.2.10	Creatininase	0.00426136	0.00185905	0.0237264	0.171393
MOM	During	4.2.1.49	Urocanate hydratase	0.00862537	0.00376622	0.0238229	0.171789
MOM	After	4.1.3.1	Isocitrate lyase	0.00734725	0.00321539	0.0239617	0.172388
MOM	During	3.5.1.5	Urease	0.0120708	0.00527922	0.0240258	0.172633
MOM	During	6.3.2.45	diaminoheptanedioate ligase	0.00764579	0.00334561	0.024136	0.173165
MOM	After	1.18.1.2	Ferredoxin NADP reductase	-0.00945733	0.00415295	0.0243958	0.174204
MOM	After	2.1.1.13	Methionine synthase	0.00776263	0.00340976	0.0244963	0.174685
MOM	After	5.2.1.8	Peptidylprolyl isomerase	0.00795942	0.00349646	0.0245144	0.17469
MOM	During	6.3.2.2	Glutamate cysteine ligase	0.0096442	0.00423187	0.0245186	0.17469
MOM	During	1.2.1.2	Formate dehydrogenase	0.0146725	0.0064502	0.0247556	0.175809
MOM	After	2.3.1.n2	Phosphate acyltransferase	-0.00735176	0.00323632	0.0247949	0.175874
MOM	After	2.4.1.250	D inositol 3 phosphate glycosyltransferase	0.0038634	0.0017007	0.0248015	0.175874
MOM	After	3.7.1.9	2 hydroxymuconate 6 semialdehyde hydrolase	0.00534643	0.00235294	0.0247942	0.175874
MOM	After	2.7.1.107	Diacylglycerol kinase ATP	-0.0076206	0.00335768	0.0248827	0.17613
MOM	After	5.3.1.14	L rhamnose isomerase	0.00689538	0.00303879	0.0248851	0.17613
MOM	After	4.6.1.12	2 C methyl D erythritol 2 4 cyclodiphosphate synthase	0.00905874	0.00399761	0.0251151	0.177055
MOM	After	6.3.1.1	Aspartate ammonia ligase	0.00732348	0.00323465	0.0252157	0.177677
MOM	After	2.1.1.166	23S rRNA uridine 2552 2 O methyltransferase	0.00704668	0.00311246	0.0252348	0.177736
MOM	During	1.1.1.23	Histidinol dehydrogenase	0.00820211	0.00361972	0.0253023	0.177852
MOM	After	3.2.1.28	Alpha alpha trehalase	0.00978534	0.00432063	0.0252726	0.177852
MOM	After	3.6.1.40	Guanosine 5 triphosphate 3 diphosphate diphosphatase	0.00842005	0.00371798	0.0252793	0.177852
MOM	After	1.5.1.42	FMN reductase NADH	0.00860043	0.0037991	0.0253279	0.177945
MOM	During	1.1.1.85	3 isopropylmalate dehydrogenase	0.00635451	0.00280528	0.0253897	0.178222
MOM	After	3.4.21.89	Signal peptidase I	-0.00882532	0.003902	0.0253906	0.178222
MOM	During	1.2.1.18	Malonate semialdehyde dehydrogenase acetylating	-0.00195617	0.000863814	0.0255019	0.17879
MOM	After	1.14.99.46	Pyrimidine monooxygenase	0.00662414	0.00293062	0.0255249	0.178848
MOM	After	2.8.3.6	3 oxoadipate CoA transferase	0.00569831	0.00252172	0.0255736	0.178997
MOM	During	5.4.2.1	Transferred entry 5 4 2 11 and 5 4 2 12	-0.00414003	0.0018298	0.0255754	0.178997
MOM	After	4.1.2.2	Ketotetrose phosphate aldolase	0.000976784	0.000432732	0.0255871	0.179023
MOM	After	2.4.2.29	tRNA guanine 34 transglycosylase	-0.00508861	0.00225347	0.0256179	0.179151
MOM	During	3.1.3.5	5 nucleotidase	0.00827361	0.00366373	0.0257016	0.1793
MOM	After	2.6.1.19	4 aminobutyrate 2 oxoglutarate transaminase	0.0101781	0.0045096	0.0257832	0.179739
MOM	After	4.1.1.3	Oxaloacetate decarboxylase	0.0121129	0.00537048	0.0257912	0.179751
MOM	After	1.7.1.4	Nitrite reductase NAD P H	-0.0056905	0.00252558	0.025829	0.179884
MOM	During	3.2.1.1	Alpha amylase	-0.00648683	0.00287628	0.0259646	0.180566
MOM	After	2.1.1.222	2 polyprenyl 6 hydroxyphenol methylase	0.00736357	0.00326981	0.0260426	0.18094
MOM	After	1.8.1.2	Assimilatory sulfite reductase NADPH	0.00894735	0.00397841	0.0262147	0.18156
MOM	After	3.6.1.11	Exopolyphosphatase	0.00740267	0.00329397	0.0262942	0.18175
MOM	After	4.1.1.33	Diphosphomevalonate decarboxylase	-0.00302271	0.00134679	0.0263966	0.182238
MOM	After	1.1.1.79	Glyoxylate reductase NADP	0.00937334	0.00417416	0.0264479	0.182368
MOM	After	1.14.13.149	Phenylacetyl CoA 1 2 epoxidase	-0.00369004	0.00164174	0.0264556	0.182368
MOM	During	5.1.3.1	Ribulose phosphate 3 epimerase	0.0065252	0.00290258	0.0264421	0.182368
MOM	During	3.6.3.12	Potassium transporting ATPase	0.0127261	0.00566728	0.0266353	0.183042
MOM	After	1.12.7.2	Ferredoxin hydrogenase	0.00715825	0.00319353	0.0267251	0.183504
MOM	During	5.1.3.22	L ribulose 5 phosphate 3 epimerase	0.00917903	0.00409461	0.0269066	0.184354
MOM	During	3.11.1.1	Phosphonoacetaldehyde hydrolase	0.00673726	0.00300592	0.0269374	0.184477
MOM	After	6.4.1.2	Acetyl CoA carboxylase	-0.00705168	0.003155	0.0270733	0.185143
MOM	After	2.3.1.180	Beta ketoacyl acyl carrier protein synthase III	-0.00515027	0.0023046	0.0271427	0.185574
MOM	After	3.1.3.12	Trehalose phosphatase	0.0076267	0.00341437	0.0272791	0.18606
MOM	During	3.4.11.10	Bacterial leucyl aminopeptidase	0.0089945	0.00402283	0.0272789	0.18606
MOM	During	3.7.1.22	3D 3 5 4 trihydroxycyclohexane 1 2 dione acylhydrolase decyclizing	0.00122757	0.000549623	0.0273529	0.186258
MOM	After	4.1.1.44	4 carboxymuconolactone decarboxylase	0.00611404	0.00274253	0.0275088	0.187067
MOM	During	3.1.3.6	3 nucleotidase	0.0076875	0.00344648	0.0276508	0.187709
MOM	During	3.1.4.14	Acyl carrier protein phosphodiesterase	0.0076682	0.00343823	0.0276772	0.1878
MOM	During	2.6.1.37	2 aminoethylphosphonate pyruvate transaminase	0.0069998	0.00314368	0.0279285	0.188926
MOM	After	3.5.4.3	Guanine deaminase	0.00644781	0.00289969	0.028	0.189276
MOM	After	2.7.7.77	Molybdenum cofactor guanylyltransferase	-0.00730354	0.00328846	0.0280758	0.189611
MOM	After	1.1.1.85	3 isopropylmalate dehydrogenase	0.00645603	0.00290701	0.0281277	0.189738
MOM	During	1.14.13.82	Vanillate monooxygenase	0.00592213	0.00266458	0.0281895	0.190066
MOM	After	3.4.11.10	Bacterial leucyl aminopeptidase	0.00917406	0.00413216	0.0281846	0.190066
MOM	After	3.1.4.3	Phospholipase C	-0.00331087	0.00149535	0.0284538	0.191355
MOM	After	3.4.24.3	Microbial collagenase	0.000889015	0.000401784	0.0285791	0.191929
MOM	During	4.1.2.43	3 hexulose 6 phosphate synthase	-0.00582133	0.00262911	0.0286349	0.192071
MOM	During	4.1.1.48	Indole 3 glycerol phosphate synthase	-0.00734329	0.00331507	0.028685	0.19228
MOM	During	4.1.2.2	Ketotetrose phosphate aldolase	0.000909737	0.000411113	0.0287926	0.192795
MOM	During	3.1.8.1	Aryldialkylphosphatase	0.00636822	0.00287806	0.028876	0.193156
MOM	After	3.1.3.6	3 nucleotidase	0.00782413	0.00354653	0.0291768	0.194534
MOM	After	1.2.1.2	Formate dehydrogenase	0.0145876	0.00661965	0.0293478	0.195312
MOM	After	3.4.16.4	Serine type D Ala D Ala carboxypeptidase	0.0111369	0.00505422	0.0293912	0.195375
MOM	During	1.14.13.107	Limonene 1 2 monooxygenase	0.00467745	0.00212105	0.0294311	0.195472
MOM	During	2.7.1.6	Galactokinase	-0.00643439	0.00291959	0.029479	0.195537
MOM	During	2.6.1.19	4 aminobutyrate 2 oxoglutarate transaminase	0.00974053	0.00441948	0.0295383	0.195811
MOM	During	6.2.1.30	Phenylacetate CoA ligase	0.00737216	0.00335219	0.0298808	0.197262
MOM	After	2.1.1.170	16S rRNA guanine 527 N 7 methyltransferase	0.00743212	0.00338592	0.0299713	0.197588
MOM	After	3.4.21.26	Prolyl oligopeptidase	0.00608615	0.00277562	0.0302211	0.198779
MOM	After	3.2.2.23	DNA formamidopyrimidine glycosylase	-0.00523322	0.00238848	0.0302363	0.198788
MOM	During	3.1.4.3	Phospholipase C	-0.00312636	0.00142643	0.0302864	0.199024
MOM	During	3.6.3.41	Heme transporting ATPase	0.00870232	0.00397015	0.030434	0.199632
MOM	During	2.1.1.13	Methionine synthase	0.00727883	0.00332351	0.0305282	0.199931
MOM	During	3.4.13.3	Transferred entry 3 4 13 18 and 3 4 13 20	-0.0022615	0.00103337	0.0306725	0.200511
MOM	During	2.7.1.76	Deoxyadenosine kinase	-0.00463541	0.00212013	0.0308932	0.201496
MOM	During	3.4.24.3	Microbial collagenase	0.000831037	0.000381583	0.0313531	0.203297
MOM	During	3.4.13.20	Beta Ala His dipeptidase	0.00197783	0.000907842	0.0314301	0.203689
MOM	After	5.1.99.3	Allantoin racemase	0.00362418	0.00166561	0.0314628	0.203805
MOM	During	1.3.1.39	Enoyl acyl carrier protein reductase NADPH Re specific	-0.00657038	0.00302196	0.0315517	0.204216
MOM	During	5.3.1.13	Arabinose 5 phosphate isomerase	0.0101006	0.00464128	0.0316049	0.204377
MOM	After	6.1.1.11	Serine tRNA ligase	-0.00724053	0.0033328	0.0317046	0.204699
MOM	During	3.5.1.49	Formamidase	0.00481886	0.00221852	0.0318395	0.205347
MOM	During	1.1.1.304	Diacetyl reductase S acetoin forming	0.00790934	0.00364289	0.031964	0.205913
MOM	During	2.5.1.15	Dihydropteroate synthase	0.00660469	0.0030422	0.0320129	0.206139
MOM	During	1.1.99.33	Formate dehydrogenase acceptor	0.00885011	0.0040807	0.0321321	0.206632
MOM	During	2.3.1.n2	Phosphate acyltransferase	-0.00679321	0.00313241	0.0321844	0.206825
MOM	During	1.1.1.79	Glyoxylate reductase NADP	0.00874337	0.00403921	0.0324819	0.208223
MOM	During	1.5.1.7	Saccharopine dehydrogenase NAD L lysine forming	-0.00111025	0.000513788	0.0325451	0.20838
MOM	After	2.7.8.7	Holo acyl carrier protein synthase	-0.00533447	0.00247026	0.0325734	0.208484
MOM	During	1.10.3.10	Ubiquinol oxidase H transporting	0.00680614	0.00314921	0.0327525	0.209186
MOM	After	1.11.1.10	Chloride peroxidase	0.00631248	0.00292432	0.0327558	0.209186
MOM	During	3.2.1.28	Alpha alpha trehalase	0.00913581	0.00422814	0.0328093	0.209336
MOM	During	2.3.3.16	Citrate synthase unknown stereospecificity	0.00699315	0.0032368	0.0328452	0.209432
MOM	After	2.6.1.9	Histidinol phosphate transaminase	0.00683408	0.00316697	0.0328417	0.209432
MOM	After	1.14.13.82	Vanillate monooxygenase	0.00588747	0.00272952	0.0329076	0.20969
MOM	After	2.6.1.76	Diaminobutyrate 2 oxoglutarate transaminase	0.00180376	0.000836946	0.0329588	0.209831
MOM	After	1.1.1.169	2 dehydropantoate 2 reductase	-0.00866283	0.00402003	0.0330061	0.209954
MOM	After	4.3.99.3	7 carboxy 7 deazaguanine synthase	0.00620792	0.00288244	0.0331126	0.210463
MOM	After	1.4.1.16	Diaminopimelate dehydrogenase	0.00342411	0.00159244	0.0334123	0.211734
MOM	During	3.4.19.3	Pyroglutamyl peptidase I	-0.00859476	0.00399986	0.0337601	0.213046
MOM	During	1.11.1.10	Chloride peroxidase	0.00612128	0.00285065	0.0338378	0.213303
MOM	After	2.7.2.2	Carbamate kinase	-0.00961308	0.00448678	0.0340619	0.213918
MOM	During	1.1.1.290	4 phosphoerythronate dehydrogenase	0.00695766	0.00324609	0.0342455	0.214697
MOM	During	1.5.1.2	Pyrroline 5 carboxylate reductase	-0.00581674	0.0027148	0.0342658	0.214777
MOM	After	6.1.1.2	Tryptophan tRNA ligase	-0.00669817	0.00313117	0.0343176	0.215008
MOM	During	3.1.1.73	Feruloyl esterase	0.00486202	0.00227653	0.034815	0.217273
MOM	During	4.2.1.30	Glycerol dehydratase	0.0108793	0.00510658	0.0352809	0.218993
MOM	After	2.3.1.41	Beta ketoacyl acyl carrier protein synthase I	0.00639347	0.0030073	0.0353404	0.219126
MOM	During	3.7.1.9	2 hydroxymuconate 6 semialdehyde hydrolase	0.00490488	0.00230639	0.0355793	0.21981
MOM	After	1.1.1.60	2 hydroxy 3 oxopropionate reductase	0.00853445	0.00401795	0.0356305	0.219882
MOM	After	3.6.1.3	Adenosinetriphosphatase	0.00270242	0.00127477	0.0356982	0.220205
MOM	During	2.4.1.4	Amylosucrase	0.00268313	0.00126637	0.0361036	0.221902
MOM	After	1.5.1.5	Methylenetetrahydrofolate dehydrogenase NADP	0.000792036	0.000374994	0.0362757	0.222527
MOM	During	6.3.1.13	ligase	-0.000948624	0.000448699	0.0363929	0.222866
MOM	During	4.1.99.12	3 4 dihydroxy 2 butanone 4 phosphate synthase	0.0067203	0.00317633	0.0365372	0.223417
MOM	During	1.13.11.3	Protocatechuate 3 4 dioxygenase	0.00580919	0.00274799	0.0366348	0.223807
MOM	During	2.9.1.1	L seryl tRNA Sec selenium transferase	0.00749836	0.00354906	0.0368285	0.224537
MOM	After	2.9.1.1	L seryl tRNA Sec selenium transferase	0.00764272	0.00362436	0.0370238	0.225161
MOM	During	3.1.1.72	Acetylxylan esterase	-0.00215284	0.00101987	0.0371451	0.225362
MOM	During	5.4.99.5	Chorismate mutase	0.0062241	0.00295297	0.0371311	0.225362
MOM	During	4.1.2.25	Dihydroneopterin aldolase	0.00519703	0.00246574	0.0372084	0.225603
MOM	After	3.1.1.29	Aminoacyl tRNA hydrolase	-0.00504479	0.00239802	0.0374135	0.226465
MOM	During	2.5.1.74	1 4 dihydroxy 2 naphthoate polyprenyltransferase	0.00698892	0.0033213	0.0374357	0.226538
MOM	After	3.1.8.1	Aryldialkylphosphatase	0.00617661	0.0029402	0.0376677	0.227429
MOM	After	2.3.1.174	3 oxoadipyl CoA thiolase	-0.00399066	0.00190162	0.0378403	0.227993
MOM	After	4.4.1.5	Lactoylglutathione lyase	0.00738433	0.00352078	0.0379211	0.228241
MOM	After	3.6.1.22	NAD diphosphatase	0.00695491	0.00331666	0.0379499	0.22834
MOM	After	3.5.4.12	dCMP deaminase	0.00147398	0.000704636	0.038396	0.230136
MOM	After	1.14.13.113	FAD dependent urate hydroxylase	0.00618689	0.00295784	0.0384708	0.230345
MOM	During	5.1.3.3	Aldose 1 epimerase	-0.00798291	0.00381437	0.038546	0.230603
MOM	After	2.4.2.31	NAD protein arginine ADP ribosyltransferase	0.00357179	0.00170928	0.0385788	0.230703
MOM	After	2.7.7.47	Streptomycin 3 adenylyltransferase	0.00406296	0.00194744	0.0391005	0.232614
MOM	During	4.2.3.4	3 dehydroquinate synthase	-0.00448189	0.00214765	0.0391382	0.23279
MOM	During	1.5.1.42	FMN reductase NADH	0.00772332	0.00371139	0.0396767	0.234973
MOM	After	5.3.1.13	Arabinose 5 phosphate isomerase	0.00990994	0.00477476	0.0399907	0.236346
MOM	After	2.5.1.30	Heptaprenyl diphosphate synthase	0.00261774	0.00126343	0.0401586	0.237073
MOM	During	5.4.99.24	23S rRNA pseudouridine 955 2504 2580 synthase	0.00587672	0.00283188	0.0401776	0.237105
MOM	After	2.2.1.6	Acetolactate synthase	0.0101887	0.00492353	0.0405814	0.238758
MOM	During	3.6.1.11	Exopolyphosphatase	0.00658508	0.00318216	0.0407086	0.238998
MOM	After	3.2.1.96	Mannosyl glycoprotein endo beta N acetylglucosaminidase	0.00717704	0.00347155	0.040773	0.2392
MOM	During	1.1.99.3	Gluconate 2 dehydrogenase acceptor	0.0055583	0.00268939	0.0409462	0.239825
MOM	During	3.1.21.3	Type I site specific deoxyribonuclease	0.00519443	0.00251332	0.0409826	0.239941
MOM	After	3.4.23.43	Prepilin peptidase	0.005855	0.00283651	0.0410328	0.240088
MOM	During	2.7.10.2	Non specific protein tyrosine kinase	0.00353999	0.00171497	0.0410495	0.240094
MOM	After	1.14.12.10	Benzoate 1 2 dioxygenase	0.00555001	0.00268981	0.0411185	0.240296
MOM	During	4.1.99.2	Tyrosine phenol lyase	0.00217832	0.00105572	0.0412706	0.240886
MOM	After	1.7.99.4	Nitrate reductase	0.00948565	0.00460328	0.0414025	0.241319
MOM	After	3.3.2.1	Isochorismatase	0.00637276	0.00309879	0.0418268	0.242906
MOM	After	4.1.99.12	3 4 dihydroxy 2 butanone 4 phosphate synthase	0.00674358	0.00327974	0.0418207	0.242906
MOM	After	5.1.3.3	Aldose 1 epimerase	-0.00806815	0.00392794	0.0420119	0.243588
MOM	During	1.3.1.54	Precorrin 6A reductase	0.00432414	0.00210417	0.0420941	0.243879
MOM	During	3.1.3.12	Trehalose phosphatase	0.00684465	0.00333147	0.0421926	0.244046
MOM	After	1.8.4.12	Peptide methionine R S oxide reductase	-0.00758383	0.00369761	0.0423057	0.244503
MOM	During	2.4.1.227	acetylglucosaminyltransferase	-0.00492877	0.00240211	0.042483	0.244888
MOM	During	4.1.1.3	Oxaloacetate decarboxylase	0.0107017	0.00522421	0.0427441	0.246146
MOM	During	1.3.1.12	Prephenate dehydrogenase	-0.00691142	0.0033737	0.0427718	0.246195
MOM	After	1.1.1.193	5 amino 6 5 phosphoribosylamino uracil reductase	0.00699424	0.00341964	0.0429283	0.246763
MOM	After	2.5.1.16	Spermidine synthase	0.00641889	0.00314144	0.0431057	0.247355
MOM	After	1.3.1.9	Enoyl acyl carrier protein reductase NADH	0.00750247	0.00367281	0.043137	0.247468
BMF	During	5.1.1.13	Aspartate racemase	-0.00791606	0.00159778	2.09442e-06	0.000113478
BMF	Before	5.1.1.13	Aspartate racemase	-0.0077353	0.0016038	3.61677e-06	0.000179714
BMF	Before	1.11.1.15	Peroxiredoxin	0.0090808	0.00195512	7.92427e-06	0.000351823
BMF	After	1.1.1.21	Aldehyde reductase	-0.00811138	0.00185229	1.65219e-05	0.000652932
BMF	During	2.2.1.6	Acetolactate synthase	0.0129744	0.00299028	2.88183e-05	0.00103767
BMF	Before	2.7.1.76	Deoxyadenosine kinase	-0.00555841	0.00133648	5.76078e-05	0.00184358
BMF	After	3.4.21.96	Lactocepin	-0.00243792	0.000605331	7.36209e-05	0.00225807
BMF	After	2.3.1.19	Phosphate butyryltransferase	-0.00233276	0.000591877	0.000102627	0.00296145
BMF	During	4.1.3.1	Isocitrate lyase	0.00779011	0.00195549	0.000111475	0.00313503
BMF	During	1.11.1.15	Peroxiredoxin	0.00764079	0.00194727	0.000139152	0.003745
BMF	Before	1.3.98.1	Dihydroorotate oxidase fumarate	-0.00811831	0.00211217	0.000186859	0.00477862
BMF	Before	6.1.1.2	Tryptophan tRNA ligase	-0.00727241	0.00191563	0.000219158	0.00545902
BMF	During	1.1.1.38	Malate dehydrogenase oxaloacetate decarboxylating	0.0077852	0.00205252	0.000227294	0.00561308
BMF	During	2.7.1.56	1 phosphofructokinase	0.00695317	0.00185408	0.000264062	0.00640562
BMF	During	4.2.1.6	Galactonate dehydratase	0.00776014	0.00207078	0.000266867	0.00645191
BMF	During	5.4.99.23	23S rRNA pseudouridine 1911 1915 1917 synthase	0.0069669	0.00187153	0.000290196	0.00688857
BMF	During	3.1.3.5	5 nucleotidase	0.00857045	0.00232984	0.000329127	0.00761785
BMF	During	2.7.1.76	Deoxyadenosine kinase	-0.0048853	0.00133274	0.000360459	0.00818554
BMF	Before	2.4.2.29	tRNA guanine 34 transglycosylase	-0.00505382	0.00138278	0.000361649	0.00820555
BMF	During	2.3.1.29	Glycine C acetyltransferase	0.00743464	0.00203315	0.000368896	0.00835681
BMF	During	1.3.1.98	UDP N acetylmuramate dehydrogenase	-0.00766563	0.00210849	0.000393352	0.00878051
BMF	After	3.4.24.3	Microbial collagenase	0.00113747	0.000319506	0.000421256	0.00925862
BMF	Before	2.2.1.6	Acetolactate synthase	0.0108031	0.00299632	0.000443178	0.00961555
BMF	Before	6.3.4.20	7 cyano 7 deazaguanine synthase	0.00492213	0.00137596	0.000461813	0.00995978
BMF	After	4.1.2.2	Ketotetrose phosphate aldolase	0.00121035	0.000343386	0.000480054	0.0102685
BMF	During	2.8.1.1	Thiosulfate sulfurtransferase	0.00975304	0.00273384	0.000505225	0.0106956
BMF	Before	2.8.1.10	Thiazole synthase	0.00587656	0.00165318	0.000513645	0.0108419
BMF	Before	3.2.1.23	Beta galactosidase	-0.00920604	0.00259704	0.000526382	0.0110058
BMF	Before	4.2.1.22	Cystathionine beta synthase	-0.00481133	0.00135729	0.00054043	0.0112586
BMF	Before	3.1.2.14	Oleoyl acyl carrier protein hydrolase	-0.00810674	0.00228915	0.000548367	0.0113992
BMF	During	4.1.1.98	4 hydroxy 3 polyprenylbenzoate decarboxylase	0.00715854	0.00202389	0.000559722	0.0115352
BMF	During	1.2.5.1	Pyruvate dehydrogenase quinone	0.0065901	0.00186874	0.000580671	0.0118455
BMF	During	2.1.1.186	23S rRNA cytidine 2498 2 O methyltransferase	0.00671487	0.00190836	0.000596415	0.0120889
BMF	Before	5.1.3.3	Aldose 1 epimerase	-0.00837321	0.00239205	0.000631635	0.0126459
BMF	During	3.4.21.107	Peptidase Do	0.00858739	0.00245309	0.000638677	0.0127514
BMF	During	5.3.1.13	Arabinose 5 phosphate isomerase	0.0100951	0.00290038	0.000683433	0.0135044
BMF	During	2.7.1.59	N acetylglucosamine kinase	0.00718441	0.00207356	0.000719961	0.0140239
BMF	During	3.1.1.4	Phospholipase A 2	0.00722999	0.00208845	0.000723294	0.0140698
BMF	Before	2.3.1.8	Phosphate acetyltransferase	-0.00772722	0.00223456	0.00072901	0.0141714
BMF	During	4.2.1.42	Galactarate dehydratase	0.00706406	0.00204092	0.000731854	0.014217
BMF	During	6.3.3.2	5 formyltetrahydrofolate cyclo ligase	-0.00707677	0.00205107	0.000742214	0.0143795
BMF	During	1.3.3.3	Coproporphyrinogen oxidase	0.00661801	0.0019179	0.000754394	0.0145469
BMF	During	1.1.1.81	Hydroxypyruvate reductase	0.0091693	0.00266128	0.000767445	0.0147196
BMF	During	2.1.1.77	Protein L isoaspartate D aspartate O methyltransferase	0.00707051	0.00205839	0.000793095	0.0151309
BMF	After	1.3.1.44	Trans 2 enoyl CoA reductase NAD	0.00116043	0.00034289	0.000793991	0.0151379
BMF	After	3.1.1.53	Sialate O acetylesterase	-0.00362914	0.00107107	0.000797056	0.0151562
BMF	During	6.1.1.16	Cysteine tRNA ligase	-0.00681741	0.00198598	0.000801866	0.0152376
BMF	During	4.1.99.12	3 4 dihydroxy 2 butanone 4 phosphate synthase	0.00682694	0.00199454	0.000826648	0.0156054
BMF	During	1.3.5.4	Fumarate reductase quinol	0.00880176	0.00257269	0.000830764	0.0156523
BMF	During	1.1.1.60	2 hydroxy 3 oxopropionate reductase	0.00833971	0.00244015	0.000845954	0.0158554
BMF	During	1.6.5.11	NADH dehydrogenase quinone	0.021044	0.00617754	0.000875194	0.0162552
BMF	During	3.6.1.11	Exopolyphosphatase	0.00681064	0.00200492	0.000893563	0.0165285
BMF	During	2.8.4.4	Ribosomal protein S12 aspartate 89 C 3 methylthiotransferase	0.00570253	0.00168035	0.000907761	0.0167305
BMF	During	2.7.7.13	Mannose 1 phosphate guanylyltransferase	0.00637963	0.00188289	0.000930026	0.0170209
BMF	Before	3.2.1.21	Beta glucosidase	-0.0083043	0.00245982	0.000953592	0.01732
BMF	After	3.2.1.135	Neopullulanase	-0.00362626	0.00108076	0.000961491	0.0174304
BMF	During	4.2.1.40	Glucarate dehydratase	0.00764791	0.00226384	0.000967963	0.0175367
BMF	Before	6.1.1.11	Serine tRNA ligase	-0.00686105	0.00203589	0.000983144	0.017767
BMF	During	6.1.1.11	Serine tRNA ligase	-0.00684101	0.00202922	0.000984868	0.0177691
BMF	During	1.2.1.72	Erythrose 4 phosphate dehydrogenase	0.0066965	0.00199505	0.0010339	0.0184868
BMF	During	1.6.1.1	NAD P transhydrogenase Si specific	0.00672733	0.00200753	0.00105312	0.0187605
BMF	During	2.3.1.16	Acetyl CoA C acyltransferase	0.00934068	0.00278817	0.00105661	0.0188111
BMF	During	3.1.1.32	Phospholipase A 1	0.00703729	0.0021037	0.00107296	0.0190785
BMF	During	3.4.19.3	Pyroglutamyl peptidase I	-0.00839572	0.00251197	0.00108197	0.0191676
BMF	During	3.6.3.17	Monosaccharide transporting ATPase	0.0128708	0.00385714	0.00110617	0.0194884
BMF	During	3.1.7.2	Guanosine 3 5 bis diphosphate 3 diphosphatase	0.00683058	0.00205165	0.00113223	0.0198616
BMF	During	2.3.1.15	Glycerol 3 phosphate 1 O acyltransferase	0.00738528	0.00222085	0.00114298	0.0199657
BMF	During	5.4.99.24	23S rRNA pseudouridine 955 2504 2580 synthase	0.00587284	0.00176566	0.00114384	0.0199687
BMF	During	2.1.1.185	23S rRNA guanosine 2251 2 O methyltransferase	0.00662702	0.00199435	0.00115217	0.0200889
BMF	During	1.10.3.10	Ubiquinol oxidase H transporting	0.00655181	0.00197348	0.00116573	0.0202891
BMF	During	6.3.2.45	diaminoheptanedioate ligase	0.00695149	0.00209373	0.00116737	0.0203055
BMF	During	2.7.6.1	Ribose phosphate diphosphokinase	-0.00780553	0.00235104	0.00116875	0.0203171
BMF	After	5.4.2.12	Phosphoglycerate mutase 2 3 diphosphoglycerate independent	0.00722542	0.00220477	0.00118417	0.0205108
BMF	During	4.2.1.12	Phosphogluconate dehydratase	0.00593489	0.0017945	0.00121524	0.0209608
BMF	During	2.7.9.3	Selenide water dikinase	0.00571292	0.00172987	0.00122706	0.0211164
BMF	During	2.1.1.74	FADH 2 oxidizing	-0.00704856	0.00213783	0.0012387	0.021276
BMF	During	3.5.99.10	2 iminobutanoate 2 iminopropanoate deaminase	0.00726897	0.00220633	0.00126873	0.0216368
BMF	During	2.1.1.174	23S rRNA guanine 1835 N 2 methyltransferase	0.00658367	0.00200144	0.0012901	0.0219103
BMF	Before	2.1.1.33	tRNA guanine 46 N 7 methyltransferase	-0.0066093	0.00201261	0.00130538	0.0221308
BMF	During	3.4.16.4	Serine type D Ala D Ala carboxypeptidase	0.0100828	0.00306947	0.00131477	0.0222506
BMF	During	1.1.1.3	Homoserine dehydrogenase	-0.00592643	0.00180988	0.00132374	0.022376
BMF	During	5.1.3.3	Aldose 1 epimerase	-0.00780963	0.00238669	0.001363	0.0229185
BMF	During	4.2.1.22	Cystathionine beta synthase	-0.00442337	0.00135357	0.00137998	0.023177
BMF	During	2.3.1.191	UDP 3 O 3 hydroxymyristoyl glucosamine N acyltransferase	0.00661981	0.00202613	0.00138733	0.0232461
BMF	During	2.4.2.29	tRNA guanine 34 transglycosylase	-0.00447741	0.00137617	0.00143488	0.0238714
BMF	During	4.7.1.1	Alpha D ribose 1 methylphosphonate 5 phosphate C P lyase	0.00741359	0.00227956	0.00146471	0.0242461
BMF	During	3.1.26.3	Ribonuclease III	-0.00561898	0.00172861	0.00147225	0.0242592
BMF	During	4.2.1.3	Aconitate hydratase	0.00666018	0.00205072	0.00147129	0.0242592
BMF	During	1.7.1.15	Nitrite reductase NADH	0.00822459	0.00255201	0.00160442	0.0259613
BMF	Before	3.2.1.135	Neopullulanase	-0.00313465	0.000971996	0.00161086	0.0260508
BMF	During	1.16.3.1	Ferroxidase	0.00605043	0.00188201	0.00162127	0.0261751
BMF	Before	2.7.6.1	Ribose phosphate diphosphokinase	-0.00757892	0.00235649	0.00163421	0.0262869
BMF	Before	2.7.7.7	DNA directed DNA polymerase	-0.00601852	0.00187416	0.00163592	0.0262936
BMF	During	2.6.1.82	Putrescine aminotransferase	0.00631186	0.00196246	0.00164967	0.0264081
BMF	During	3.5.3.11	Agmatinase	0.00739797	0.00231329	0.00174752	0.0277003
BMF	During	2.7.11.33	Pyruvate water dikinase kinase	0.00552655	0.00173107	0.00176548	0.0279164
BMF	During	2.7.4.28	Pyruvate water dikinase phosphate phosphotransferase	0.00552655	0.00173107	0.00176548	0.0279164
BMF	During	1.6.5.2	NAD P H dehydrogenase quinone	0.0105634	0.00331398	0.00180397	0.0283901
BMF	During	3.5.4.25	GTP cyclohydrolase II	0.00630323	0.00197815	0.00180307	0.0283901
BMF	During	2.3.1.1	Amino acid N acetyltransferase	0.00995119	0.00312401	0.00182262	0.0285603
BMF	During	2.3.1.41	Beta ketoacyl acyl carrier protein synthase I	0.00582005	0.00183181	0.00182976	0.0286254
BMF	Before	1.8.1.4	Dihydrolipoyl dehydrogenase	0.00568651	0.00179849	0.00186484	0.0291267
BMF	During	1.4.1.4	Glutamate dehydrogenase NADP	0.00632055	0.00199514	0.00191571	0.0297758
BMF	During	4.2.1.7	Altronate dehydratase	0.00692078	0.00219007	0.00197298	0.0305011
BMF	During	2.1.1.170	16S rRNA guanine 527 N 7 methyltransferase	0.00649696	0.00205936	0.00198781	0.0306646
BMF	During	1.1.1.14	L iditol 2 dehydrogenase	0.00608391	0.00192386	0.00199314	0.0306973
BMF	After	3.4.14.11	Xaa Pro dipeptidyl peptidase	-0.00255085	0.000817858	0.00204885	0.0313539
BMF	Before	2.8.1.8	Lipoyl synthase	0.00438948	0.00140199	0.00210059	0.0318708
BMF	During	2.7.7.19	Polynucleotide adenylyltransferase	0.00608605	0.00194118	0.00212098	0.0321161
BMF	During	1.7.99.1	Hydroxylamine reductase	0.00551529	0.00176564	0.00219548	0.0329721
BMF	During	5.1.3.22	L ribulose 5 phosphate 3 epimerase	0.0079935	0.00255802	0.00219585	0.0329721
BMF	During	1.3.5.1	Succinate dehydrogenase quinone	0.00965485	0.00309377	0.00221841	0.0332241
BMF	After	3.5.4.12	dCMP deaminase	-0.00158379	0.000512642	0.00222331	0.0332521
BMF	During	6.1.1.20	Phenylalanine tRNA ligase	-0.00903383	0.00289516	0.00222959	0.0333223
BMF	During	3.5.1.10	Formyltetrahydrofolate deformylase	0.0056807	0.00182368	0.00226186	0.0337169
BMF	During	1.1.1.79	Glyoxylate reductase NADP	0.0079009	0.00253917	0.00227848	0.0338594
BMF	During	3.1.1.45	Carboxymethylenebutenolidase	0.00731707	0.00235032	0.00228601	0.0339188
BMF	After	3.4.24.78	GPR endopeptidase	0.00129951	0.000423627	0.00232971	0.0344428
BMF	Before	1.1.1.274	2 5 didehydrogluconate reductase 2 dehydro D gluconate forming	-0.00782732	0.00252566	0.0023507	0.034664
BMF	During	3.2.1.28	Alpha alpha trehalase	0.00813524	0.0026198	0.00234995	0.034664
BMF	During	5.3.2.2	Oxaloacetate tautomerase	0.00610186	0.00196836	0.00239011	0.0350298
BMF	During	4.1.1.50	Adenosylmethionine decarboxylase	0.00623464	0.00201325	0.00239231	0.0350441
BMF	During	2.7.7.4	Sulfate adenylyltransferase	0.00658456	0.0021317	0.00244489	0.0355257
BMF	During	2.3.3.16	Citrate synthase unknown stereospecificity	0.00625196	0.00202335	0.00245639	0.0356022
BMF	Before	2.7.3.9	Phosphoenolpyruvate protein phosphotransferase	-0.00528295	0.00172662	0.00264608	0.0377057
BMF	During	1.14.14.5	Alkanesulfonate monooxygenase	0.00612862	0.00200284	0.00266917	0.0379783
BMF	During	2.1.1.33	tRNA guanine 46 N 7 methyltransferase	-0.00614099	0.00200751	0.00268994	0.0382171
BMF	During	3.2.1.135	Neopullulanase	-0.00297351	0.000970854	0.0026945	0.0382441
BMF	During	1.1.1.140	Sorbitol 6 phosphate 2 dehydrogenase	0.0062292	0.00203889	0.00273779	0.0386867
[truncated: 3,043 more rows]

## Sheet: Supplementary Table 5
ID	d value	Standard deviation	P-value	Q-value	HMDB annotation
1191	-1.84	0.50961	0.079325	0.45807	Succinimide
1193	-3.0074	0.33363	0.00746	0.23857	Succinimide
1205	-1.888	0.4327	0.072593	0.44108	2-Piperidinone
2391	-2.9782	0.34055	0.0079751	0.23857	Guanidoacetic acid
2400	-3.101	0.43366	0.0060746	0.23857	L-Valine;5-Aminopentanoic acid;Norvaline
3033	-2.4628	0.39236	0.023179	0.28168	Thymine;Imidazoleacetic acid
3461	-2.0931	0.36455	0.048934	0.3919	3-Methyl sulfolene
3573	-2.2523	0.31834	0.035115	0.33643	Malic acid;D-Malic acid
4211	-1.9434	0.51285	0.065417	0.40917	3-Methylglutaconic acid;(E)-2-Methylglutaconic acid;trans-2-Hexenedioic acid
4319	-2.5926	0.36767	0.017584	0.26077	4-Guanidinobutanoic acid
4556	-2.1096	0.36975	0.046892	0.3919	L-Methionine
4722	-2.3366	0.28971	0.029627	0.32311	N1-Methyl-2-pyridone-5-carboxamide;N1-Methyl-4-pyridone-3-carboxamide
4786	-3.2932	0.51557	0.0040497	0.23857	NA
5206	-2.5287	0.43085	0.020249	0.26739	N(6)-Methyllysine
5261	-1.764	0.37213	0.091883	0.46524	L-Carnitine
5791	-2.1556	0.58535	0.042877	0.38947	NA
5852	-1.7855	0.32167	0.088313	0.45807	Glycylproline;Prolylglycine
5926	-2.0209	0.37129	0.056448	0.3919	2-Oxoarginine
5965	-1.862	0.71409	0.07643	0.45785	Shikimic acid
6512	-2.2783	0.3371	0.033197	0.33618	N-(3-acetamidopropyl)pyrrolidin-2-one
6561	-1.9942	0.62208	0.05897	0.3919	NA
7132	-2.0162	0.33492	0.057016	0.3919	NA
7241	-2.0539	0.40928	0.052789	0.3919	5-Acetylamino-6-amino-3-methyluracil;6-amino-5[N-methylformylamino]-1-methyluracil
7608	-2.8337	0.42801	0.010657	0.23857	Serylvaline;Valylserine;N6-Carboxymethyllysine
7813	-3.0789	0.5739	0.0065009	0.23857	Ethyl beta-D-glucopyranoside
8429	-2.9955	0.35731	0.0076909	0.23857	Isoleucyl-Serine;Leucyl-Serine;Serylisoleucine;Serylleucine;Threonylvaline;Valylthreonine
9261	-1.7904	0.53891	0.087353	0.45807	gamma-Aminobutyryllysine
10027	-2.7034	0.40761	0.013872	0.24584	Isoleucyl-Isoleucine;Isoleucyl-Leucine;Leucyl-Isoleucine;Leucylleucine
10032	-3.4278	0.37221	0.0030018	0.23857	Isoleucyl-Isoleucine;Isoleucyl-Leucine;Leucyl-Isoleucine;Leucylleucine
10486	-3.2739	0.48618	0.0042984	0.23857	Histidylproline
10580	-1.9584	0.68477	0.063446	0.40276	Pyrraline
11888	-2.3191	0.67338	0.030639	0.32579	Hexaethylene glycol
11912	-2.4808	0.36945	0.022309	0.27908	NA
12558	-2.9164	0.65365	0.0089876	0.23857	NA
13052	-1.8234	0.54256	0.081776	0.45807	9-Decenoylcarnitine
13082	-2.0021	0.5428	0.058259	0.3919	NA
13267	-2.0253	0.45173	0.055897	0.3919	NA
13487	-2.4091	0.24529	0.025702	0.28847	NA
13500	-2.2905	0.65476	0.032522	0.33618	Heptaethylene glycol
14622	-2.7905	0.39949	0.011599	0.24209	NA
14727	-2.1206	0.25989	0.046004	0.3919	NA
15043	-2.567	0.47523	0.018632	0.26393	NA
15045	-3.1744	0.48303	0.005222	0.23857	Octaethylene glycol
15531	-2.4302	0.2948	0.024583	0.28847	NA
16083	-1.8148	0.48692	0.083091	0.45807	NA
16930	-3.0825	0.51522	0.006341	0.23857	NA
18292	-2.1529	0.60839	0.043037	0.38947	NA
1264	2.6723	0.40209	0.014885	0.25323	Senecioic acid;2,3-Pentanedione;4-Pentenoic acid;2,4-Pentanedione;Dihydro-5-methyl-2(3H)-furanone;3-Methylbut-3-enoic acid
2473	2.0617	0.41315	0.052167	0.3919	Methylmalonic acid;Succinic acid
3678	2.8774	0.64075	0.0099112	0.23857	Hypoxanthine;Erythronic acid;Threonic acid;Allopurinol
5020	2.0607	0.59856	0.052202	0.3919	3-Methylcrotonylglycine;Tiglylglycine;N-Acetylproline
5057	2.0025	0.54795	0.058242	0.3919	NA
5349	2.5872	0.5783	0.01778	0.26077	S-(2-carboxypropyl)-Cysteamine
5405	2.0485	0.39913	0.053481	0.3919	L-Fucose;Rhamnose;1,5-Anhydrosorbitol;L-Rhamnulose;D-Fucose
6039	2.6095	0.64529	0.01675	0.26077	N-Acetyl-L-aspartic acid
6670	2.8566	0.34185	0.010284	0.23857	Indoleacrylic acid
6731	2.7603	0.26064	0.012451	0.24209	N-Acetylglutamine
6750	2.9963	0.23167	0.0076909	0.23857	N6-Acetyl-L-lysine;N-alpha-Acetyl-L-lysine;Glycylleucine;Alanylvaline;Glycyl-Isoleucine;Isoleucyl-Glycine;Leucyl-Glycine;Valylalanine
6781	2.7539	0.50298	0.012522	0.24209	Glutarylglycine;N-Acetyl-L-glutamic acid
7466	2.2434	0.32111	0.035595	0.33643	Prolyl-Serine;Serylproline
7592	2.72	0.41764	0.013339	0.24584	gamma-Glutamylglycine
8245	1.9944	0.46653	0.058952	0.3919	Propenoylcarnitine;1-hydroxyoct-2-enoylglycine;1-hydroxyoct-3-enoylglycine;1-hydroxyoct-4-enoylglycine;1-hydroxyoct-5-enoylglycine;1-hydroxyoct-6-enoylglycine;1-hydroxyoct-7-enoylglycine;2-hydroxyoct-1-enoylglycine;2-hydroxyoct-2-enoylglycine;2-hydroxyoct-3-enoylglycine;2-hydroxyoct-4-enoylglycine;2-hydroxyoct-5-enoylglycine;2-hydroxyoct-6-enoylglycine;2-hydroxyoct-7-enoylglycine;3-hydroxyoct-1-e…
8360	3.3369	0.3614	0.0036767	0.23857	NA
8372	1.969	0.34287	0.062007	0.40276	NA
8606	2.5505	0.26153	0.019236	0.26393	N-Acetylgalactosamine;N-Acetyl-D-glucosamine;beta-N-Acetylglucosamine;N-Acetyl-b-D-galactosamine;N-Acetylmannosamine
8897	2.5176	0.28501	0.020746	0.26739	3-Nitrotyrosine
9021	2.2451	0.41136	0.035488	0.33643	Deoxycytidine
9291	3.6689	0.36191	0.0017762	0.23857	Valylaspartic acid;gamma-Glutamyl-2-aminobutyric acid
10607	3.2454	0.41305	0.0045471	0.23857	NA
10871	2.0859	0.55316	0.049627	0.3919	Glutaminylisoleucine;Glutaminylleucine;Leucyl-Glutamine
11098	1.9953	0.84522	0.058881	0.3919	NA
12331	2.4087	0.333	0.025773	0.28847	NA
12884	2.9157	0.3108	0.0089876	0.23857	N-Acetylneuraminic acid
15194	2.131	0.32711	0.045098	0.3919	NA
17933	1.9643	0.31001	0.062647	0.40276	NA
18485	2.6376	0.27893	0.016021	0.26077	3-Fucosyllactose;2-Fucosyllactose

## Sheet: Supplementary Table 6
ID	d value	Standard deviation	P-value	Q-value	HMDB annotation
12107	4.2278	0.057357	0.00013975	0.05	LysoPC(20:3(5Z,8Z,11Z)/0:0);LysoPC(20:3(8Z,11Z,14Z)/0:0)
26740	-4.1551	0.18826	0.00015528	0.05	1-[(5-Amino-5-carboxypentyl)amino]-1-deoxyfructose;1-Deoxy-1-(N6-lysino)-D-fructose
26739	-3.4278	0.18122	0.0013975	0.3	1-[(5-Amino-5-carboxypentyl)amino]-1-deoxyfructose;1-Deoxy-1-(N6-lysino)-D-fructose

## Sheet: Supplementary Table 7
Community type	ID	Description	Adj. P-value	Term size	geneID	GeneRatio
PGCT-4	GO:0008150	biological_process	1.99e-164	20908	ENSG00000002586/ENSG00000004455/ENSG00000004779/ENSG00000005486/ENSG00000006007/ENSG00000012061/ENSG00000013306/ENSG00000015532/ENSG00000019582/ENSG00000023191/ENSG00000023318/ENSG00000026297/ENSG00000030582/ENSG00000031698/ENSG00000042493/ENSG00000049449/ENSG00000051523/ENSG00000052344/ENSG00000054179/ENSG00000060971/ENSG00000062582/ENSG00000063177/ENSG00000064545/ENSG00000065978/ENSG00000066322…	419/437
PGCT-4	GO:0009987	cellular process	3.67e-162	19222	ENSG00000002586/ENSG00000004455/ENSG00000004779/ENSG00000005486/ENSG00000006007/ENSG00000012061/ENSG00000013306/ENSG00000015532/ENSG00000019582/ENSG00000023191/ENSG00000023318/ENSG00000026297/ENSG00000030582/ENSG00000031698/ENSG00000042493/ENSG00000051523/ENSG00000054179/ENSG00000060971/ENSG00000062582/ENSG00000063177/ENSG00000064545/ENSG00000065978/ENSG00000066322/ENSG00000066379/ENSG00000067560…	408/437
PGCT-4	GO:0044237	cellular metabolic process	6.72e-131	12747	ENSG00000004455/ENSG00000004779/ENSG00000005486/ENSG00000006007/ENSG00000012061/ENSG00000013306/ENSG00000015532/ENSG00000019582/ENSG00000023191/ENSG00000023318/ENSG00000026297/ENSG00000030582/ENSG00000031698/ENSG00000051523/ENSG00000054179/ENSG00000060971/ENSG00000062582/ENSG00000063177/ENSG00000064545/ENSG00000065978/ENSG00000066322/ENSG00000066379/ENSG00000067560/ENSG00000067829/ENSG00000070669…	346/467
PGCT-4	GO:0008152	metabolic process	1.01e-129	14260	ENSG00000004455/ENSG00000004779/ENSG00000005486/ENSG00000006007/ENSG00000012061/ENSG00000013306/ENSG00000015532/ENSG00000019582/ENSG00000023191/ENSG00000023318/ENSG00000026297/ENSG00000030582/ENSG00000031698/ENSG00000051523/ENSG00000052344/ENSG00000054179/ENSG00000060971/ENSG00000062582/ENSG00000063177/ENSG00000064545/ENSG00000065978/ENSG00000066322/ENSG00000066379/ENSG00000067560/ENSG00000067829…	356/459
PGCT-4	GO:1901564	organonitrogen compound metabolic process	1.18e-111	6329	ENSG00000004455/ENSG00000004779/ENSG00000005486/ENSG00000006007/ENSG00000013306/ENSG00000015532/ENSG00000019582/ENSG00000023318/ENSG00000030582/ENSG00000031698/ENSG00000052344/ENSG00000062582/ENSG00000063177/ENSG00000065978/ENSG00000066322/ENSG00000067560/ENSG00000070669/ENSG00000071082/ENSG00000072506/ENSG00000077463/ENSG00000084207/ENSG00000084623/ENSG00000086504/ENSG00000087053/ENSG00000089248…	245/467
PGCT-4	GO:0002181	cytoplasmic translation	2.98e-107	148	ENSG00000063177/ENSG00000071082/ENSG00000084623/ENSG00000090861/ENSG00000100129/ENSG00000100316/ENSG00000105193/ENSG00000105372/ENSG00000105640/ENSG00000108107/ENSG00000108298/ENSG00000109475/ENSG00000110700/ENSG00000111832/ENSG00000112306/ENSG00000114391/ENSG00000115268/ENSG00000116251/ENSG00000118181/ENSG00000122026/ENSG00000124614/ENSG00000125691/ENSG00000125977/ENSG00000130255/ENSG00000130811…	71/464
PGCT-4	GO:0071704	organic substance metabolic process	4.3e-107	13734	ENSG00000004455/ENSG00000004779/ENSG00000005486/ENSG00000006007/ENSG00000012061/ENSG00000013306/ENSG00000015532/ENSG00000019582/ENSG00000023191/ENSG00000023318/ENSG00000026297/ENSG00000030582/ENSG00000031698/ENSG00000051523/ENSG00000052344/ENSG00000054179/ENSG00000060971/ENSG00000062582/ENSG00000063177/ENSG00000064545/ENSG00000065978/ENSG00000066322/ENSG00000066379/ENSG00000067560/ENSG00000067829…	332/467
PGCT-4	GO:0044238	primary metabolic process	3.2e-105	12480	ENSG00000004455/ENSG00000004779/ENSG00000005486/ENSG00000006007/ENSG00000012061/ENSG00000015532/ENSG00000019582/ENSG00000023191/ENSG00000023318/ENSG00000026297/ENSG00000030582/ENSG00000031698/ENSG00000052344/ENSG00000054179/ENSG00000060971/ENSG00000062582/ENSG00000063177/ENSG00000064545/ENSG00000065978/ENSG00000066322/ENSG00000066379/ENSG00000067560/ENSG00000067829/ENSG00000070669/ENSG00000071082…	317/467
PGCT-4	GO:0044260	cellular macromolecule metabolic process	2.64e-97	5737	ENSG00000004779/ENSG00000005486/ENSG00000012061/ENSG00000015532/ENSG00000019582/ENSG00000023191/ENSG00000023318/ENSG00000026297/ENSG00000030582/ENSG00000031698/ENSG00000062582/ENSG00000063177/ENSG00000064545/ENSG00000065978/ENSG00000067560/ENSG00000071082/ENSG00000072506/ENSG00000076924/ENSG00000077463/ENSG00000079616/ENSG00000084207/ENSG00000084623/ENSG00000086504/ENSG00000087053/ENSG00000089248…	221/467
PGCT-4	GO:0043043	peptide biosynthetic process	2.9e-97	738	ENSG00000031698/ENSG00000062582/ENSG00000063177/ENSG00000065978/ENSG00000067560/ENSG00000071082/ENSG00000084623/ENSG00000086504/ENSG00000090861/ENSG00000100129/ENSG00000100316/ENSG00000100325/ENSG00000100983/ENSG00000101210/ENSG00000104529/ENSG00000105193/ENSG00000105372/ENSG00000105640/ENSG00000106105/ENSG00000106211/ENSG00000108107/ENSG00000108298/ENSG00000109475/ENSG00000110700/ENSG00000111640…	105/465
PGCT-4	GO:0006518	peptide metabolic process	1.96e-96	895	ENSG00000031698/ENSG00000062582/ENSG00000063177/ENSG00000065978/ENSG00000067560/ENSG00000071082/ENSG00000084207/ENSG00000084623/ENSG00000086504/ENSG00000090861/ENSG00000100129/ENSG00000100316/ENSG00000100325/ENSG00000100983/ENSG00000101160/ENSG00000101210/ENSG00000104529/ENSG00000105193/ENSG00000105372/ENSG00000105640/ENSG00000105755/ENSG00000106105/ENSG00000106211/ENSG00000108107/ENSG00000108298…	111/465
PGCT-4	GO:0006412	translation	5.49e-96	713	ENSG00000031698/ENSG00000062582/ENSG00000063177/ENSG00000065978/ENSG00000067560/ENSG00000071082/ENSG00000084623/ENSG00000086504/ENSG00000090861/ENSG00000100129/ENSG00000100316/ENSG00000100325/ENSG00000101210/ENSG00000104529/ENSG00000105193/ENSG00000105372/ENSG00000105640/ENSG00000106105/ENSG00000106211/ENSG00000108107/ENSG00000108298/ENSG00000109475/ENSG00000110700/ENSG00000111640/ENSG00000111832…	103/465
PGCT-4	GO:0043604	amide biosynthetic process	3.21e-95	867	ENSG00000031698/ENSG00000062582/ENSG00000063177/ENSG00000065978/ENSG00000066322/ENSG00000067560/ENSG00000070669/ENSG00000071082/ENSG00000084623/ENSG00000086504/ENSG00000090861/ENSG00000100129/ENSG00000100316/ENSG00000100325/ENSG00000100983/ENSG00000101210/ENSG00000104529/ENSG00000105193/ENSG00000105372/ENSG00000105640/ENSG00000106105/ENSG00000106211/ENSG00000108107/ENSG00000108298/ENSG00000109475…	109/465
PGCT-4	GO:0006807	nitrogen compound metabolic process	7.1e-95	11970	ENSG00000004455/ENSG00000004779/ENSG00000005486/ENSG00000006007/ENSG00000012061/ENSG00000013306/ENSG00000015532/ENSG00000019582/ENSG00000023191/ENSG00000023318/ENSG00000026297/ENSG00000030582/ENSG00000031698/ENSG00000052344/ENSG00000054179/ENSG00000062582/ENSG00000063177/ENSG00000064545/ENSG00000065978/ENSG00000066322/ENSG00000066379/ENSG00000067560/ENSG00000070669/ENSG00000071082/ENSG00000072506…	300/467
PGCT-4	GO:1901566	organonitrogen compound biosynthetic process	1.89e-94	1697	ENSG00000004455/ENSG00000013306/ENSG00000015532/ENSG00000031698/ENSG00000062582/ENSG00000063177/ENSG00000065978/ENSG00000066322/ENSG00000067560/ENSG00000070669/ENSG00000071082/ENSG00000084207/ENSG00000084623/ENSG00000086504/ENSG00000090861/ENSG00000092621/ENSG00000097021/ENSG00000100129/ENSG00000100316/ENSG00000100325/ENSG00000100983/ENSG00000101210/ENSG00000103202/ENSG00000104529/ENSG00000105193…	136/465
PGCT-4	GO:0043603	cellular amide metabolic process	7.59e-94	1165	ENSG00000031698/ENSG00000062582/ENSG00000063177/ENSG00000065978/ENSG00000066322/ENSG00000067560/ENSG00000070669/ENSG00000071082/ENSG00000084207/ENSG00000084623/ENSG00000086504/ENSG00000090861/ENSG00000097021/ENSG00000100129/ENSG00000100316/ENSG00000100325/ENSG00000100983/ENSG00000101160/ENSG00000101210/ENSG00000104529/ENSG00000105193/ENSG00000105372/ENSG00000105568/ENSG00000105640/ENSG00000105755…	119/465
PGCT-4	GO:0019538	protein metabolic process	1.72e-89	5380	ENSG00000004779/ENSG00000005486/ENSG00000015532/ENSG00000019582/ENSG00000023318/ENSG00000030582/ENSG00000031698/ENSG00000052344/ENSG00000062582/ENSG00000063177/ENSG00000065978/ENSG00000067560/ENSG00000071082/ENSG00000077463/ENSG00000084207/ENSG00000084623/ENSG00000086504/ENSG00000087053/ENSG00000089248/ENSG00000090861/ENSG00000099860/ENSG00000099992/ENSG00000100129/ENSG00000100316/ENSG00000100325…	207/467
PGCT-4	GO:0044267	cellular protein metabolic process	2.05e-87	4787	ENSG00000004779/ENSG00000005486/ENSG00000019582/ENSG00000030582/ENSG00000031698/ENSG00000062582/ENSG00000063177/ENSG00000065978/ENSG00000067560/ENSG00000071082/ENSG00000077463/ENSG00000084207/ENSG00000084623/ENSG00000086504/ENSG00000087053/ENSG00000089248/ENSG00000090861/ENSG00000099860/ENSG00000099992/ENSG00000100129/ENSG00000100316/ENSG00000100325/ENSG00000100911/ENSG00000101160/ENSG00000101210…	195/467
PGCT-4	GO:0009058	biosynthetic process	2.99e-83	5954	ENSG00000004455/ENSG00000004779/ENSG00000012061/ENSG00000013306/ENSG00000015532/ENSG00000019582/ENSG00000031698/ENSG00000051523/ENSG00000062582/ENSG00000063177/ENSG00000065978/ENSG00000066322/ENSG00000066379/ENSG00000067560/ENSG00000070669/ENSG00000071082/ENSG00000072506/ENSG00000072778/ENSG00000076924/ENSG00000077463/ENSG00000084207/ENSG00000084623/ENSG00000086504/ENSG00000087053/ENSG00000090861…	209/467
PGCT-4	GO:0044249	cellular biosynthetic process	8.84e-83	5792	ENSG00000004455/ENSG00000004779/ENSG00000012061/ENSG00000013306/ENSG00000015532/ENSG00000019582/ENSG00000031698/ENSG00000051523/ENSG00000062582/ENSG00000063177/ENSG00000065978/ENSG00000066322/ENSG00000066379/ENSG00000067560/ENSG00000070669/ENSG00000071082/ENSG00000072506/ENSG00000072778/ENSG00000076924/ENSG00000077463/ENSG00000084207/ENSG00000084623/ENSG00000086504/ENSG00000087053/ENSG00000090861…	206/467
PGCT-4	GO:1901576	organic substance biosynthetic process	1.2e-82	5867	ENSG00000004455/ENSG00000004779/ENSG00000012061/ENSG00000013306/ENSG00000015532/ENSG00000019582/ENSG00000031698/ENSG00000062582/ENSG00000063177/ENSG00000065978/ENSG00000066322/ENSG00000066379/ENSG00000067560/ENSG00000070669/ENSG00000071082/ENSG00000072506/ENSG00000072778/ENSG00000076924/ENSG00000077463/ENSG00000084207/ENSG00000084623/ENSG00000086504/ENSG00000087053/ENSG00000090861/ENSG00000092199…	207/467
PGCT-4	GO:0034645	cellular macromolecule biosynthetic process	3.82e-82	1563	ENSG00000015532/ENSG00000031698/ENSG00000062582/ENSG00000063177/ENSG00000065978/ENSG00000067560/ENSG00000071082/ENSG00000084623/ENSG00000086504/ENSG00000090861/ENSG00000092199/ENSG00000100129/ENSG00000100316/ENSG00000100325/ENSG00000101210/ENSG00000102882/ENSG00000104529/ENSG00000105193/ENSG00000105372/ENSG00000105568/ENSG00000105640/ENSG00000106105/ENSG00000106211/ENSG00000108107/ENSG00000108298…	122/467
PGCT-4	GO:0044271	cellular nitrogen compound biosynthetic process	1.25e-74	4733	ENSG00000004455/ENSG00000012061/ENSG00000013306/ENSG00000019582/ENSG00000031698/ENSG00000062582/ENSG00000063177/ENSG00000065978/ENSG00000066322/ENSG00000066379/ENSG00000067560/ENSG00000070669/ENSG00000071082/ENSG00000076924/ENSG00000077463/ENSG00000084623/ENSG00000086504/ENSG00000090861/ENSG00000092199/ENSG00000097021/ENSG00000099817/ENSG00000100129/ENSG00000100316/ENSG00000100325/ENSG00000100983…	180/467
PGCT-4	GO:0043170	macromolecule metabolic process	1.21e-73	12227	ENSG00000004779/ENSG00000005486/ENSG00000012061/ENSG00000015532/ENSG00000019582/ENSG00000023191/ENSG00000023318/ENSG00000026297/ENSG00000030582/ENSG00000031698/ENSG00000051523/ENSG00000052344/ENSG00000062582/ENSG00000063177/ENSG00000064545/ENSG00000065978/ENSG00000066379/ENSG00000067560/ENSG00000071082/ENSG00000072506/ENSG00000076924/ENSG00000077312/ENSG00000077463/ENSG00000079616/ENSG00000084207…	277/467
PGCT-4	GO:0034641	cellular nitrogen compound metabolic process	3.17e-71	8684	ENSG00000004455/ENSG00000006007/ENSG00000012061/ENSG00000013306/ENSG00000019582/ENSG00000023191/ENSG00000026297/ENSG00000031698/ENSG00000054179/ENSG00000062582/ENSG00000063177/ENSG00000064545/ENSG00000065978/ENSG00000066322/ENSG00000066379/ENSG00000067560/ENSG00000070669/ENSG00000071082/ENSG00000072506/ENSG00000076924/ENSG00000077312/ENSG00000077463/ENSG00000079616/ENSG00000084207/ENSG00000084623…	233/467
PGCT-5	GO:0009987	cellular process	4.94065645841247e-324	19222	ENSG00000002586/ENSG00000002726/ENSG00000002933/ENSG00000004142/ENSG00000004777/ENSG00000004779/ENSG00000005001/ENSG00000005206/ENSG00000005486/ENSG00000006007/ENSG00000006025/ENSG00000006062/ENSG00000006282/ENSG00000007080/ENSG00000007384/ENSG00000007392/ENSG00000007516/ENSG00000007541/ENSG00000007866/ENSG00000008128/ENSG00000008130/ENSG00000008517/ENSG00000008710/ENSG00000009950/ENSG00000010322…	829/903
PGCT-5	GO:0008150	biological_process	4.94065645841247e-324	20908	ENSG00000002586/ENSG00000002587/ENSG00000002726/ENSG00000002933/ENSG00000004142/ENSG00000004777/ENSG00000004779/ENSG00000005001/ENSG00000005206/ENSG00000005486/ENSG00000006007/ENSG00000006025/ENSG00000006062/ENSG00000006282/ENSG00000007080/ENSG00000007384/ENSG00000007392/ENSG00000007516/ENSG00000007541/ENSG00000007866/ENSG00000008128/ENSG00000008130/ENSG00000008517/ENSG00000008710/ENSG00000009950…	824/866
PGCT-5	GO:0008152	metabolic process	3.1e-266	14260	ENSG00000002587/ENSG00000002726/ENSG00000004142/ENSG00000004779/ENSG00000005001/ENSG00000005206/ENSG00000005486/ENSG00000006007/ENSG00000006025/ENSG00000006062/ENSG00000006282/ENSG00000007384/ENSG00000007392/ENSG00000007541/ENSG00000007866/ENSG00000008128/ENSG00000008130/ENSG00000008517/ENSG00000008710/ENSG00000009950/ENSG00000011009/ENSG00000011132/ENSG00000011243/ENSG00000011422/ENSG00000011451…	887/1281
PGCT-5	GO:0065007	biological regulation	2e-257	12840	ENSG00000002586/ENSG00000002933/ENSG00000004142/ENSG00000004777/ENSG00000005001/ENSG00000005206/ENSG00000005486/ENSG00000006025/ENSG00000006062/ENSG00000007384/ENSG00000007392/ENSG00000007516/ENSG00000007866/ENSG00000008128/ENSG00000008517/ENSG00000008710/ENSG00000009950/ENSG00000010322/ENSG00000011132/ENSG00000011243/ENSG00000011422/ENSG00000011451/ENSG00000012171/ENSG00000013275/ENSG00000013364…	833/1276
PGCT-5	GO:0044237	cellular metabolic process	6.17e-251	12747	ENSG00000002726/ENSG00000004142/ENSG00000004779/ENSG00000005001/ENSG00000005486/ENSG00000006007/ENSG00000006025/ENSG00000006062/ENSG00000007384/ENSG00000007392/ENSG00000007541/ENSG00000007866/ENSG00000008128/ENSG00000008130/ENSG00000008710/ENSG00000009950/ENSG00000011009/ENSG00000011243/ENSG00000011422/ENSG00000011451/ENSG00000013275/ENSG00000013306/ENSG00000013364/ENSG00000014164/ENSG00000015413…	827/1281
PGCT-5	GO:0050789	regulation of biological process	2.09e-244	12123	ENSG00000002586/ENSG00000002933/ENSG00000004142/ENSG00000004777/ENSG00000005001/ENSG00000005206/ENSG00000005486/ENSG00000006025/ENSG00000006062/ENSG00000007384/ENSG00000007392/ENSG00000007516/ENSG00000007866/ENSG00000008128/ENSG00000008517/ENSG00000008710/ENSG00000009950/ENSG00000010322/ENSG00000011132/ENSG00000011243/ENSG00000011422/ENSG00000011451/ENSG00000012171/ENSG00000013275/ENSG00000013364…	797/1276
PGCT-5	GO:0071704	organic substance metabolic process	1.84e-241	13734	ENSG00000002587/ENSG00000002726/ENSG00000004142/ENSG00000004779/ENSG00000005001/ENSG00000005206/ENSG00000005486/ENSG00000006007/ENSG00000006025/ENSG00000006062/ENSG00000006282/ENSG00000007384/ENSG00000007392/ENSG00000007541/ENSG00000007866/ENSG00000008128/ENSG00000008130/ENSG00000008517/ENSG00000008710/ENSG00000009950/ENSG00000011009/ENSG00000011132/ENSG00000011243/ENSG00000011422/ENSG00000011451…	844/1281
PGCT-5	GO:0050794	regulation of cellular process	5.81e-239	11057	ENSG00000002586/ENSG00000002933/ENSG00000004142/ENSG00000004777/ENSG00000005001/ENSG00000005206/ENSG00000005486/ENSG00000006025/ENSG00000006062/ENSG00000007384/ENSG00000007516/ENSG00000007866/ENSG00000008128/ENSG00000008517/ENSG00000008710/ENSG00000009950/ENSG00000010322/ENSG00000011243/ENSG00000011422/ENSG00000011451/ENSG00000012171/ENSG00000013275/ENSG00000013364/ENSG00000014164/ENSG00000015413…	758/1276
PGCT-5	GO:0044238	primary metabolic process	8.27e-234	12480	ENSG00000004142/ENSG00000004779/ENSG00000005001/ENSG00000005206/ENSG00000005486/ENSG00000006007/ENSG00000006025/ENSG00000006062/ENSG00000006282/ENSG00000007384/ENSG00000007392/ENSG00000007541/ENSG00000007866/ENSG00000008128/ENSG00000008130/ENSG00000008710/ENSG00000009950/ENSG00000011009/ENSG00000011243/ENSG00000011422/ENSG00000011451/ENSG00000013275/ENSG00000013288/ENSG00000013364/ENSG00000014164…	799/1281
PGCT-5	GO:0006807	nitrogen compound metabolic process	2.61e-210	11970	ENSG00000002587/ENSG00000002726/ENSG00000004142/ENSG00000004779/ENSG00000005001/ENSG00000005206/ENSG00000005486/ENSG00000006007/ENSG00000006025/ENSG00000006062/ENSG00000007384/ENSG00000007392/ENSG00000007541/ENSG00000007866/ENSG00000008128/ENSG00000008130/ENSG00000008710/ENSG00000009950/ENSG00000011009/ENSG00000011243/ENSG00000011422/ENSG00000011451/ENSG00000013275/ENSG00000013306/ENSG00000013364…	755/1281
PGCT-5	GO:1901564	organonitrogen compound metabolic process	3.97e-200	6329	ENSG00000002587/ENSG00000002726/ENSG00000004779/ENSG00000005001/ENSG00000005206/ENSG00000005486/ENSG00000006007/ENSG00000006025/ENSG00000006062/ENSG00000007384/ENSG00000007541/ENSG00000008128/ENSG00000008130/ENSG00000008710/ENSG00000009950/ENSG00000011009/ENSG00000011243/ENSG00000011422/ENSG00000013275/ENSG00000013306/ENSG00000013364/ENSG00000015413/ENSG00000015532/ENSG00000019582/ENSG00000022840…	548/1281
PGCT-5	GO:0050896	response to stimulus	1.02e-188	8811	ENSG00000002726/ENSG00000004142/ENSG00000004777/ENSG00000005206/ENSG00000005486/ENSG00000006025/ENSG00000006062/ENSG00000007384/ENSG00000007516/ENSG00000007866/ENSG00000008517/ENSG00000008710/ENSG00000009950/ENSG00000010322/ENSG00000011009/ENSG00000011422/ENSG00000012171/ENSG00000013364/ENSG00000014164/ENSG00000015413/ENSG00000019582/ENSG00000022840/ENSG00000023318/ENSG00000026036/ENSG00000026297…	623/1276
PGCT-5	GO:0044260	cellular macromolecule metabolic process	7.54e-185	5737	ENSG00000004142/ENSG00000004779/ENSG00000005001/ENSG00000005486/ENSG00000006025/ENSG00000006062/ENSG00000007384/ENSG00000007541/ENSG00000008128/ENSG00000008710/ENSG00000009950/ENSG00000011009/ENSG00000011243/ENSG00000011422/ENSG00000011451/ENSG00000013275/ENSG00000013364/ENSG00000015413/ENSG00000015532/ENSG00000019582/ENSG00000022840/ENSG00000023191/ENSG00000023318/ENSG00000023330/ENSG00000026036…	506/1281
PGCT-5	GO:0043170	macromolecule metabolic process	1.88e-184	12227	ENSG00000002587/ENSG00000004142/ENSG00000004779/ENSG00000005001/ENSG00000005206/ENSG00000005486/ENSG00000006025/ENSG00000006062/ENSG00000007384/ENSG00000007392/ENSG00000007541/ENSG00000007866/ENSG00000008128/ENSG00000008517/ENSG00000008710/ENSG00000009950/ENSG00000011009/ENSG00000011132/ENSG00000011243/ENSG00000011422/ENSG00000011451/ENSG00000013275/ENSG00000013364/ENSG00000014164/ENSG00000015413…	729/1281
PGCT-5	GO:0019538	protein metabolic process	4.27e-177	5380	ENSG00000004779/ENSG00000005001/ENSG00000005206/ENSG00000005486/ENSG00000006025/ENSG00000006062/ENSG00000007384/ENSG00000007541/ENSG00000008128/ENSG00000008710/ENSG00000009950/ENSG00000011009/ENSG00000011243/ENSG00000011422/ENSG00000013275/ENSG00000013364/ENSG00000015413/ENSG00000015532/ENSG00000019582/ENSG00000022840/ENSG00000023318/ENSG00000023330/ENSG00000030582/ENSG00000031698/ENSG00000033100…	482/1281
PGCT-5	GO:0048518	positive regulation of biological process	1.9e-162	6086	ENSG00000002586/ENSG00000004142/ENSG00000005001/ENSG00000006025/ENSG00000006062/ENSG00000007516/ENSG00000007866/ENSG00000008517/ENSG00000008710/ENSG00000009950/ENSG00000011243/ENSG00000011422/ENSG00000011451/ENSG00000012171/ENSG00000013275/ENSG00000014164/ENSG00000019582/ENSG00000022840/ENSG00000030582/ENSG00000039650/ENSG00000040608/ENSG00000042429/ENSG00000043039/ENSG00000050820/ENSG00000051523…	491/1276
PGCT-5	GO:0051716	cellular response to stimulus	8.55e-157	7343	ENSG00000002726/ENSG00000004142/ENSG00000004777/ENSG00000005206/ENSG00000005486/ENSG00000006025/ENSG00000006062/ENSG00000007384/ENSG00000007516/ENSG00000007866/ENSG00000008517/ENSG00000008710/ENSG00000009950/ENSG00000010322/ENSG00000011422/ENSG00000012171/ENSG00000013364/ENSG00000014164/ENSG00000015413/ENSG00000019582/ENSG00000022840/ENSG00000023318/ENSG00000026036/ENSG00000030582/ENSG00000039650…	530/1276
PGCT-5	GO:0044267	cellular protein metabolic process	1.74e-156	4787	ENSG00000004779/ENSG00000005001/ENSG00000005486/ENSG00000006025/ENSG00000006062/ENSG00000007384/ENSG00000007541/ENSG00000008128/ENSG00000008710/ENSG00000009950/ENSG00000011009/ENSG00000011243/ENSG00000011422/ENSG00000013275/ENSG00000013364/ENSG00000015413/ENSG00000019582/ENSG00000022840/ENSG00000030582/ENSG00000031698/ENSG00000039650/ENSG00000054148/ENSG00000059145/ENSG00000060138/ENSG00000061273…	432/1281
PGCT-5	GO:0048522	positive regulation of cellular process	1.52e-154	5553	ENSG00000002586/ENSG00000004142/ENSG00000005001/ENSG00000006025/ENSG00000006062/ENSG00000007516/ENSG00000007866/ENSG00000008710/ENSG00000009950/ENSG00000011243/ENSG00000011422/ENSG00000011451/ENSG00000012171/ENSG00000013275/ENSG00000014164/ENSG00000019582/ENSG00000022840/ENSG00000030582/ENSG00000039650/ENSG00000040608/ENSG00000042429/ENSG00000043039/ENSG00000050820/ENSG00000051523/ENSG00000054148…	461/1281
PGCT-5	GO:0051179	localization	1.76e-143	6414	ENSG00000002586/ENSG00000004777/ENSG00000006025/ENSG00000007384/ENSG00000007516/ENSG00000008710/ENSG00000010322/ENSG00000011132/ENSG00000011243/ENSG00000012171/ENSG00000013306/ENSG00000013364/ENSG00000014164/ENSG00000015413/ENSG00000019582/ENSG00000030582/ENSG00000050820/ENSG00000051009/ENSG00000051523/ENSG00000052344/ENSG00000054148/ENSG00000054598/ENSG00000055118/ENSG00000058453/ENSG00000061273…	474/1255
PGCT-5	GO:0031323	regulation of cellular metabolic process	7.59e-138	5919	ENSG00000004142/ENSG00000005001/ENSG00000006025/ENSG00000007384/ENSG00000007866/ENSG00000008128/ENSG00000008710/ENSG00000009950/ENSG00000011243/ENSG00000011422/ENSG00000011451/ENSG00000013275/ENSG00000013364/ENSG00000014164/ENSG00000015413/ENSG00000019582/ENSG00000022840/ENSG00000026036/ENSG00000028310/ENSG00000030582/ENSG00000031698/ENSG00000039650/ENSG00000042429/ENSG00000043039/ENSG00000051523…	452/1276
PGCT-5	GO:0019222	regulation of metabolic process	6.93e-137	7208	ENSG00000004142/ENSG00000005001/ENSG00000006025/ENSG00000007384/ENSG00000007866/ENSG00000008128/ENSG00000008517/ENSG00000008710/ENSG00000009950/ENSG00000011132/ENSG00000011243/ENSG00000011422/ENSG00000011451/ENSG00000013275/ENSG00000013364/ENSG00000014164/ENSG00000015413/ENSG00000019582/ENSG00000022840/ENSG00000023191/ENSG00000026036/ENSG00000028310/ENSG00000030582/ENSG00000031698/ENSG00000038358…	498/1276
PGCT-5	GO:0071840	cellular component organization or biogenesis	1.51e-129	7917	ENSG00000004142/ENSG00000004777/ENSG00000004779/ENSG00000007392/ENSG00000007516/ENSG00000008128/ENSG00000008710/ENSG00000010322/ENSG00000011009/ENSG00000011243/ENSG00000011422/ENSG00000012171/ENSG00000013275/ENSG00000019582/ENSG00000026036/ENSG00000028310/ENSG00000030582/ENSG00000037042/ENSG00000039650/ENSG00000040608/ENSG00000042493/ENSG00000050820/ENSG00000051009/ENSG00000051523/ENSG00000052749…	509/1256
PGCT-5	GO:0009058	biosynthetic process	2.42e-129	5954	ENSG00000002587/ENSG00000004142/ENSG00000004779/ENSG00000006025/ENSG00000007541/ENSG00000007866/ENSG00000008128/ENSG00000008130/ENSG00000008710/ENSG00000009950/ENSG00000011243/ENSG00000011451/ENSG00000013275/ENSG00000013306/ENSG00000015532/ENSG00000019582/ENSG00000022840/ENSG00000023330/ENSG00000026036/ENSG00000028310/ENSG00000031698/ENSG00000033100/ENSG00000039650/ENSG00000042429/ENSG00000043039…	445/1293
PGCT-5	GO:0080090	regulation of primary metabolic process	1.14e-126	5692	ENSG00000005001/ENSG00000006025/ENSG00000007384/ENSG00000007866/ENSG00000008128/ENSG00000008710/ENSG00000009950/ENSG00000011243/ENSG00000011422/ENSG00000011451/ENSG00000013275/ENSG00000013364/ENSG00000014164/ENSG00000015413/ENSG00000019582/ENSG00000022840/ENSG00000026036/ENSG00000028310/ENSG00000030582/ENSG00000031698/ENSG00000039650/ENSG00000042429/ENSG00000043039/ENSG00000054598/ENSG00000055118…	429/1281
