# Supplementary material for: Strain-specific impacts of probiotics are a significant driver of gut microbiome development in very preterm infants
Source: Nat Microbiol. 2022 Sep 26;7(10):1525–35. doi: 10.1038/s41564-022-01213-w (PMC9519454; doi:10.1038/s41564-022-01213-w)
Supplement: Supplementary file 3 — Statistical source data. [file 41564_2022_1213_MOESM3_ESM.xlsx]

## Sheet: Fig 1,5c+d, eFig1,2,4a+b
SampleID	SERVISPatientNo	PGCT	DOL	whichprob	Probiotics_Summary	EBMandForm2	EBM_Summary	Abx_7d	Richness	Shannon	GramPos	GramNeg	AE	AN	FA	Actinobacteria	Bacteroidetes	Firmicutes	Proteobacteria	Escherichia	Bifidobacterium	Klebsiella	Enterococcus	Staphylococcus	Actinobaculum_schaalii	Actinobaculum_unclassified	Actinomyces_europaeus	Actinomyces_graevenitzii	Actinomyces_naeslundii	Actinomyces_neuii	Actinomyces_odontolyticus	Actinomyces_sp_HPA0247	Actinomyces_sp_ICM39	Actinomyces_turicensis	Actinomyces_urogenitalis	Mobiluncus_curtisii	Mobiluncus_unclassified	Varibaculum_cambriense	Corynebacterium_accolens	Corynebacterium_amycolatum	Corynebacterium_aurimucosum	Corynebacterium_crenatum	Corynebacterium_glucuronolyticum	Corynebacterium_jeikeium	Corynebacterium_kroppenstedtii	Corynebacterium_massiliense	Corynebacterium_propinquum	Corynebacterium_pseudodiphtheriticum	Corynebacterium_pseudogenitalium
NEW1016.S138.L005	369	1	16	I	During	EBMonly	During	No	19	0.674457	0.0242123	0.975733	0.173767	0.00270835	0.823524	0.0027082	0	0.0215041	0.975733	0.000995255	0.00270835	0.00055893	0.0203618	0.00112416	0	0	0	0	0	0	0	0	0	0	0	0	0	0	0	0	0	0	0	0	0	0	0	0	0
NEW1017.S139.L005	369	4	18	I	During	EBMonly	During	No	18	1.7535	0.861525	0.138476	0.0612446	0.511582	0.427173	0.508258	0.0033246	0.353267	0.135151	0.0028456	0.508258	0.0003742	0.296752	0.0217146	0	0	0	0	0	0	0	0	0	0	0	0	0	0	0	0	0	0	0	0	0	0	0	0	0
NEW1018.S140.L005	369	3	40	I	During	EBMonly	During	No	29	1.35906	0.242516	0.757484	0.0032146	0.175168	0.821618	0.175168	0	0.0673483	0.757484	0.0055711	0.175168	0.706596	0.0036127	0.0016301	0	0	0	0	0	0	0	0	0	0	0	0	0	0	0	0	0	0	0	0	0	0	0	0	0
NEW1019.S141.L005	369	5	48	I	During	EBMonly	During	No	31	1.68201	0.673565	0.326435	0.0003847	0.601725	0.397891	0.601276	0	0.0722892	0.326435	0.02325	0.601276	0.155924	0.0388598	0.0015662	0	0	0	0	0	0	0	0	0	0	0	0	0	0	0	0	0	0	0	0	0	0	0	0	0
NEW1020.S103.L004	369	5	55	I	During	EBMonly	During	No	22	1.76133	0.817073	0.182927	0	0.688106	0.311894	0.685021	0	0.132052	0.182927	0.0192059	0.685021	0.0257328	0.0343485	0.0169757	0	0	0	0	0	0	0	0	0	0	0	0	0	0	0	0	0	0	0	0	0	0	0	0	0
NEW1021.S104.L004	369	5	71	I	After	EBMonly	During	No	28	1.75005	0.912161	0.0877616	0	0.86297	0.13703	0.812188	0	0.0999726	0.0877616	0.0260479	0.812251	0.0591315	0.0137491	0.00807363	0	0	0	0	0	0	0	0	0	0	0	0	0	0	0	0	0	0	0	0	0	0	0	0	0
NEW1022.S105.L004	369	5	82	I	After	EBM+Formula	During	No	26	1.43429	0.998731	0.0006242	0	0.912483	0.0875171	0.898227	0	0.100504	0.0006242	0.000479109	0.898766	0.000145472	0.0292593	0.00134396	0	0	0	0	0	0	0	0	0	0	0	0	0	0	0	0	0	0	0	0	0	0	0	0	0
NEW1023.S106.L004	369	5	89	I	After	EBM+Formula	During	No	34	1.44675	0.995447	0.0039257	0	0.935089	0.0649111	0.91223	0	0.083217	0.0039257	0.00285349	0.91143	0.000905668	0.0249516	0.00246963	0	0	0	0	0	0	0	0	0	0	0	0	0	0	0	0	0	0	0	0	0	0	0	0	0
NEW1024.S107.L004	369	5	94	I	After	EBM+Formula	During	No	33	1.48421	0.988837	0.008562	0	0.930125	0.0698747	0.891715	0	0.0971218	0.008562	0.00462944	0.893936	0.00324153	0.0371932	0.00328835	0	0	0	0	0	0	0	0	0	0	0	0	0	0	0	0	0	0	0	0	0	0	0	0	0
NEW1025.S142.L005	379	2	11	I	During	EBMonly	During	No	13	0.645279	0.0705934	0.929407	0	0.0451758	0.954824	0.0451758	0	0.0254176	0.929407	0.92894	0.0451758	0.0003865	0.0235382	0.0015037	0	0	0	0	0	0	0	0	0	0	0	0	0	0	0	0	0	0	0	0	0	0	0	0	0
NEW1026.S143.L005	379	2	18	I	During	EBMonly	During	No	15	0.665706	0.0297112	0.970289	2.44e-05	0.0116916	0.988284	0.0116916	0	0.0180196	0.970289	0.96975	0.008939	7.14e-05	0.0154234	0.0025962	0	0	0	0	0	0	0	0	0	0	0	0	0	0	0	0	0	0	0	0	0	0	0	0	0
NEW1027.S108.L004	379	2	22	I	During	EBMonly	During	No	12	0.540779	0.0447153	0.955285	0	0.0050589	0.994941	0.0050589	0	0.0396564	0.955285	0.955047	0.0049315	0	0.0348136	0.0047968	0	0	0	0	0	0	0	0	0	0	0	0	0	0	0	0	0	0	0	0	0	0	0	0	0
NEW1053.S161.L005	394	1	7	I	During	EBMonly	During	Yes	10	0.247607	0.999752	0.0002478	0	0.0018807	0.998119	0.0018807	0	0.997871	0.0002478	0	0.0018807	0	0.952779	0.0425673	0	0	0	0	0	0	0	0	0	0	0	0	0	0	0	0	0	0	0	0	0	0	0	0	0
NEW1054.S36.L002	394	1	9	I	During	EBMonly	During	No	4	0.0110841	1	0	0	0.0009416	0.999058	0.0009416	0	0.999058	0	0	0.0009416	0	0.998669	0	0	0	0	0	0	0	0	0	0	0	0	0	0	0	0	0	0	0	0	0	0	0	0	0	0
NEW1055.S163.L005	394	1	16	I	During	EBMonly	During	No	7	0.5202	0.999214	0.0007864	0	7.51e-05	0.999925	7.51e-05	0	0.999139	0.0007864	0.0007864	7.51e-05	0	0.798593	0.200463	0	0	0	0	0	0	0	0	0	0	0	0	0	0	0	0	0	0	0	0	0	0	0	0	0
NEW1056.S198.L007	394	1	25	I	During	EBMonly	During	Yes	6	0.367729	0.101871	0.898129	0	0	1	0	0	0.101871	0.898129	0	0	0.898004	0.0915034	0.0103315	0	0	0	0	0	0	0	0	0	0	0	0	0	0	0	0	0	0	0	0	0	0	0	0	0
NEW1057.S199.L007	394	1	27	I	During	EBMonly	During	Yes	9	0.28736	0.0810879	0.918912	0	6.11e-05	0.999939	6.11e-05	0	0.0810268	0.918912	3.27e-05	6.11e-05	0.91884	0.080361	0.0003672	0	0	0	0	0	0	0	0	0	0	0	0	0	0	0	0	0	0	0	0	0	0	0	0	0
NEW1058.S116.L004	394	1	29	I	During	EBMonly	During	Yes	8	0.650268	0.344304	0.655696	0	2.06e-05	0.999979	0	0	0.344304	0.655696	0.0004829	0	0.655138	0.344158	7.5e-06	0	0	0	0	0	0	0	0	0	0	0	0	0	0	0	0	0	0	0	0	0	0	0	0	0
NEW1059.S117.L004	394	1	38	I	During	EBMonly	During	No	7	0.686988	0.57181	0.42819	0	0.0001883	0.999812	0.0001883	0	0.571622	0.42819	0.0002475	0.0001883	0.42793	0.571622	0	0	0	0	0	0	0	0	0	0	0	0	0	0	0	0	0	0	0	0	0	0	0	0	0	0
NEW1060.S118.L004	394	1	45	I	During	EBMonly	During	Yes	8	0.0218236	0.999521	0.0004792	0	0.0023843	0.997616	4.03e-05	0	0.99948	0.0004792	0.0002135	4.03e-05	0.0002657	0.997113	4.2e-06	0	0	0	0	0	0	0	0	0	0	0	0	0	0	0	0	0	0	0	0	0	0	0	0	0
NEW1061.S119.L004	394	1	64	I	During	EBMonly	During	No	13	0.896508	0.674878	0.325122	0	0.0704976	0.929502	0.0667204	0	0.608157	0.325122	0.0002033	0.0667204	0.324833	0.602082	0.0020198	0	0	0	0	0	0	0	0	0	0	0	0	0	0	0	0	0	0	0	0	0	0	0	0	0
NEW1062.S200.L007	394	1	72	I	During	EBMonly	During	Yes	9	0.185785	0.996335	0.0036647	0	0.0227534	0.977247	0.0002767	0	0.996059	0.0036647	0.0002062	0.0002767	0.0034585	0.964871	0	0	0	0	0	0	0	0	0	0	0	0	0	0	0	0	0	0	0	0	0	0	0	0	0	0
NEW1064.S120.L004	394	4	107	I	After	EBMonly	During	No	17	1.39649	0.488342	0.511658	0	0.40574	0.59426	0.401945	0	0.0863976	0.511658	0	0.401639	0.511658	0.0650376	0.0031002	0	0	0	0	0	0	0	0	0	0	0	0	0	0	0	0	0	0	0	0	0	0	0	0	0
NEW1065.S234.L008	394	4	113	I	After	EBMonly	During	No	25	1.29278	0.813803	0.186166	0.000138104	0.762125	0.237737	0.733429	0	0.0803741	0.186166	0.000174605	0.733296	0.185893	0.030792	0.00530977	0	0	0	0	0	0	0	0	0	0	0	0	0	0	0	7e-06	0	0	0	0	0	0	0	0	0
NEW1078.S126.L004	397	5	28	I	During	EBMonly	During	No	16	1.246	0.940606	0.0593934	0.0029611	0.811843	0.185196	0.811843	0	0.128764	0.0593934	0.0130356	0.811374	0.000184	2.66e-05	0.034486	0	0	0	0	0	0	0	0	0	0	0	0	0	0	0	0	0	0	0	0	0	0	0	0	0
NEW1079.S127.L004	397	5	39	I	During	EBMonly	During	No	15	0.832021	0.957469	0.0425309	2.05e-05	0.909278	0.0907017	0.909278	0	0.0481913	0.0425309	0.0102839	0.908202	0.0049447	0.0138982	0.0070126	0	0	0	0	0	0	0	0	0	0	0	0	0	0	0	0	0	0	0	0	0	0	0	0	0
NEW1080.S207.L007	397	5	57	I	After	EBM+Formula	During	No	15	1.13671	0.899522	0.100134	0.000226478	0.892685	0.107089	0.879665	0	0.0198563	0.100134	0	0.879969	0.0996766	0.00269873	7.49e-05	0	0	0	0	0	0	0	0	0	0	0	0	0	0	0	0	0	0	0	0	0	0	0	0	0
NEW1089.S164.L006	403	2	28	I	During	EBMonly	During	No	29	2.0648	0.374912	0.625088	0.0002161	0.266937	0.732847	0.269436	0	0.105476	0.625088	0.391743	0.261333	0.0300959	0.0427263	0.0070894	0	0	0	0	0	0	0	0	0	0	0	0	0	0	0	0	0	0	0	0	0.0081031	0	0	0	0
NEW1090.S165.L006	403	2	30	I	During	EBMonly	During	No	31	2.21633	0.50803	0.49197	0	0.386694	0.613306	0.297393	0	0.210637	0.49197	0.35403	0.297313	0.0141198	0.0485777	0.0646399	0	0	0	0	0	0	0	0	0	0	0	0	0	0	0	0	0	0	0	0	8.02e-05	0	0	0	0
NEW1091.S166.L006	403	5	38	I	During	EBMonly	During	No	27	1.64665	0.785187	0.214813	0	0.765484	0.234516	0.73971	0	0.0454768	0.214813	0.0836036	0.73971	0.0072093	0.0100745	0.0089072	0	0	0	0	0	0	0	0	0	0	0	0	0	0	0	0	0	0	0	0	0	0	0	0	0
NEW1092.S167.L006	403	2	46	I	During	EBMonly	During	No	18	2.08041	0.438617	0.561383	0.0033134	0.169146	0.82754	0.166084	0	0.272533	0.561383	0.262013	0.166084	0.151639	0.269144	0	0	0	0	0	0	0	0	0	0	0	0	0	0	0	0	0	0	0	0	0	0	0	0	0	0
NEW1094.S168.L006	403	5	59	I	During	EBMonly	During	No	35	1.48863	0.854014	0.145986	9.35e-05	0.820824	0.179083	0.778696	0	0.0753178	0.145986	0.0751552	0.777351	0.0267963	0.0138868	0.0099588	0	0	0	0	0	0	0	0	0	0	0	0	0	0	0	0	0	0	0	0	9.1e-06	0	0	0	0
NEW1095.S169.L006	405	3	42	I	During	EBMonly	During	No	24	1.19857	0.0799198	0.92008	0.0001447	0.0046987	0.995157	0.0035454	0	0.0763744	0.92008	0.133694	0.0030932	0.0516537	0.0255371	0.0093588	0	0	0	0	0	0	0	0	0	0	0	0	0	0	0	0	0	0	0	0	0.0004522	0	0	0	0
NEW1107.S179.L006	409	1	25	I	During	EBM+Formula	During	No	10	1.0338	0.975091	0.0249087	0	0.254255	0.745745	0.254255	0	0.720836	0.0249087	0.0018819	0.254255	0	0.0737971	0.647012	0	0	0	0	0	0	0	0	0	0	0	0	0	0	0	0	0	0	0	0	0	0	0	0	0
NEW1110.S182.L006	409	5	51	I	After	FormulaOnly	After	No	21	1.65319	0.643192	0.356808	0	0.563517	0.436483	0.560507	0	0.0826846	0.356808	0.0317087	0.559969	0.0412041	0.0333472	0.0270507	0	0	0	0	0	0.0005116	0	0	0	0	0	0	0	0	0	0	0	0	0	0	2.71e-05	0	0	0	0
NEW1111.S183.L006	409	5	60	I	After	FormulaOnly	After	No	27	1.42408	0.897879	0.0792535	0	0.819573	0.180427	0.796617	0	0.101262	0.0792535	0.00584368	0.812249	0.0246534	0.067124	0.00940302	0	0	0	0	0	0.000145733	0	0	0	0	0	0	0	0	0	0	0	0	0	0	0.00168053	0	0	0	0
NEW1127.S189.L006	414	1	12	I	During	FormulaOnly	Never	No	12	1.21786	0.999906	9.38e-05	0	0.0807262	0.919274	0.0821353	0	0.917771	9.38e-05	0	0.0807262	0	0	0.637939	0	0	0	0	0	0	0	0	0	0	0	0	0	0	0	0	0	0	0	0	0	0	0	0	1.54e-05
NEW1128.S102.L007	414	1	13	I	During	FormulaOnly	Never	No	15	1.25548	0.999921	7.88e-05	0	0.334155	0.665845	0.334568	0	0.665353	7.88e-05	5.05e-05	0.334155	2.83e-05	7e-05	0.511359	0	0	0	0	0	0	0	0	0	0	0	0	0	0	0	0	0	0	0	0	0	0	0	0	3.7e-06
NEW1129.S221.L007	414	4	22	I	During	FormulaOnly	Never	No	13	1.3543	0.999698	0.000302	0	0.257329	0.742671	0.257408	0	0.74229	0.000302	0.0002433	0.257329	0	9.76e-05	0.149151	0	0	0	0	0	0	0	0	0	0	0	0	0	0	0	0	0	0	0	0	0	0	0	0	0
NEW1130.S222.L007	414	4	24	I	During	FormulaOnly	Never	No	13	1.05446	0.999932	1.61e-05	0	0.160336	0.839664	0.160365	0	0.839567	1.61e-05	0	0.160336	2.5e-06	1.32e-05	0.105612	0	0	0	0	0	0	0	0	0	0	0	0	0	0	0	0	0	0	0	0	0	0	0	0	0
NEW1131.S223.L007	414	4	26	I	During	FormulaOnly	Never	No	12	1.22219	0.999184	0.0004035	0	0.284134	0.715866	0.284017	0	0.715167	0.0004035	0.000327404	0.284008	0	1.98e-05	0.113804	0	0	0	0	0	0	0	0	0	0	0	0	0	0	0	0	0	0	0	0	0	0	0	0	0
NEW1132.S224.L007	414	5	36	I	During	FormulaOnly	Never	No	16	1.73257	0.999742	0.000258	0	0.596734	0.403266	0.596734	0	0.403008	0.000258	7.16e-05	0.596734	0	0.0132343	0.0070871	0	0	0	0	0	0	0	0	0	0	0	0	0	0	0	0	0	0	0	0	0	0	0	0	0
NEW1133.S190.L006	414	5	42	I	During	FormulaOnly	Never	No	21	1.81549	0.999844	0.0001557	1.86e-05	0.557849	0.442132	0.557872	0	0.441972	0.0001557	4.91e-05	0.557849	0	0.117905	0.0148229	0	0	0	0	0	0	0	0	0	0	0	0	0	0	1.86e-05	0	0	0	0	0	0	0	0	0	0
NEW1134.S191.L006	414	5	49	I	After	FormulaOnly	Never	No	22	1.74681	0.999744	0.0002561	0	0.686031	0.313969	0.67932	0	0.320424	0.0002561	5.6e-05	0.6793	0	0.163392	0.0308007	0	0	0	0	0	0	0	0	0	0	0	0	0	0	0	0	0	0	0	0	0	0	0	0	0
NEW1135.S192.L006	414	4	56	I	After	FormulaOnly	Never	No	28	1.78642	0.99985	0.0001496	0.0002448	0.540991	0.458765	0.474169	0	0.525681	0.0001496	3.03e-05	0.47314	0	0.344333	0.0282706	0	0	0	0	0	0	0	0	0	0	0	0	0	0	0	0	0	0	0	0	0	0	0	0	3.4e-05
NEW1159.S8.L001	418	1	15	I	During	EBMonly	During	No	8	0.00646085	0.999546	0.0004538	0.0001402	4.98e-05	0.99981	4.98e-05	0	0.999497	0.0004538	0.0001816	4.98e-05	3.49e-05	0.999368	0.0001281	0	0	0	0	0	0	0	0	0	0	0	0	0	0	0	0	0	0	0	0	0	0	0	0	0
NEW1160.S9.L001	418	3	19	I	During	EBMonly	During	No	12	1.26865	0.0959067	0.904093	0	0.0005222	0.999478	0.0057711	0	0.0901356	0.904093	0.078091	0.000501	0.157105	0.089285	0.0008294	0	0	0	0	0	0	0	0	0	0	0	0	0	0	0	0	0	0	0	0	0.0052701	0	0	0	0
NEW1161.S234.L008	418	3	22	I	During	EBMonly	During	No	19	1.41539	0.096433	0.903567	0.0004436	0.0142921	0.985264	0.0133832	0	0.0830498	0.903567	0.0829676	0.0132307	0.194528	0.0787884	0.0030742	0	0	0	0	0	0	0	0	0	0	0	0	0	0	0	0	0	0	0	0	0.0001525	0	0	0	0
NEW1163.S26.L001	418	1	28	I	During	EBMonly	During	Yes	2	0.675035	0.594874	0.405125	0	0	1	0	0	0.594874	0.405125	0	0	0.405126	0.594874	0	0	0	0	0	0	0	0	0	0	0	0	0	0	0	0	0	0	0	0	0	0	0	0	0	0
NEW1164.S235.L008	418	3	37	I	During	EBMonly	During	No	21	0.961161	0.14523	0.85477	0.0001106	0	0.999889	0.0074385	0	0.137792	0.85477	0.0035979	0	0.0184167	0.126152	0.0074451	0	0	0	0	0	0	0	0	0	0	0.0074385	0	0	0	0	0	0	0	0	0	0	0	0	0	0
NEW1165.S236.L008	418	3	52	I	During	EBMonly	During	No	30	2.002	0.0522739	0.947726	0.0026926	0.0075706	0.989737	0.0085787	0	0.0436952	0.947726	0.257778	0.0074677	0.174902	0.0370849	0.0021859	0	0	0	0	0	0	0	0	0	0	0.0009511	0	0	0	0	1.8e-06	0	0	0	0	0	0	0	0	1.05e-05
NEW1166.S237.L008	418	5	81	I	After	FormulaOnly	After	No	33	1.52653	0.330863	0.669137	0.0042306	0.132325	0.863445	0.115473	0	0.21539	0.669137	0.0092485	0.110848	0.0003879	0.145214	0	0	0	0	0	0	0	0	0	0	0	0.0033131	0	0	0	0	4.7e-06	0	0	0	0	0.0005438	0	0	0	0
NEW1168.S238.L008	418	5	107	I	After	FormulaOnly	After	Yes	22	1.70185	0.76115	0.238759	3.77e-05	0.674376	0.325586	0.676358	0	0.0847923	0.238759	0.112188	0.62537	0.0866386	0.045405	0.000277625	0	0	0	0	0	0	0	0	0	0	0.000995991	0	0	0	0	0	0	0	0	0	0.0010531	0	0	0	0
NEW1178.S239.L008	422	5	34	I	During	AfterBefore	After	Yes	18	1.38189	0.985695	0.0143045	0	0.465732	0.534268	0.468569	0	0.517126	0.0143045	0.0046411	0.465732	0.0045106	0.476157	0.0214961	0	0	0	0	0	0	0	0	0	0	0	0	0	0	0	0	0	0	0	0	0.002837	0	0	0	0
NEW1179.S19.L001	422	1	45	I	During	FormulaOnly	After	No	21	0.746724	0.1786	0.8214	0	0.0068112	0.993189	0.006755	0	0.171845	0.8214	0.0007069	0.006755	0.0003945	0.0927249	0.002023	0	0	0	0	0	0	0	0	0	0	0	0	0	0	0	0	0	0	0	0	0	0	0	0	0
NEW1180.S240.L008	422	5	60	I	During	FormulaOnly	After	No	18	1.23397	0.97016	0.0298396	0	0.672455	0.327545	0.671036	0	0.299124	0.0298396	0.0002936	0.671036	2.26e-05	0.21468	0.0004318	0	0	0	0	0	0	0	0	0	0	0	0	0	0	0	0	0	0	0	0	0	0	0	0	0
NEW1182.S241.L008	422	5	71	I	After	FormulaOnly	After	No	19	1.30307	0.990128	0.0098721	0	0.670698	0.329302	0.670117	0	0.32001	0.0098721	0.0004887	0.670117	0.0059783	0.178232	0.0035604	0	0	0	0	0	0	0	0	0	0	0	0	0	0	0	0	0	0	0	0	0	0	0	0	0
NEW1184.S242.L008	422	5	102	I	After	FormulaOnly	After	No	18	1.53105	0.76528	0.23472	0	0.555506	0.444494	0.538041	0	0.227239	0.23472	0.0008817	0.538041	0.19137	0.0692726	2.62e-05	0	0	0	0	0	0	0	0	0	0	0	0	0	0	0	0	0	0	0	0	0	0	0	0	0
NEW1209.S74.L003	428	5	13	I	During	EBMonly	During	Yes	28	2.14732	0.855863	0.108901	5.54e-05	0.526882	0.473063	0.419371	0	0.436492	0.108901	0.111368	0.433213	0.00142615	0.278369	0.0143143	0	0	0	0	0	0	0	0	0	0	0	0	0	0	0	0	0	0	0	0	0	0	0	0	0
NEW1210.S75.L003	428	1	15	I	During	FormulaOnly	After	No	13	1.14725	0.476343	0.523657	0	0.0019388	0.998061	0.0019388	0	0.474405	0.523657	0.045689	0.0019388	7.48e-05	0.0158852	0	0	0	0	0	0	0	0	0	0	0	0	0	0	0	0	0	0	0	0	0	0	0	0	0	0
NEW1211.S34.L002	428	1	17	I	During	FormulaOnly	After	Yes	19	0.891063	0.187013	0.812987	0	0.0024451	0.997555	0.0023755	0	0.184637	0.812987	0.0681461	0.0023755	0.0012201	0.0786278	0	0	0	0	0	0	0	0	0	0	0	0	0	0	0	0	0	0	0	0	0	0	0	0	0	0
NEW1212.S35.L002	428	1	18	I	During	FormulaOnly	After	Yes	19	0.446895	0.0264477	0.973552	0	0.0028178	0.997182	0.0028178	0	0.0236299	0.973552	0.0776693	0.0028178	0.0007236	0.0064072	0.0092943	0	0	0	0	0	0	0	0	0	0	0	0	0	0	0	0	0	0	0	0	0	0	0	0	0
NEW1213.S76.L003	428	1	24	I	During	FormulaOnly	After	No	13	0.557145	0.0635101	0.93649	0	0.0008047	0.999195	0.0008047	0	0.0627054	0.93649	0.074015	0.0008047	0	0.0556719	0.000399	0	0	0	0	0	0	0	0	0	0	0	0	0	0	0	0	0	0	0	0	0	0	0	0	0
NEW1214.S36.L002	428	5	47	I	During	FormulaOnly	After	No	17	1.75948	0.780507	0.219493	0	0.389422	0.610578	0.389447	0	0.39106	0.219493	0.0179306	0.389416	0	0.29679	6.31e-05	0	0	0	0	0	0	0	0	0	0	0	0	0	0	0	0	0	0	0	0	0	0	0	0	0
NEW1215.S77.L003	428	5	53	I	During	FormulaOnly	After	No	20	1.83797	0.872706	0.127294	0	0.425852	0.574148	0.420532	0	0.452175	0.127294	0.0126436	0.42016	8.46e-05	0.306385	0.001191	0	0	0	0	0	0	0	0	0	0	0	0	0	0	0	0	0	0	0	0	0	0	0.000372	0	0
NEW1216.S37.L002	431	1	5	I	Before	EBMonly	During	Yes	15	0.775497	0.955618	0.0443818	0	0.0006454	0.999355	0.0006454	0	0.954973	0.0443818	0.0002233	0.0006454	9.8e-06	0.910893	0.0057518	0	0	0	0	0	0	0	0	0	0	0	0	0	0	0	0	0	0	0	0	0	0	0	0	0
NEW1217.S38.L002	431	5	40	I	During	EBMonly	During	Yes	17	1.39527	0.950895	0.0491055	0	0.233635	0.766365	0.239297	0	0.711598	0.0491055	2.05e-05	0.232313	0.049085	0.680311	0.0162494	0	0	0	0	0	0	0	0	0	0	0	0	0	0	0	0	0	0	0	0	0.0056612	0	0	0	0
NEW1218.S39.L002	431	5	48	I	During	EBMonly	During	No	19	1.39649	0.957634	0.042366	0	0.723461	0.276539	0.722022	0	0.235612	0.042366	0.0004372	0.721843	0.0396242	0.151292	0.0051257	0	0	0	0	0	0	0	0	0	0	0	0	0	0	0	0	0	0	0	0	0	0	0	0	0
NEW1219.S40.L002	431	5	55	I	During	EBMonly	During	No	20	1.88693	0.943919	0.0560809	0	0.432542	0.567458	0.426967	0	0.516952	0.0560809	0.000131	0.425627	0.0536222	0.336116	0.120172	0	0	0	0	0	0	0	0	0	0	0	0	0	0	0	0	0	0	0	0	0	0	0	0	0
NEW1220.S78.L003	431	5	63	I	During	EBMonly	During	No	22	1.65194	0.871358	0.128451	0	0.491991	0.508009	0.482237	0	0.389121	0.128451	0.0005197	0.473021	0.12689	0.273913	0.0870127	0	0	0	0	0	0	0	0	0	0	0	0	0	0	0	0	0	0	0	0	2.53e-05	0	0	0	0
NEW1221.S41.L002	431	3	71	I	After	EBMonly	During	Yes	17	1.08223	0.144352	0.855647	0	0.015321	0.984679	0.0009884	0	0.143364	0.855647	0.0869515	0.0009884	0.767465	0.127513	0.0013584	0	0	0	0	0	0	0	0	0	0	0	0	0	0	0	0	0	0	0	0	0	0	0	0	0
NEW1222.S42.L002	438	5	13	I	During	EBMonly	During	Yes	22	0.980245	0.998899	0.0011009	0	0.821748	0.178252	0.821674	0	0.177225	0.0011009	0.0002714	0.821674	0	0.0496978	0.0532262	0	0	0	0	0	0	0	0	0	0	0	0	0	0	0	0	0	0	0	0	0	0	0	0	0
NEW1223.S43.L002	438	1	16	I	During	EBMonly	During	Yes	18	1.15907	0.999522	0.0004785	1.59e-05	0.0006654	0.999319	0.0006452	2.02e-05	0.998876	0.0004583	0.0002673	0.0006452	4.46e-05	0.826013	0.0013267	0	0	0	0	0	0	0	0	0	0	0	0	0	0	0	0	0	0	0	0	0	0	0	0	0
NEW1224.S79.L003	438	5	20	I	During	EBMonly	During	No	15	1.56646	0.660956	0.339044	0	0.127252	0.872748	0.127252	0	0.533704	0.339044	0.010603	0.127252	0	0.0099472	0.0078636	0	0	0	0	0	0	0	0	0	0	0	0	0	0	0	0	0	0	0	0	0	0	0	0	0
NEW1225.S80.L003	438	5	22	I	During	EBMonly	During	No	17	1.27001	0.785428	0.214468	8.15e-05	0.714447	0.285472	0.715094	0	0.0703338	0.214468	0.00557498	0.714447	0	0.024054	0.00521754	0	0	0	0	0	0	0	0	0	0	0	0	0	0	0	0	0	0	0	0	0.000721975	0	0	0	0
NEW1226.S81.L003	438	5	24	I	During	EBMonly	During	No	21	1.44058	0.891957	0.108043	1.99e-05	0.646077	0.353903	0.646121	0	0.245835	0.108043	0.0035569	0.646077	3.37e-05	0.051578	0.148748	0	0	0	0	0	0	0	0	0	0	0	0	0	0	0	0	0	0	0	0	4.41e-05	0	0	0	0
NEW1227.S82.L003	438	5	32	I	During	EBMonly	During	No	17	1.19397	0.845069	0.154931	0	0.743338	0.256662	0.750103	0	0.0949656	0.154931	0.0049453	0.743338	0	0.0125753	0.0161953	0	0	0	0	0	0	0	0	0	0	0	0	0	0	0	0	0	0	0	0	0.0067652	0	0	0	0
NEW1228.S44.L002	438	5	43	I	After	EBMonly	During	No	19	0.978604	0.989401	0.0105993	0.001679	0.845621	0.1527	0.867777	0	0.121623	0.0105993	9.32e-05	0.844908	0.0060749	0.0575914	0.0189358	0	0	0	0	0	0	0	0	0	0	0	0	0	0	0	0	0	0	0	0	0.0205273	0	0	0	0
NEW1230.S84.L003	440	2	11	I	During	EBMonly	During	Yes	13	0.666437	0.0234287	0.976571	0	0.0005797	0.99942	0.0005797	0	0.022849	0.976571	0.976315	0.0005797	9.48e-05	0.0226877	4.66e-05	0	0	0	0	0	0	0	0	0	0	0	0	0	0	0	0	0	0	0	0	0	0	0	0	0
NEW1231.S85.L003	440	5	13	I	During	EBMonly	During	Yes	30	1.84203	0.899333	0.0707737	0	0.81738	0.18262	0.75153	0	0.147803	0.0707737	0.0723403	0.77313	0.000254966	0.0710505	0.00128099	0	0	0	0	0	0	0	0	0	0	0	0	0	0	0	0	0	0	0	0	0	0	0	0	0
NEW1232.S45.L002	440	5	19	I	During	EBM+Formula	During	No	14	1.23133	0.527429	0.472571	0	0.492511	0.507489	0.492511	0	0.0349178	0.472571	0.471709	0.491874	0.0004356	0.0290716	0.0044831	0	0	0	0	0	0	0	0	0	0	0	0	0	0	0	0	0	0	0	0	0	0	0	0	0
NEW1233.S86.L003	440	5	26	I	During	EBMonly	During	No	19	1.24034	0.743715	0.256097	0.00300257	0.674614	0.322383	0.670156	0	0.0735586	0.256097	0.241419	0.670081	0.0114801	0.0593813	0.000517897	0	0	0	0	0	0	0	0	0	0	0	0	0	0	0	0	0	0	0	0	0	0	0	0	0
NEW1234.S59.L002	440	5	42	I	After	EBMonly	During	No	24	1.05876	0.84245	0.15755	0.0002737	0.784076	0.215651	0.783616	0	0.0588338	0.15755	0.147328	0.783211	0.0086374	0.0513501	0.0001416	0	0	0	0	0	0	0	0	0	0	0	0	0	0	0	0	0	0	0	0	0.000131	0	0	0	0
NEW1238.S48.L002	444	1	4	I	Before	EBMonly	During	Yes	14	1.03433	0.967464	0.0325356	0	0.0457829	0.954217	0.0457829	0	0.921681	0.0312219	0.0109257	0.0457829	0	0.12024	0.764889	0	0	0	0	0	0	0	0	0	0	0	0	0	0	0	0	0	0	0	0	0	0	0	0	0
NEW1239.S87.L003	444	5	8	I	During	EBMonly	During	Yes	17	1.24578	0.999821	0.0001795	0	0.0678284	0.932172	0.0677042	0	0.932116	0.0001795	0.0001631	0.0677042	0	0.272	0.023547	0	0	0	0	0	0	0	0	0	0	0	0	0	0	0	0	0	0	0	0	0	0	0	0	0
NEW1240.S49.L002	444	1	12	I	During	EBMonly	During	Yes	22	1.4968	0.99349	0.0065102	0	0.0647459	0.935254	0.135827	0	0.857663	0.0065102	0.0007646	0.0647459	0.0005188	0.476268	0.360266	0	0	0	0	0	0	0	0	0	0	0	0	0	0	0	0	0	0	0	0	0.071035	0	0	0	1.3e-05
NEW1246.S89.L003	473	5	44	LB2	During	EBM+Formula	During	No	16	1.07621	0.999783	0.0001478	0.0015001	0.734164	0.264336	0.734658	0	0.265125	0.0001478	0.00014781	0.732771	0	0.250911	0.00335113	0	0	0	0	0	0	0	0	0	0	0	0	0	0	0	0	0	0	0	0	2.7e-05	0	0	0	0
NEW1251.S93.L003	476	4	45	LB2	During	EBMonly	During	No	15	1.46194	0.231196	0.768619	0	0.164784	0.835216	0.164405	0	0.0667915	0.768619	0.0771211	0.164435	0.136193	0.0503466	0.0161084	0	0	0	0	0	0	0	0	0	0	0	0	0	0	0	0	0	0	0	0	0	0	0	0	0
NEW1252.S94.L003	476	4	51	LB2	During	EBMonly	During	No	13	1.3479	0.72197	0.27803	0	0.305699	0.694301	0.305617	0	0.416353	0.27803	0.0332698	0.305617	0.0022697	0.402755	0.0133779	0	0	0	0	0	0	0	0	0	0	0	0	0	0	0	0	0	0	0	0	0	0	0	0	0
NEW1253.S95.L003	476	4	63	LB2	After	EBMonly	During	No	9	1.28508	0.758146	0.241854	0	0.406431	0.593569	0.406422	0	0.351724	0.241854	0.0018826	0.406422	0.228218	0.33143	0.0202855	0	0	0	0	0	0	0	0	0	0	0	0	0	0	0	0	0	0	0	0	0	0	0	0	0
NEW1254.S55.L002	476	1	80	LB2	After	EBMonly	During	No	14	1.31143	0.519478	0.480522	0	0.390883	0.609117	0.390753	0	0.128726	0.480522	0.0086089	0.390753	0.416212	0.104776	0.0236929	0	0	0	0	0	0	0	0	0	0	0	0	0	0	0	0	0	0	0	0	0	0	0	0	0
NEW1255.S56.L002	476	4	86	LB2	After	EBMonly	During	No	13	1.03867	0.959184	0.0408165	0	0.215649	0.784351	0.215527	0	0.743657	0.0408165	0.0009628	0.215333	0.0333318	0.670047	0.0732818	0	0	0	0	0	0	0	0	0	0	0	0	0	0	0	0	0	0	0	0	0.0001934	0	0	0	0
NEW1256.S96.L003	476	4	107	LB2	After	EBMonly	During	No	16	1.25588	0.868997	0.131003	0	0.451182	0.548818	0.463299	0	0.405698	0.131003	0.0007902	0.44869	0.0571881	0.4	0.0032056	0	0	0	0	0	0	0	0	0	0	0	0	0	0	0	0	0	0	0	0	0	0	0.0146094	0	0
NEW1257.S57.L002	476	4	115	LB2	After	EBMonly	During	No	23	1.64373	0.754867	0.245133	0.0009718	0.55084	0.448188	0.331027	0	0.42384	0.245133	0.0018152	0.328664	0.206792	0.199639	0.0014313	0	0	0	0	0	0	0	0	0	0	0	0	0	0	0	0	0	0	0	0	0	0	0.0013908	0	0
NEW1267.S217.L008	527	1	6	LB2	Before	EBMonly	During	No	16	0.463251	0.999282	0.0006726	0	0.000398314	0.999602	0.0001698	0	0.999112	0.0006726	4.42e-05	0.000169805	0.000628426	0.000941139	0.997988	0	0	0	0	0	0	0	0	0	0	0	0	0	0	0	0	0	0	0	0	0	0	0	0	0
NEW1268.S65.L002	527	1	12	LB2	Before	EBMonly	During	Yes	18	0.803561	0.999764	0.0002363	0	0.0031873	0.996813	0.0032027	0	0.996561	0.0002363	0.0002363	0.0028484	0	0.124846	0.871533	0	0	0	0	0	0	0	0	0	0	0	0	0	0	0	0	0	0	0	0	4.27e-05	0	0	0	0
NEW1269.S101.L004	527	2	18	LB2	During	EBMonly	During	No	15	0.967339	0.0024556	0.997545	0	0.0017972	0.998203	0.0018097	0	0.0006459	0.997545	0.69858	0.0017894	0.298854	6.97e-05	0.0005205	0	0	0	0	0	0	0	0	0	0	0	0	0	0	0	0	0	0	0	0	1.25e-05	0	0	0	0
NEW1270.S102.L004	527	2	21	LB2	During	EBMonly	During	No	14	0.799871	0.0080457	0.991954	0	0.0008889	0.999111	0.0008921	0	0.0071536	0.991954	0.935284	0.0008842	0.0564824	0.0062831	0.0008658	0	0	0	0	0	0	0	0	0	0	0	0	0	0	0	0	0	0	0	0	7.9e-06	0	0	0	0
NEW1271.S103.L004	527	2	25	LB2	During	EBMonly	During	No	15	0.583126	0.0323379	0.967662	0.0002198	0.0194866	0.980294	0.0194979	0	0.01284	0.967662	0.966094	0.0194866	0.001082	0.0124095	0.0004305	0	0	0	0	0	0	0	0	0	0	0	0	0	0	1.13e-05	0	0	0	0	0	0	0	0	0	0
NEW1272.S104.L004	527	2	43	LB2	After	EBM+Formula	During	No	11	0.73111	0.0009964	0.999004	0	0.0005973	0.999403	0.0005999	0	0.0003965	0.999004	0.91186	0.0005973	0.0871434	9.43e-05	0.0001049	0	0	0	0	0	0	0	0	0	0	0	0	0	0	0	0	0	0	0	0	2.6e-06	0	0	0	0
NEW1273.S105.L004	527	2	57	LB2	After	EBM+Formula	During	No	20	1.15443	0.13507	0.86493	0.0008042	0.0665452	0.932651	0.0672533	0	0.0678164	0.86493	0.806842	0.0149619	0.0534445	0.0673668	0.0001829	0	0	0	0	0	0	0	0	0	0	0	0	0	0	0	0	0	0	0	0	0.0001706	0	0	0	0
NEW1274.S106.L004	527	2	63	LB2	After	FormulaOnly	After	No	23	1.86392	0.393851	0.606149	0.0011868	0.215273	0.78354	0.0482006	0	0.345651	0.606149	0.488847	0.0203321	0.113945	0.171485	0.0031224	0	0	0	0	0	0	0	0	0	0	0	0	0	0	0	0	0	0	0	0	0.0012348	0	0	0	0
NEW1282.S109.L004	535	4	14	LB2	During	EBMonly	During	No	17	1.57048	0.650385	0.349499	0	0.0683209	0.931679	0.0835789	0	0.566806	0.349499	0.000293134	0.0680844	5.53e-05	0.200595	0.365185	0	0	0	0	0	0	0	0	0	0	0	0	0	0	0	0	0	0	0	0	0.0155042	0	0	0	0
NEW1283.S29.L001	535	4	16	LB2	During	EBMonly	During	No	23	1.79791	0.717646	0.282354	0	0.25957	0.74043	0.306829	0	0.410817	0.282339	0.0033417	0.258501	0.0007807	0.255072	0.15421	0	0	0	0	0	0	0	0	0	0	0	0	0	0	0	0	0	0	0	0	0.0483279	0	0	0	0
NEW1284.S110.L004	535	1	28	LB2	During	EBMonly	During	Yes	20	0.578713	0.0334446	0.966483	0.00327263	0.000669643	0.996058	0.0007551	0	0.0326895	0.966483	0.000140209	0.000669643	0	0.0316742	0.00101767	0	0	0	0	0	0	0	0	0	0	0	0	0	0	0	0	0	0	0	0	8.55e-05	0	0	0	0
NEW1285.S111.L004	535	1	31	LB2	During	EBMonly	During	No	24	1.56288	0.473524	0.526404	0.00570531	0.00599894	0.988296	0.0060491	0	0.467475	0.526404	0.00167052	0.00599894	0.0107733	0.185594	0.281896	0	0	0	0	0	0	0	0	0	0	0	0	0	0	0	0	0	0	0	0	5.06e-05	0	0	0	0
NEW1289.S30.L001	545	2	32	LB2	After	EBMonly	During	No	19	1.67879	0.527101	0.472899	0	0.336608	0.663392	0.356409	0	0.170692	0.472899	0.464633	0.336608	0.0002129	0.0811995	0.0891801	0	0	0	0	0	0	0	0	0	0	0	0	0	0	0	0	0	0	0	0	0.019801	0	0	0	0
NEW1290.S31.L001	545	2	52	LB2	After	EBMonly	During	No	24	1.68215	0.659428	0.340572	0	0.557552	0.442448	0.563707	0	0.095721	0.340572	0.334108	0.447411	0	0.0220483	0.0417086	0	0	0	0	0	0	0	0	0	0	0	0	0	0	0	0	0	0	0	0	0.0074096	0	0	0	0
NEW1291.S32.L001	546	1	10	LB2	During	EBMonly	During	Yes	13	1.01969	0.99873	0.0012706	0	0.0629371	0.937063	0.0629371	0	0.935793	0.0012706	0.0012706	0.0623001	0	0.236216	0.699349	0	0	0	0	0	0	0	0	0	0	0	0	0	0	0	0	0	0	0	0	0	0	0	0	0
NEW1292.S115.L004	546	1	14	LB2	During	EBMonly	During	Yes	13	1.00485	0.994059	0.0054542	0	0.23315	0.76685	0.238336	0	0.755723	0.0054542	0.00532489	0.23315	0	0.0792219	0.676773	0	0	0	0	0	0	0	0	0	0	0	0	0	0	0	0	0	0	0	0	0	0	0	0	0
NEW1293.S221.L008	546	1	24	LB2	During	EBMonly	During	Yes	19	1.24887	0.676107	0.323893	0	0.064135	0.935865	0.104534	0	0.571573	0.323893	0.32363	0.061993	0.000165	0.0002995	0.570918	0	0	0	0	0	0	0	0	0	0	0	0	0	0	0	2.07e-05	0	0	0	0	0	0	0	0	0
NEW1294.S224.L008	546	1	27	LB2	During	EBMonly	During	No	16	0.326852	0.952296	0.0477044	2.09e-05	0.0091552	0.990824	0.0179924	0	0.934303	0.0477044	0.0471887	0.0090863	1.56e-05	0.0001892	0.934045	0	0	0	0	0	0	0	0	0	0	0	0	0	0	0	0	0	0	0	0	0	0	0	0	0
NEW1295.S116.L004	546	1	36	LB2	During	EBMonly	During	No	13	0.325228	0.967745	0.0322003	0	0.932698	0.0673024	0.932453	0	0.0352918	0.0322003	0.0321084	0.932504	0	0.000832546	0.0342678	0	0	0	0	0	0	0	0	0	0	0	0	0	0	0	0	0	0	0	0	0	0	0	0	0
NEW1296.S33.L001	546	5	51	LB2	During	EBMonly	During	Yes	12	0.800812	0.981088	0.0189119	0	0.804036	0.195964	0.80408	0	0.177008	0.0189119	0.0189119	0.804036	0	0.169836	0.0069356	0	0	0	0	0	0	0	0	0	0	0	0	0	0	0	0	0	0	0	0	0	0	0	0	0
NEW1297.S120.L004	546	5	66	LB2	After	EBMonly	During	No	15	1.50263	0.680731	0.318978	0	0.588508	0.411492	0.559013	0	0.121718	0.318978	0.319071	0.559137	0	0.0326145	0.0597677	0	0	0	0	0	0	0	0	0	0	0	0	0	0	0	0	0	0	0	0	0	0	0	0	0
NEW1298.S121.L004	546	2	73	LB2	After	EBMonly	During	No	22	1.62064	0.530152	0.465126	0	0.4439	0.5561	0.409608	0	0.120544	0.465126	0.465617	0.40771	0.00108522	0.0180953	0.0702019	0	0	0	0	0	0	0	0	0	0	0	0	0	0	0	0	0	0	0	0	0	0	0	0	0
NEW1299.S132.L005	555	3	13	LB2	During	EBM+Formula	During	No	26	1.57262	0.133557	0.866443	0.0019001	0.0606986	0.937401	0.0227974	0	0.11076	0.866443	0.0115038	0.0227974	0.452493	0.0325599	0.0384461	0	0	0	0	0	0	0	0	0	0	0	0	0	0	0	0	0	0	0	0	0	0	0	0	0
NEW1300.S133.L005	555	3	15	LB2	During	EBM+Formula	During	No	25	1.33838	0.679928	0.320072	0.0005128	0.653245	0.346242	0.602132	0	0.0777965	0.320072	0.00501	0.602131	0.135044	0.0092701	0.0149228	0	0	0	0	0	0	0	0	0	0	0	0	0	0	0	0	0	0	0	0	0	0	0	0	0
NEW1301.S122.L004	555	5	36	LB2	After	EBM+Formula	During	No	32	2.17443	0.845573	0.154195	0	0.807813	0.192187	0.626704	0	0.218869	0.154195	0.0477273	0.616389	0.0198146	0.0184364	0.00788273	0	0	0	0	0	0	0	0	0	0	0	0	0	0	0	0	0	0	0	0	0	0	0	0	0
NEW1302.S134.L005	555	5	43	LB2	After	EBM+Formula	During	No	34	1.97094	0.808198	0.191728	6.39e-05	0.774325	0.225612	0.694906	0	0.113292	0.191728	0.0105603	0.687963	0.00830691	0.0143749	0.0101339	0	0	0	0	0	0	0	0	0	0	0	0	0	0	0	0	0	0	0	0	0	0	0	0	0
NEW1303.S135.L005	556	1	14	LB2	During	EBM+Formula	During	Yes	14	0.24761	0.952033	0.0479672	0.0001282	0.0020524	0.997819	0.0019222	0	0.95011	0.0479672	0.0003265	0.0019222	0.0005758	0.94479	0.0051905	0	0	0	0	0	0	0	0	0	0	0	0	0	0	0	0	0	0	0	0	0	0	0	0	0
NEW1304.S123.L004	556	4	16	LB2	During	EBM+Formula	During	No	19	1.29519	0.898093	0.101859	0.000571026	0.182867	0.816562	0.134806	0	0.763287	0.101859	0.000268411	0.134791	0.000225505	0.121684	0.00337216	0	0	0	0	0	0	0	0	0	0	0	0	0	0	0	0	0	0	0	0	0	0	0	0	0
NEW1305.S136.L005	556	3	22	LB2	During	EBM+Formula	During	Yes	20	1.03146	0.012301	0.98749	0.00141419	0.00299351	0.995592	0.0020905	0	0.0102105	0.98749	0.00213695	0.00209092	0.773107	0.00785705	0.00103672	0	0	0	0	0	0	0	0	0	0	0	0	0	0	0	0	0	0	0	0	0	0	0	0	0
NEW1306.S124.L004	556	4	25	LB2	During	EBM+Formula	During	Yes	13	1.50433	0.423493	0.576507	0	0.391497	0.608503	0.331735	0	0.0917579	0.576507	0.0029587	0.331416	0.457582	0.014482	0	0	0	0	0	0	0	0	0	0	0	0	0	0	0	0	0	0	0	0	0	0	0	0	0	0
NEW1307.S125.L004	556	4	31	LB2	After	EBM+Formula	During	No	25	2.16361	0.658421	0.341349	0	0.577121	0.422879	0.473307	0	0.185114	0.341349	0.0431242	0.459674	0.224296	0.0371121	0.000696832	0	0	0	0	0	0	0	0	0	0	0	0	0	0	0	0	0	0	0	0	0	0	0	0	0
NEW1308.S126.L004	556	4	38	LB2	After	EBM+Formula	During	No	26	1.01601	0.898838	0.0998202	0	0.889586	0.110414	0.775463	0	0.123374	0.0998202	0.0109714	0.764192	0.000895501	0.00868336	0.0001749	0	0	0	0	0	0	0	0	0	0	0.000162718	0	0	0	0	0	0	0	0	0	0	0	0	0	0
NEW1309.S137.L005	556	4	46	LB2	After	EBM+Formula	During	No	30	2.04493	0.82597	0.173587	0.000815461	0.728433	0.270751	0.252184	0	0.573786	0.173587	0.0117646	0.224276	0.126562	0.0643139	0.010138	0	0	0	0	0	0	0	0	0	0	0.00940706	0	0	0.000735826	0	0	0	0	0	0	0	0	0	0	0
NEW1311.S139.L005	559	1	10	LB2	Before	EBMonly	During	No	13	0.807331	0.999738	0.0002072	0	0.19864	0.80136	9.77e-05	0	0.99964	0.0002072	0	0	0	0.000280215	0.796172	0	0	0	0	0	0	0	0	0	0	0	0	0	0	0	3.09e-05	0	0	0	0	0	0	0	0	0
NEW1312.S127.L004	559	3	17	LB2	Before	EBMonly	During	No	20	1.67395	0.681601	0.318398	0	0.183701	0.816299	0.154706	0	0.526895	0.318398	0.0173866	0.154596	0.260953	0	0.496893	0	0	0	0	0	0	0	0	0	0	0	0	0	0	0	4.26e-05	0	0	0	0	0	0	0	0	0
NEW1313.S140.L005	559	3	21	LB2	During	EBMonly	During	Yes	21	1.50214	0.213989	0.785858	0	0.0614628	0.938537	0.0602219	0	0.153767	0.785858	0.023418	0.0602311	0.717075	0.00335241	0.149109	0	0	0	0	0	0	0	0	0	0	0	0	0	0	0	0	0	0	0	0	0	0	0	0	0
NEW1314.S38.L002	559	3	26	LB2	During	EBMonly	During	Yes	10	0.996349	0.0181326	0.981867	0	0.0126594	0.987341	0.0126594	0	0.0054732	0.981867	0.2197	0.0126594	0.0987121	0	0.0054732	0	0	0	0	0	0	0	0	0	0	0	0	0	0	0	0	0	0	0	0	0	0	0	0	0
NEW1316.S142.L005	559	4	86	LB2	After	EBMonly	During	No	28	1.40813	0.927562	0.0724379	1.3e-06	0.583704	0.416295	0.0854345	0	0.842128	0.0724379	0.0088202	0.0853045	0.025581	0.0070536	0.0154297	0	0	0	0	0	0	0	0	0	0	0	0	0	0	0	0	0	0	0	0	3.27e-05	0	0	0	0
NEW1317.S143.L005	562	1	7	LB2	During	EBMonly	During	Yes	16	0.824348	0.99249	0.0075104	0	0.0268195	0.973181	0.02652	0	0.96597	0.0075104	0.0008674	0.02652	0.0027677	0.0039157	0.961754	0	0	0	0	0	0	0	0	0	0	0	0	0	0	0	0	0	0	0	0	0	0	0	0	0
NEW1318.S128.L004	562	1	9	LB2	During	EBMonly	During	No	15	0.325715	0.999048	0.0009525	0	0.926502	0.0734981	0.926469	0	0.0725782	0.0009525	0.0006257	0.926469	0.0002899	8.75e-05	0.0178926	0	0	0	0	0	0	0	0	0	0	0	0	0	0	0	0	0	0	0	0	0	0	0	0	0
NEW1319.S144.L005	562	4	11	LB2	During	EBMonly	During	No	21	1.83061	0.950211	0.0497897	0.0078323	0.419364	0.572804	0.39949	0.0023347	0.55072	0.047455	0.0038899	0.39949	0.0193301	0.107638	0.281734	0	0	0	0	0	0	0	0	0	0	0	0	0	0	0	0	0	0	0	0	0	0	0	0	0
NEW1320.S145.L005	562	1	13	LB2	During	EBMonly	During	No	13	0.272574	0.997681	0.0019237	0	0.949892	0.0501082	0.947623	0	0.0500583	0.0019237	0	0.947997	0.000298105	0.00138175	0.0219414	0	0	0	0	0	0	0	0	0	0	0	0	0	0	0	0	0	0	0	0	0	0	0	0	0
NEW1321.S129.L004	562	1	19	LB2	During	EBMonly	During	No	13	0.0588582	0.0082879	0.991629	0	0.00685406	0.993146	0.006835	0	0.0014529	0.991629	8.91e-05	0.00683556	0.991291	2.62e-05	0.000646854	0	0	0	0	0	0	0	0	0	0	0	0	0	0	0	0	0	0	0	0	0	0	0	0	0
NEW1322.S130.L004	562	3	21	LB2	During	EBMonly	During	No	14	0.451187	0.0024045	0.99751	0	0.00168093	0.998319	0.0016321	0	0.0007724	0.99751	4.15e-05	0.00163223	0.988794	5.6e-06	0.000443338	0	0	0	0	0	0	0	0	0	0	0	0	0	0	0	0	0	0	0	0	0	0	0	0	0
NEW1323.S146.L005	562	1	26	LB2	During	EBMonly	During	Yes	23	0.411949	0.994735	0.0052651	0.0003291	0.0232733	0.976398	0.0197401	0.0005023	0.974995	0.0047628	0.0001514	0.0197401	0.0032501	0.007796	0.963585	0	0	0	0	0	0	0	0	0	0	0	0	0	0	0	0	0	0	0	0	0	0	0	0	0
NEW1324.S131.L004	562	4	77	LB2	After	EBMonly	During	No	23	1.51742	0.984865	0.0151345	0	0.695829	0.304171	0.692117	0	0.292748	0.0151345	0.0007866	0.562483	0.0072293	0.0065744	0.0418875	0	0	0	0	0	0	0	0	0	0	0	0	0	2.61e-05	0	0	0	0	0	0	0.0023399	0	0	0	0
NEW1332.S167.L006	606	2	8	LB2	During	EBMonly	During	Yes	10	1.02439	0.0987411	0.901259	0	0.0720661	0.927934	0.0714185	0	0.0273226	0.901259	0.901259	0.0714185	0	7.3e-06	0.0244152	0	0	0	0	0	0	0	0	0	0	0	0	0	0	0	0	0	0	0	0	0	0	0	0	0
NEW1333.S168.L006	606	2	10	LB2	During	EBMonly	During	No	9	1.02444	0.139943	0.860057	0	0.1365	0.8635	0.1365	0	0.003443	0.860057	0.859754	0.1365	0	7.37e-05	0.0028836	0	0	0	0	0	0	0	0	0	0	0	0	0	0	0	0	0	0	0	0	0	0	0	0	0
NEW1334.S169.L006	606	3	18	LB2	During	EBMonly	During	No	19	1.21189	0.669514	0.330442	2.59e-05	0.658849	0.341125	0.658403	0	0.0111113	0.330442	0.0558273	0.658432	0.274556	0.00100724	0.00834277	0	0	0	0	0	0	0	0	0	0	0	0	0	0	0	0	0	0	0	0	0	0	0	0	0
NEW1335.S170.L006	606	3	20	LB2	During	EBMonly	During	No	18	0.888218	0.711484	0.288517	0	0.703189	0.296811	0.70303	0	0.0084534	0.288517	0.0237968	0.702857	0.264342	0.0003054	0.0037395	0	0	0	0	0	0	0	0	0	0	0	0	0	0	0	0	0	0	0	0	0.0001687	0	0	0	0
NEW1336.S171.L006	606	2	29	LB2	During	EBMonly	During	No	18	2.07691	0.373698	0.626302	0	0.211061	0.788939	0.194706	0	0.178992	0.626302	0.425406	0.185864	0.188462	0.0046997	0.0245285	0	0	0	0	0	0	0	0	0	0	0	0	0	0	0	0	0	0	0	0	0	0	0	0	0
NEW1337.S172.L006	606	5	35	LB2	After	EBMonly	During	No	24	1.13704	0.899271	0.100729	0	0.812548	0.187452	0.792446	0	0.106824	0.100729	0.0649	0.79174	0.035464	0.0001083	0.0126003	0	0	0	0	0	0	0	0	0	0	0	0	0	0	0	0	0	0	0	0	0	0	0	0	0
NEW1338.S173.L006	606	5	42	LB2	After	EBMonly	During	No	26	1.15183	0.896838	0.103162	0.0013912	0.792154	0.206455	0.787139	0	0.1097	0.103162	0.0815799	0.768607	0.0212622	0.0087386	0.0294241	0	0	0	0	0	0	0	0	0	0	0	0	0	0	0	0	0	0	0	0	0.0001774	0	0	0	0
NEW1339.S152.L005	608	1	5	LB2	Before	EBMonly	During	Yes	17	0.123016	0.993599	0.0064005	0.0011121	0.0058569	0.993031	0.0057897	0	0.98781	0.0064005	0.0016657	0.0057897	0.00154	0.0047634	0.982979	0	0	0	0	0	0	0	0	0	0	0	0	0	0	0	0	0	0	0	0	0	0	0	0	0
NEW1340.S174.L006	608	1	15	LB2	During	EBMonly	During	No	25	1.60183	0.912685	0.0873151	0.0214766	0.502655	0.475868	0.0629595	0	0.849725	0.0873151	0.0011371	0.0529652	9.96e-05	0.304403	0.105579	0	0	0	0	0	0	0	0	0	0	0	0	0	0	0	0	0	0	0	0	2.08e-05	0	0	0	0
NEW1341.S153.L005	608	1	17	LB2	During	EBMonly	During	No	23	1.48496	0.740456	0.259334	0.248017	0.465341	0.286642	0.462945	0	0.277511	0.259334	0.000784349	0.459292	0	0.220497	0.0516951	0	0	0	0	0	0	0	0	0	0	0	0	0	0	0	0	0	0	0	0	0.00307805	0	0	0	0
NEW1342.S61.L003	608	2	19	LB2	During	EBMonly	During	No	21	1.69117	0.252453	0.747547	0	0.147634	0.852366	0.108934	0	0.143519	0.747547	0.346963	0.105628	0	0.05676	0.0431952	0	0	0	0	0	0	0	0	0	0	0	0	0	0	0	0	0	0	0	0	0	0	0	0	0
NEW1343.S155.L005	608	4	23	LB2	During	EBMonly	During	No	18	1.32602	0.873964	0.126036	0.0027087	0.213187	0.784105	0.163304	0	0.71066	0.126036	0.0077339	0.141741	0	0.644289	0.0128285	0	0	0	0	0	0	0	0	0	0	0	0	0	0	0	0	0	0	0	0	0	0	0	0	0
NEW1344.S156.L005	608	4	25	LB2	During	EBMonly	During	No	17	1.35224	0.484032	0.515968	0.002212	0.138676	0.859112	0.0994805	0	0.384552	0.515968	0.0325177	0.0864711	0	0.334647	0.0104195	0	0	0	0	0	0	0	0	0	0	0	0	0	0	0	0	0	0	0	0	0.0002239	0	0	0	0
NEW1345.S227.L008	608	5	29	LB2	During	EBMonly	During	No	41	2.07749	0.829717	0.170283	0.0011158	0.549534	0.449351	0.388323	3.89e-05	0.441394	0.170244	0.037628	0.348086	0.0047521	0.264427	0.0128102	0	0	0	0	0	0	0	0	0	0	0	0	0	0	0	0	0	0	0	0	2.06e-05	0	0	0	0
NEW1346.S157.L005	608	4	31	LB2	During	EBMonly	During	No	28	1.61234	0.93187	0.06813	0.0018412	0.366621	0.631537	0.295742	0	0.636128	0.06813	0.0051202	0.232933	4.3e-05	0.510015	0.0551503	0	0	0	0	0	0	0	0	0	0	0	0	0	0	0	0	0	0	0	0	6.78e-05	0	0	0	0
NEW1347.S158.L005	608	4	38	LB2	After	EBMonly	During	No	25	1.32037	0.904846	0.0951535	0.0597355	0.32527	0.614994	0.320342	0	0.584504	0.0951535	0.0053004	0.307999	0	0.554134	0.0252899	0	0	0	0	0	0	0	0	0	0	0	0	0	0	0	0	0	0	0	0	0	0	0	0	0
NEW1348.S159.L005	608	2	64	LB2	After	EBMonly	During	No	23	1.09598	0.283155	0.716845	0	0.273815	0.726185	0.130852	0	0.152303	0.716845	0.716086	0.130845	4.59e-05	0.0045676	0.0016169	0	0	0	0	0	0	0	0	0	0	0	0	0	0	0	0	0	0	0	0	0	0	0	0	0
NEW1349.S160.L005	610	2	30	LB2	During	EBMonly	During	No	19	1.65414	0.310066	0.689774	0	0.211162	0.788838	0.207514	0	0.102552	0.689774	0.490803	0.207492	0.000397464	0.0361735	0.0604349	0	0	0	0	0	0	0	0	0	0	0	0	0	0	0	0	0	0	0	0	0	0	0	0	0
NEW1350.S175.L006	610	2	45	LB2	During	EBMonly	During	No	28	1.48819	0.178104	0.817498	0	0.151259	0.848741	0.119009	0	0.0590954	0.817498	0.332185	0.0971145	0	0.0257172	0.00085295	0	0	0	0	0	0	0	0	0	0	0.000122539	0	0	0	0	0	0	0	0	0	5.29e-05	0	0	0	0
NEW1351.S161.L005	610	5	52	LB2	During	EBMonly	During	No	29	1.91334	0.352449	0.635272	0.000761552	0.320442	0.678796	0.254337	0	0.0981119	0.635272	0.44643	0.252778	0	0.0273258	0.00776363	0	0	0	0	0	0	0	0	0	0	0	0	0	0	0	0	0	0	0	0	0.000763272	0	0	0	0
NEW1352.S176.L006	610	5	72	LB2	After	FormulaOnly	After	No	35	1.63594	0.840812	0.159165	0.00521172	0.771881	0.222907	0.667096	0	0.173716	0.159165	0.155041	0.613032	0.00232595	0.0266597	0.000381409	0	0	0.000161204	0	0	0	0	0	0	0	0.0345433	0	0	0.00470421	0	0	0	0	0	0	0.000265706	0	0	0	0
NEW1353.S177.L006	610	5	80	LB2	After	FormulaOnly	After	No	36	1.41843	0.935815	0.0641289	0.00662297	0.842769	0.150608	0.77819	0	0.157626	0.0641289	0.0631456	0.705784	0.000235111	0.0329394	0.00392392	0	0.000129407	0.000432924	0	0	0	0	0	0	0	0.0474462	0	0	0.00577742	0	7.7e-06	0	0	0	0	0.00125617	0	0	0	0
NEW1354.S162.L005	610	5	88	LB2	After	FormulaOnly	After	No	31	1.53125	0.621072	0.378602	0	0.546306	0.453694	0.520279	0	0.100793	0.378602	0.376201	0.495032	0.000828469	0.034253	0.0216956	0	0	0	0	0	0	0	0	0	0	0.00988702	0	0	0.0015468	0	0	0	0	0	0	0.00760867	0	0	0	0
NEW1355.S163.L005	610	5	93	LB2	After	FormulaOnly	After	No	39	1.77013	0.710014	0.289484	0.00289845	0.59699	0.400111	0.486473	0	0.223541	0.289484	0.281993	0.469171	0.000417309	0.0314794	0.0525223	0	0	8.1e-06	0	0	0	0	0	0	0	0.00920152	0	0	0.000307855	0	0	0	0	0	0	0.000280241	0	0	0	0
NEW1357.S164.L005	613	1	10	LB2	During	EBMonly	During	No	15	0.63309	0.998745	0.0012546	0	0.0005949	0.999405	0.0004124	0	0.998333	0.0012546	0.0011604	0.0004124	9.42e-05	0.82064	0.177265	0	0	0	0	0	0	0	0	0	0	0	0	0	0	0	0	0	0	0	0	0	0	0	0	0
NEW1358.S196.L007	613	1	12	LB2	During	FormulaOnly	After	Yes	12	0.0309681	0.999938	6.21e-05	0	0.0018182	0.998182	0.0018122	0	0.998126	6.21e-05	5.77e-05	0.0018122	0	0.995888	0.0021284	0	0	0	0	0	0	0	0	0	0	0	0	0	0	0	0	0	0	0	0	0	0	0	0	0
NEW1359.S197.L007	613	4	16	LB2	During	FormulaOnly	After	Yes	32	1.56557	0.901906	0.0979272	0	0.827618	0.172382	0.357012	0	0.544894	0.0979272	0.0686144	0.295111	0.00520827	0.0059558	0.000330555	0	0	0	0	0	0	0	0	0	0	0	0	0	0	0	0	0	0	0	0	0.0011864	0	0	0	0
NEW1360.S198.L007	613	4	18	LB2	During	FormulaOnly	After	Yes	9	1.17587	0.999952	4.84e-05	0	0.125926	0.874074	0.125926	0	0.874026	4.84e-05	0	0.125926	0	0.534426	0.0249666	0	0	0	0	0	0	0	0	0	0	0	0	0	0	0	0	0	0	0	0	0	0	0	0	0
NEW1361.S199.L007	613	1	20	LB2	During	FormulaOnly	After	Yes	10	1.09592	1	0	0	0.168746	0.831254	0.168746	0	0.831254	0	0	0.168746	0	0.618437	0.0211295	0	0	0	0	0	0	0	0	0	0	0	0	0	0	0	0	0	0	0	0	0	0	0	0	0
NEW1362.S200.L007	613	4	45	LB2	During	FormulaOnly	After	No	25	1.95173	0.644013	0.354615	0	0.342317	0.657683	0.197717	0	0.446296	0.354615	0.00388213	0.196471	0.341087	0.0532747	0.00150997	0	0	0	0	0	0	0	0	0	0	0.00104954	0	0	0	0	0	0	0	0	0	0	0	0	0	0
NEW1363.S179.L006	613	4	52	LB2	During	FormulaOnly	After	No	22	2.10682	0.683561	0.316322	0	0.426171	0.573829	0.230451	0	0.45311	0.316322	0.00126855	0.228612	0.305947	0.105712	0.00396597	0	0	0	0	0	0	0	0	0	0	0.00186622	0	0	0	0	0	0	0	0	0	0	0	0	0	0
NEW1364.S180.L006	613	4	58	LB2	After	FormulaOnly	After	No	32	1.86198	0.977958	0.0220041	8.55e-05	0.653149	0.346765	0.617266	8.7e-06	0.360692	0.0219892	0.000160906	0.514054	0.0213721	0.112062	0.00440027	0	0	0	0	0	0	0	0	0	0	0.0763715	0	0	0	0	0	0	0	0	0	0.000110504	0	0	0	0
NEW1372.S184.L006	618	4	23	LB2	During	FormulaOnly	Never	No	13	1.17739	0.313327	0.686673	0	0.0787334	0.921267	0.0787723	0	0.234555	0.686673	0.686673	0.0739089	0	0.0426341	0.0063899	0	0	0	0	0	0	0	0	0	3.89e-05	0	0	0	0	0	0	0	0	0	0	0	0	0	0	0
NEW1373.S185.L006	618	4	25	LB2	During	FormulaOnly	Never	No	20	1.32552	0.359229	0.640771	0	0.0547994	0.945201	0.0551661	0	0.304063	0.640771	0.640484	0.035149	7.59e-05	0.12204	0.0037815	0	0	0	0	0	0	0	0	0	0.0005198	0	0	0	0	0	3.52e-05	0	0	0	0	0	0	0	0	0
NEW1374.S186.L006	618	4	28	LB2	During	FormulaOnly	Never	No	18	1.68961	0.744496	0.255504	0	0.126986	0.873014	0.178296	0	0.5662	0.255504	0.255504	0.100333	0	0.431185	0.0011159	0	0	0	0	0	0	0	0	0	0.0522462	0	0	0	0	0	0	0	0	0	0	0	0	0	0	0
NEW1375.S187.L006	618	4	30	LB2	During	FormulaOnly	Never	No	20	2.0021	0.84257	0.15743	0.0007544	0.178372	0.820873	0.19079	0	0.65178	0.15743	0.15743	0.154058	0	0.234052	0.0017538	0	0	0	0	0	0	0	0	0	0.0135994	0	0	0	0	0	0	0	0	0.000241	0	0	0	0	0	0
NEW1376.S188.L006	618	4	37	LB2	After	FormulaOnly	Never	No	22	2.0842	0.912092	0.087908	0	0.132669	0.867331	0.185837	0	0.726255	0.087908	0.0878802	0.0203506	2.78e-05	0.2262	0.0052395	0	0	0	0	0	0	0	0	0	0.0567833	0	0	0	0	0	0	0	0	0	0	0	0	0	0	0
NEW1377.S189.L006	618	4	42	LB2	After	FormulaOnly	Never	No	25	1.71065	0.703041	0.296959	0	0.398396	0.601604	0.390564	0	0.312476	0.296959	0.296456	0.327643	6.74e-05	0.15798	0.0020726	0	0	0	0	0	0	0	0	0	0.0007483	2.21e-05	0	0	0	0	0	0	0	0	0	0	0	0	0	0
NEW1378.S205.L007	623	2	26	LB2	During	EBMonly	During	No	20	1.34483	0.343243	0.656693	0	0.303866	0.696134	0.133757	0	0.209486	0.656693	0.656083	0.133501	5.7e-05	0.0205426	0.0176546	0	0	0	0	0	0	0	0	0	0	7.3e-05	0	0	0	0	3.97e-05	0	0	0	0	0	0	0	0	0
NEW1379.S190.L006	623	2	28	LB2	During	EBMonly	During	No	15	0.942683	0.106247	0.893753	0	0.0926357	0.907364	0.0182862	0	0.0879606	0.893753	0.893737	0.0182862	1.59e-05	0.0071737	0.006044	0	0	0	0	0	0	0	0	0	0	0	0	0	0	0	0	0	0	0	0	0	0	0	0	0
NEW1380.S191.L006	623	2	30	LB2	During	EBMonly	During	No	16	0.994051	0.126436	0.873565	0	0.115378	0.884622	0.070961	0	0.0554747	0.873565	0.873438	0.070961	6.71e-05	0.0051986	0.0004971	0	0	0	0	0	0	0	0	0	0	0	0	0	0	0	0	0	0	0	0	0	0	0	0	0
NEW1381.S192.L006	623	2	44	LB2	During	EBMonly	During	No	24	1.29255	0.320959	0.67901	0	0.289147	0.710853	0.246791	0	0.0741675	0.67901	0.675989	0.237323	0.00094743	0.0206215	0.000877427	0	0	0	0	0	0	0	0	0	0	0.00925449	0	0	6.99e-05	0	0	0	0	0	0	0	0	0	0	0
NEW1382.S193.L006	623	2	51	LB2	After	EBMonly	During	No	28	1.3242	0.248214	0.751787	0	0.200973	0.799027	0.157407	0	0.0908065	0.751787	0.750534	0.140987	0.0009628	0.0142697	0.0021635	0	0	0	0	0	0	0	0	0	0	0.0126282	0	0	0.0031402	0	5.54e-05	0	0	0	0	0.0005632	0	0	0	0
NEW1383.S194.L006	623	2	60	LB2	After	EBMonly	During	No	32	1.41231	0.257434	0.741946	0.000204527	0.110683	0.889112	0.0995366	0	0.157898	0.741946	0.741169	0.0848296	0.00106523	0.0235251	0.00502231	0	0	0	0	0	0	0	0	0	0	0.00924162	0	0	0.00273029	0	2.24e-05	0	0	0	0	0.00117233	0	0	0	0
NEW1384.S206.L007	626	4	10	LB2	During	EBMonly	During	No	12	1.15203	1	0	0	0.640478	0.359523	0.640816	0	0.359184	0	0	0.640478	0	0.0001344	0.235827	0	0	0	0	0	0	0	0	0	0	0	0	0	0	0	0	0.0003381	0	0	0	0	0	0	0	0
NEW1385.S207.L007	626	1	19	LB2	During	EBMonly	During	No	21	1.04699	0.991456	0.0010403	0	0.627879	0.372121	0.623631	0	0.367825	0.0010403	0.000907509	0.620198	0	0.00498541	0.05001	0	0	0	0	0	0	0	0	0	0	0	0	2.49e-05	0	0	0	0	0	0	0	0	0	0	0	0
NEW1386.S208.L007	626	1	20	LB2	During	EBMonly	During	No	16	0.876774	0.985058	0	0	0.74321	0.25679	0.732218	0	0.25284	0	0	0.7379	0	0.000216738	0.0586224	0	0	0	0	0	0	0	0	0	0	0	0	0.000154103	0	0	0	5.27e-05	0	0	0	0	0	0	0	0
NEW1387.S64.L003	626	4	24	LB2	During	EBMonly	During	No	24	1.66546	0.975617	0.000641	0	0.277029	0.722971	0.217351	0	0.758266	0.000641	0.000656615	0.213771	0	0	0.233198	0	0	0	0	0	0	0	0	0	0	0	0	0.00150339	0	0	0	0	0	0	0	0	0	0	0	0
NEW1388.S210.L007	626	4	38	LB2	During	EBMonly	During	No	30	1.08706	0.975715	0.0186759	0	0.8048	0.1952	0.793023	0	0.182691	0.0186759	0.0004635	0.738519	0.0172418	0.00356872	0.00339163	0	0	0	0	0	0	0	0	0	0	0	0	0	0	0	2.21e-06	0	0	0	0	0.00787689	0	0	0	0
NEW1389.S41.L002	626	4	45	LB2	During	EBMonly	During	No	34	1.22785	0.920621	0.0789966	0.0001121	0.78824	0.211647	0.697101	0	0.22352	0.0789966	6.87e-05	0.683756	0.0466884	0.00568077	0.0031348	0	0	0	0	0	0	0	0	0	0	0	0	0	0	0	0	0	0	0	0	0.001313	0	0	0	0
NEW1390.S195.L006	626	1	52	LB2	After	EBMonly	During	No	14	0.689878	0.999392	0.0006081	0	0.052796	0.947204	0.0527913	0	0.946601	0.0006081	0.0005842	0.0527913	2.39e-05	0.777523	0.0054803	0	0	0	0	0	0	0	0	0	0	0	0	0	0	0	0	0	0	0	0	0	0	0	0	0
NEW1391.S212.L007	626	4	60	LB2	After	EBMonly	During	No	37	1.65376	0.800637	0.199271	0	0.679843	0.320157	0.498628	0	0.30201	0.199271	0.181444	0.471098	0.00150413	0.0256494	0.00306248	0	0	0	0	0	0	0	0	0	0	0	0	0	0	0	0	0	0	0	0	0.000281626	0	0	0	0
NEW1392.S219.L008	626	2	101	LB2	After	EBMonly	During	No	21	1.31273	0.357822	0.640164	0.000525358	0.109615	0.88986	0.110033	0	0.247789	0.640164	0.635738	0.0899392	9.46e-05	0.00428092	8.62e-05	0	0	0	0	0	0	0	0	0	0	0	0	0	0	0	0	0	0	0	0	0	0	0	0.00011443	0
NEW1399.S222.L008	635	1	17	LB2	During	EBMonly	During	No	12	0.922857	0.439448	0.560489	0	0.432273	0.567727	0.431962	0	0.007486	0.560489	0.0571064	0.431864	0	0.00280068	0.00439898	0	0	0	0	0	0	0	0	0	0	0	0	0	0	0	0	0	0	0	0	0	0	0	0	0
NEW1401.S223.L008	635	4	23	LB2	After	EBMonly	During	No	17	1.44953	0.67081	0.329047	0	0.596024	0.403976	0.480497	0	0.190313	0.329047	0.0370467	0.479961	0.000752907	0.0653717	0.00586384	0	0	0	0	0	0	0	0	0	0	0	0	0	0	0	0	0	0	0	0	0	0	0	0	0
NEW1402.S224.L008	635	5	25	LB2	After	EBMonly	During	No	18	1.48967	0.704724	0.295176	0	0.3293	0.6707	0.285504	0	0.41922	0.295176	0.0319304	0.28549	0	0.35607	0.00382338	0	0	0	0	0	0	0	0	0	0	0	0	0	0	0	0	0	0	0	0	0	0	0	0	0
NEW1403.S225.L008	635	4	27	LB2	After	EBM+Formula	During	No	27	1.65762	0.921613	0.0773755	0	0.610921	0.389079	0.557119	0	0.364494	0.0773755	0.00863393	0.549043	0.000875766	0.115698	0.00234747	0	0	0	0	0	0	0	0	0	0	0	0	0	0	0	0	0	0	0	0	0	0	0	0	0
NEW1404.S226.L008	635	5	30	LB2	After	FormulaOnly	After	No	25	0.981782	0.942064	0.0579264	0	0.840603	0.159397	0.803085	0	0.13898	0.0579264	0.00606926	0.798556	0.00265252	0.0689762	0.00160732	0	0	0	0	0	0	0	0	0	0	0	0	0	0	0	0	0	0	0	0	0	0	0	0	0
NEW1406.S227.L008	635	5	48	LB2	After	FormulaOnly	After	No	25	0.579675	0.987968	0.0120322	1.52e-05	0.908525	0.0914597	0.911138	0	0.0768295	0.0120322	0.0002388	0.899445	0.0114937	0.0588692	0.0002993	0	0	0.0116167	0	0	0	0	0	0	0	0	0	0	0	0	1e-06	0	0	0	0	0	0	0	0	0
NEW1427.S35.L002	648	1	7	LB2	During	EBMonly	During	Yes	16	1.27845	0.998825	0.0011747	0	0.0588059	0.941194	0.058632	0	0.940193	0.0011747	0.0009892	0.0586308	0.0001855	0.238789	0.464042	0	0	0	0	0	0	0	0	0	0	0	0	0	0	0	0	0	0	0	0	1.2e-06	0	0	0	0
NEW1428.S237.L008	648	2	9	LB2	During	EBMonly	During	Yes	13	1.38618	0.291821	0.708179	0	0.0461982	0.953802	0.0776971	0	0.214124	0.708179	0.707462	0.0461982	0	0.105144	0.0053834	0	0	0	0	0	0	0	0	0	0	0	0	0	0	0	0	0	0	0	0	0.0314989	0	0	0	0
NEW1429.S238.L008	648	2	11	LB2	During	EBMonly	During	Yes	12	0.982496	0.198403	0.801598	0	0.166768	0.833232	0.166834	0	0.0315686	0.801598	0.8015	0.166768	0	0.0199769	0.0004357	0	0	0	0	0	0	0	0	0	0	0	0	0	0	0	0	0	0	0	0	6.54e-05	0	0	0	0
NEW1430.S239.L008	648	2	13	LB2	During	EBMonly	During	No	12	0.788369	0.0718068	0.928152	0	0.0431932	0.956807	0.0494073	0	0.0223995	0.928152	0.92819	0.0431499	0	0.00756071	0.000884537	0	0	0	0	0	0	0	0	0	0	0	0	0	0	0	0	0	0	0	0	0.00621616	0	0	0	0
NEW1431.S240.L008	648	2	17	LB2	During	EBMonly	During	No	22	0.887892	0.119371	0.880629	0	0.0878573	0.912143	0.0837353	0	0.0356358	0.880629	0.880317	0.0835217	2.17e-05	0.0301669	0.0003983	0	0	0	0	0	0	0	0	0	0	0	0	0	0	0	0	0	0	0	0	6.58e-05	0	0	0	0
NEW1433.S241.L008	648	2	21	LB2	During	EBMonly	During	No	19	0.930175	0.0847739	0.915226	0	0.0412696	0.95873	0.0233798	0	0.0613941	0.915226	0.912986	0.0213381	0.0009788	0.0294703	0.0002182	0	0	0	0	0	0	0	0	0	0	0	0	0	0	0	7.06e-05	0	0	0	0	0.0019711	0	0	0	0
NEW1434.S242.L008	648	2	23	LB2	During	EBMonly	During	No	17	1.1375	0.153113	0.846887	0	0.110571	0.889429	0.0687819	0	0.0843315	0.846887	0.828556	0.0687819	0.0078291	0.0425207	2.16e-05	0	0	0	0	0	0	0	0	0	0	0	0	0	0	0	0	0	0	0	0	0	0	0	0	0
NEW1435.S243.L008	648	2	25	LB2	During	EBMonly	During	No	24	1.11228	0.125213	0.874787	0	0.0853533	0.914647	0.0255862	0	0.0996264	0.874787	0.872992	0.0253079	0.0005946	0.0357609	0.0008735	0	0	0	0	0	0	0	0	0	0	0	0	0	0	0	0.0001293	0	0	0	0	0	0	0	0	0
NEW1436.S1.L001	648	2	27	LB2	After	EBMonly	During	No	27	1.5386	0.287429	0.712571	0	0.205714	0.794286	0.0945793	0	0.19285	0.712571	0.709241	0.0939185	0.0002371	0.0407359	0.0013899	0	0	0	0	0	0	0	0	0	0	0	0	0	0	0	0	0	0	0	0	0.0006608	0	0	0	0
NEW1453.S36.L002	657	1	4	LB2	Before	EBMonly	During	Yes	16	0.039161	0.996401	0.0035995	0	0.0006157	0.999384	0.0005337	0	0.995867	0.0026534	0.0020429	0.000436	0.0004112	0.0004375	0.995327	0	0	0	0	0	0	0	0	0	0	0	0	0	9.77e-05	0	0	0	0	0	0	0	0	0	0	0
NEW1454.S20.L001	657	1	6	LB2	During	EBMonly	During	Yes	11	0.0105695	0.999431	0.0005689	0	4.87e-05	0.999951	3.3e-05	0	0.999398	0.0005689	0.0004188	3.3e-05	0	0.0001786	0.999204	0	0	0	0	0	0	0	0	0	0	0	0	0	0	0	0	0	0	0	0	0	0	0	0	0
NEW1455.S244.L008	657	1	8	LB2	During	EBMonly	During	Yes	11	1.28765	0.9832	0.0163431	0	0.615801	0.384199	0.615407	0	0.367793	0.0163431	0.0148839	0.615688	0	0.000798165	0.367051	0	0	0	0	0	0	0	0	0	0	0	0	0	0	0	0	0	0	0	0	0	0	0	0	0
NEW1456.S2.L001	657	1	12	LB2	During	EBMonly	During	No	13	0.8177	0.468063	0.531937	0	0.462083	0.537917	0.462013	0	0.0060499	0.531937	0.0158016	0.462013	0.0011783	9.4e-06	0.0059701	0	0	0	0	0	0	0	0	0	0	0	0	0	0	0	0	0	0	0	0	0	0	0	0	0
NEW1457.S245.L008	657	1	15	LB2	During	EBMonly	During	No	8	0.943627	0.388104	0.611896	0	0.315718	0.684282	0.315718	0	0.0723862	0.611896	0.0189823	0.315718	0.0001311	0	0.0723862	0	0	0	0	0	0	0	0	0	0	0	0	0	0	0	0	0	0	0	0	0	0	0	0	0
NEW1458.S246.L008	657	1	17	LB2	During	EBMonly	During	No	12	0.937923	0.49094	0.50906	0	0.464099	0.535901	0.464099	0	0.0268415	0.50906	0.0140221	0.464099	0.0012522	2.65e-05	0.026815	0	0	0	0	0	0	0	0	0	0	0	0	0	0	0	0	0	0	0	0	0	0	0	0	0
NEW1459.S247.L008	657	1	29	LB2	During	EBMonly	During	No	12	1.12868	0.398662	0.601338	0	0.392312	0.607688	0.392879	0	0.0057825	0.601338	0.0447488	0.391672	0.0551222	0.0042531	0.0008895	0	0	0	0	0	0	0	0	0	0	0	0	0	0	0	0	0	0	0	0	0.001207	0	0	0	0
NEW1460.S3.L001	657	1	35	LB2	During	EBMonly	During	Yes	11	0.359053	0.0785743	0.921426	0	0.0767673	0.923233	0.0768139	0	0.0017604	0.921426	0.0007845	0.0767673	0.911792	8.15e-05	0.0016789	0	0	0	0	0	0	0	0	0	0	0	0	0	0	0	0	0	0	0	0	4.66e-05	0	0	0	0
NEW1461.S248.L008	657	2	42	LB2	After	EBMonly	During	No	15	1.90033	0.556178	0.443822	0	0.374752	0.625248	0.374912	0	0.181267	0.443822	0.130404	0.374752	0.236543	0.164606	0.0157913	0	0	0	0	0	0	0	0	0	0	0	0	0	0	0	0	0	0	0	0	0.0001599	0	0	0	0
NEW1462.S249.L008	657	2	48	LB2	After	EBMonly	During	No	18	1.97617	0.322861	0.676638	0	0.0728873	0.927113	0.0595227	0	0.263339	0.676638	0.281419	0.0574303	0.235173	0.244384	0.00371176	0	0	0	0	0	0	0	0	0	0	0	0	0	0	0	0	0	0	0	0	0.00191156	0	0	0	0
NEW1463.S250.L008	657	4	55	LB2	After	EBMonly	During	No	27	2.2987	0.437184	0.562816	0	0.14732	0.85268	0.0586242	0	0.37856	0.562816	0.413006	0.0466513	0.122295	0.170548	0.0883684	0	0	0	0	0	0	0	0	0	0	0	0	0	0	0	0	0	0	0	0	0.0053676	0	0	0	2.78e-05
NEW1464.S251.L008	657	3	87	LB2	After	EBMonly	During	No	14	1.53469	0.258479	0.741521	0	0.237048	0.762952	0.237054	0	0.0214251	0.741521	0.123675	0.237048	0.0291543	4.74e-05	0.02092	0	0	0	0	0	0	0	0	0	0	0	0	0	0	0	0	0	0	0	0	5.2e-06	0	0	0	0
NEW1465.S43.L002	658	1	4	LB2	Before	EBMonly	During	Yes	11	0.0850599	0.0120327	0.987273	0	0.000654909	0.999345	0.0005882	0	0.0114445	0.987273	6.75e-05	0.000588609	0.000778791	0	0.0113861	0	0	0	0	0	0	0	0	0	0	0	0	0	0	0	0	0	0	0	0	0	0	0	0	0
NEW1466.S38.L002	658	1	6	LB2	During	EBMonly	During	Yes	3	0.101415	0.0183625	0.981637	0	0	1	0	0	0.0183625	0.981637	0	0	0	0	0.0183625	0	0	0	0	0	0	0	0	0	0	0	0	0	0	0	0	0	0	0	0	0	0	0	0	0
NEW1467.S39.L002	658	1	9	LB2	During	EBMonly	During	No	7	0.490702	0.936348	0.0636516	0	0.9265	0.0734999	0.9265	0	0.0098483	0.0636516	0.0017156	0.9265	0	0	0.0098483	0	0	0	0	0	0	0	0	0	0	0	0	0	0	0	0	0	0	0	0	0	0	0	0	0
NEW1468.S103.L004	658	1	15	LB2	During	EBMonly	During	No	16	1.21885	0.805992	0.194008	0	0.223111	0.776889	0.223145	2.86e-05	0.582847	0.193979	0.0054474	0.223091	0.0245851	0	0.582824	0	0	0	0	0	0	0	0	0	0	0	0	0	0	0	0	0	0	0	0	5.4e-05	0	0	0	0
NEW1469.S4.L001	658	1	17	LB2	During	EBMonly	During	No	17	0.821574	0.91996	0.0800397	0	0.105483	0.894517	0.105302	0	0.814658	0.0800397	0.0022143	0.105239	0.0167242	0.000184	0.814154	0	0	0	0	0	0	0	0	0	0	0	0	0	0	0	0	0	0	0	0	6.3e-05	0	0	0	0
NEW1470.S5.L001	658	1	19	LB2	During	EBMonly	During	No	15	0.707278	0.0354615	0.964539	0	0.035368	0.964632	0.034932	0	0.0005295	0.964539	0.0002709	0.034915	0.961696	8.36e-05	0	0	0	0	0	0	0	0	0	0	0	0	0	0	1.7e-05	0	0	0	0	0	0	0	0	0	0	0
NEW1471.S6.L001	658	1	21	LB2	During	EBMonly	During	No	17	0.794978	0.0024884	0.997511	0	0.0002472	0.999753	0.0004406	0	0.0020478	0.997511	0.017256	0.0002008	0.383657	0.0012225	0.0004133	0	0	0	0	0	0	0	0	0	0	0	0	0	0	0	0	0	0	0	0	0.0002398	0	0	0	0
NEW1472.S7.L001	658	3	25	LB2	During	EBMonly	During	No	18	0.733297	0.037267	0.962655	0	0.0301636	0.969836	0.0298761	0	0.0073909	0.962655	0.0309934	0.0298664	0.102668	0.00342917	0.000596146	0	0	0	0	0	0	0	0	0	0	0	0	0	0	0	0	0	0	0	0	1.2e-05	0	0	0	0
NEW1473.S8.L001	658	2	31	LB2	During	EBMonly	During	No	17	1.67642	0.0546899	0.94531	0	0.0475536	0.952446	0.0463982	0	0.0082917	0.94531	0.432414	0.0456093	0.18259	0.0043927	0.0011389	0	0	0	0	0	0	0	0	0	0	0	0	0	0	0	0	0	0	0	0	0.0007889	0	0	0	0
NEW1474.S9.L001	658	3	36	LB2	During	EBMonly	During	No	24	1.56442	0.208787	0.791213	0	0.0702079	0.929792	0.0701897	0	0.138597	0.791213	0.109258	0.0686469	0.121496	0.0438423	0.0933153	0	0	0	0	0	0	0	0	0	0	0	0	0	0	0	0	0	0	0	0	0.0003766	0	0	0	0
NEW1475.S10.L001	658	3	43	LB2	After	EBMonly	During	No	18	0.604168	0.0194365	0.980564	0	0.010096	0.989904	0.0101011	0	0.0093354	0.980564	0.0029921	0.0100319	0.97347	0.0060452	0.0026392	0	0	0	0	0	0	0	0	0	0	0	0	0	0	0	0	0	0	0	0	6.92e-05	0	0	0	0
NEW1476.S11.L001	658	4	52	LB2	After	EBMonly	During	No	22	2.05754	0.601122	0.398879	0	0.377013	0.622987	0.385985	0	0.215137	0.398879	0.0936521	0.376685	0.273396	0.142862	0.0187087	0	0	0	0	0	0	0	0	0	0	0	0	0	0	0	0	0	0	0	0	0.0092998	0	0	0	0
NEW1477.S12.L001	658	2	63	LB2	After	EBMonly	During	No	29	1.73604	0.479547	0.520453	0	0.428909	0.571091	0.428179	0	0.0513682	0.520453	0.237926	0.424974	0.0671641	0.0261368	0.006547	0	0	0	0	0	0	0	0	0	0	0	0	0	0	0	0	0	0	0	0	0.0022779	0	0	0	0
NEW1488.S153.L005	369	5	76	I	After	EBM+Formula	During	No	34	1.55897	0.996164	0.0036992	0	0.886963	0.113037	0.871306	7.5e-06	0.124857	0.0036917	0.00249124	0.871403	0.00106114	0.0586102	0.00385743	0	0	0	0	0	0	0	0	0	0	0	0	0	3.3e-06	0	0	0	0	0	0	0	0	0	0	0
NEW1489.S154.L005	369	5	12	I	During	EBMonly	During	No	19	1.48191	0.867775	0.132225	0.001419	0.754063	0.244518	0.754063	0	0.113712	0.132225	0.0134022	0.754063	0.0019725	0.0246734	0.0131615	0	0	0	0	0	0	0	0	0	0	0	0	0	0	0	0	0	0	0	0	0	0	0	0	0
NEW1490.S81.L003	369	1	29	I	During	EBMonly	During	No	13	0.723679	0.996282	0.0037173	0.0002774	0.159968	0.839754	0.159968	0	0.836314	0.0037173	0.0002779	0.159968	0	0.774203	0.004227	0	0	0	0	0	0	0	0	0	0	0	0	0	0	0	0	0	0	0	0	0	0	0	0	0
NEW1491.S82.L003	369	5	33	I	During	EBMonly	During	No	13	0.763847	0.779869	0.220131	0.0003951	0.7495	0.250105	0.7495	0	0.0303693	0.220131	0.0209265	0.7495	7.35e-05	0.0109624	0.0074334	0	0	0	0	0	0	0	0	0	0	0	0	0	0	0	0	0	0	0	0	0	0	0	0	0
NEW1493.S83.L003	369	5	21	I	During	EBMonly	During	No	10	0.812695	0.806762	0.193238	0.0077394	0.768375	0.223886	0.768375	0	0.0383871	0.193238	0.0167109	0.768375	0	0.0206843	0	0	0	0	0	0	0	0	0	0	0	0	0	0	0	0	0	0	0	0	0	0	0	0	0	0
NEW1496.S100.L003	379	2	16	I	During	EBMonly	During	No	5	0.362024	0.0480548	0.951945	0	0.024818	0.975182	0.024818	0	0.0232368	0.951945	0.951945	0.024818	0	0.0232368	0	0	0	0	0	0	0	0	0	0	0	0	0	0	0	0	0	0	0	0	0	0	0	0	0	0
NEW1497.S38.L002	380	1	29	I	During	EBMonly	During	Yes	8	0.262655	0.997675	0.0022639	0	0.000221214	0.999779	0.0002212	0	0.997454	0.0022639	0.000178009	0.000221214	0	0.937721	0.0597937	0	0	0	0	0	0	0	0	0	0	0	0	0	0	0	0	0	0	0	0	0	0	0	0	0
NEW1498.S163.L006	380	1	32	I	During	EBMonly	During	No	12	0.681013	0.99478	0.0051926	1e-06	0.776184	0.223815	0.776176	0	0.218604	0.0051926	0	0.776184	2.63e-05	0.187914	0.0258582	0	0	0	0	0	0	0	0	0	0	0	0	0	0	1e-06	1.28e-05	0	0	0	0	0	0	0	0	0
NEW1499.S52.L002	380	1	23	I	During	EBMonly	During	Yes	16	0.102799	0.999739	0.0002218	1.3e-06	0.00750179	0.992497	0.0073707	0	0.992368	0.0002218	3.8e-05	0.00736968	0	0.00192787	0.987763	0	0	0	0	0	0	0	0	0	0	0	0	0	0	1.3e-06	0	0	0	0	0	0	0	0	0	0
NEW1500.S84.L003	380	1	57	I	During	EBMonly	During	No	14	0.903989	0.998986	0.0010134	0	0.35002	0.64998	0.350019	0	0.648968	0.0010134	0.0009857	0.350018	0	0.591891	0.0502834	0	0	0	0	0	0	0	0	0	0	0	0	0	0	0	0	0	0	0	0	0	0	0	0	0
NEW1501.S155.L005	380	1	21	I	During	EBMonly	During	No	12	0.667496	0.99993	6.98e-05	0	0.261587	0.738413	0.261587	0	0.738343	6.98e-05	3.55e-05	0.261587	2.95e-05	0.722207	0.0146243	0	0	0	0	0	0	0	0	0	0	0	0	0	0	0	0	0	0	0	0	0	0	0	0	0
NEW1503.S54.L002	380	1	27	I	During	EBMonly	During	Yes	15	0.700948	0.807032	0.192968	2.97e-05	0.0036457	0.996325	0.0036709	0	0.803361	0.192968	9.31e-05	0.0036457	0	0.768341	0.033911	0	0	0	0	0	0	0	0	0	0	0	0	0	0	0	2.52e-05	0	0	0	0	0	0	0	0	0
NEW1505.S85.L003	380	2	46	I	During	EBMonly	During	No	12	1.2659	0.36831	0.63169	0	0.258313	0.741687	0.258313	0	0.109997	0.63169	0.631673	0.258313	0	0.0907063	0.000409	0	0	0	0	0	0	0	0	0	0	0	0	0	0	0	0	0	0	0	0	0	0	0	0	0
NEW1506.S156.L005	380	1	39	I	During	EBMonly	During	No	13	0.857661	0.985939	0.0140612	0	0.219564	0.780436	0.219564	0	0.766375	0.0140612	4.4e-05	0.219564	0	0.70514	0.0504805	0	0	0	0	0	0	0	0	0	0	0	0	0	0	0	0	0	0	0	0	0	0	0	0	0
NEW1508.S101.L004	381	4	93	I	After	EBM+Formula	During	Yes	16	0.94177	0.777764	0.222236	0	0.740643	0.259357	0.7366	0	0.0411646	0.222236	0.183709	0.728422	0.0384352	0.0370584	6.28e-05	0	0	0	0	0	0	0	0	0	0	0	0	0	0	0	0	0	0	0	0	0	0	0	0	0
NEW1509.S102.L004	381	1	86	I	After	EBM+Formula	During	No	24	0.872667	0.983662	0.0122805	0.00427685	0.901586	0.0941368	0.876206	0	0.107457	0.0122805	0.0100009	0.864344	0.00231991	0.0818063	0	0	0	0	0	0	0	0	0	0	0	0	0	6.23e-06	0	0	0	0	0	0	0	0	0	0	0	0
NEW1510.S103.L004	381	2	13	I	During	EBMonly	During	No	9	0.788969	0.245465	0.754535	0	0.0644842	0.935516	0.0644842	0	0.180981	0.754535	0.754505	0.0644842	3.07e-05	0.156893	0.0001078	0	0	0	0	0	0	0	0	0	0	0	0	0	0	0	0	0	0	0	0	0	0	0	0	0
NEW1521.S88.L003	394	2	82	I	After	EBMonly	During	No	14	1.21282	0.380654	0.619298	0	0.33246	0.66754	0.330015	0.0002584	0.0506391	0.61904	0.619069	0.330026	0	0.000405819	0.00154387	0	0	0	0	0	0	0	0	0	0	0	0	0	0	0	0	0	0	0	0	0	0	0	0	0
NEW1524.S89.L003	394	1	14	I	During	EBMonly	During	Yes	9	0.349668	0.999929	7.13e-05	3.76e-05	0.0003544	0.999608	0.0003544	0	0.999574	7.13e-05	3.37e-05	0.0003544	0	0.891678	0.107885	0	0	0	0	0	0	0	0	0	0	0	0	0	0	0	0	0	0	0	0	0	0	0	0	0
NEW1528.S105.L004	397	5	25	I	During	EBMonly	During	No	15	1.05288	0.945823	0.0541766	0.0003829	0.873903	0.125714	0.873903	0	0.0719207	0.0541766	0.0121534	0.873903	5.8e-05	1.99e-05	0.034894	0	0	0	0	0	0	0	0	0	0	0	0	0	0	0	0	0	0	0	0	0	0	0	0	0
NEW1529.S106.L004	397	1	31	I	During	EBMonly	During	No	9	0.4506	0.914453	0.0855473	0	0.0003619	0.999638	0.0003619	0	0.914091	0.0855473	0.0855122	0.0003619	3.51e-05	0.000152	0.913939	0	0	0	0	0	0	0	0	0	0	0	0	0	0	0	0	0	0	0	0	0	0	0	0	0
NEW1530.S90.L003	397	5	52	I	After	EBM+Formula	During	No	17	1.46374	0.903544	0.0964561	2.31e-05	0.858531	0.141446	0.858531	0	0.0450132	0.0964561	0.0051722	0.858482	0.0738911	0.0001446	0.0047975	0	0	0	0	0	0	0	0	0	0	0	0	0	0	0	0	0	0	0	0	0	0	0	0	0
NEW1531.S57.L002	397	3	13	I	During	EBMonly	During	No	13	1.13199	0.978198	0.0218017	0	0.249013	0.750987	0.224116	0	0.754083	0.0218017	0.0039726	0.224116	0	0.0011089	0.593666	0	0	0	0	0	0	0	0	0	0	0	0	0	0	0	0	0	0	0	0	0	0	0	0	0
NEW1533.S91.L003	397	5	47	I	After	EBM+Formula	During	No	22	1.10243	0.983738	0.0162624	0.00012	0.961031	0.0388493	0.958314	0	0.0254234	0.0162624	0.0035962	0.958158	0.0005138	0.0061639	0.0014352	0	0	0	0	0	0	0	0	0	0	7.7e-06	0	0	0	0	0	0	0	0	0	0	0	0	0	0
NEW1555.S109.L004	403	2	12	I	During	EBMonly	During	No	14	1.74615	0.504395	0.495605	0	0.399522	0.600478	0.399522	0	0.104873	0.495605	0.372505	0.399522	0.117602	0.0002315	0.0171872	0	0	0	0	0	0	0	0	0	0	0	0	0	0	0	0	0	0	0	0	0	0	0	0	0
NEW1562.S159.L005	403	1	4	I	During	EBMonly	During	Yes	17	0.800687	0.999858	0.0001419	0	0.0001745	0.999826	0.000244	0	0.999614	0.0001419	6.82e-05	0.0001441	0	5.7e-06	0.92786	0	0	0	0	0	0	0	0	0	0	0	0	0	0	0	0	0	0	0	0	0	0	0	0	0
NEW1563.S97.L004	403	2	22	I	During	EBMonly	During	No	23	1.79298	0.294018	0.705982	0.0061331	0.230566	0.763301	0.215856	0	0.0781621	0.705982	0.269391	0.215856	0.0455518	0.0156765	0.0364933	0	0	0	0	0	0	0	0	0	0	0	0	0	0	0	0	0	0	0	0	0	0	0	0	0
NEW1564.S98.L004	403	2	15	I	During	EBMonly	During	No	17	1.29731	0.0676878	0.932312	0.0016404	0.0604076	0.937952	0.0604076	0	0.0072802	0.932312	0.768011	0.0604076	0.135556	0.0051675	0.0015733	0	0	0	0	0	0	0	0	0	0	0	0	0	0	0	0	0	0	0	0	0	0	0	0	0
NEW1566.S99.L004	405	5	84	I	After	EBMonly	During	No	33	1.89554	0.895385	0.104615	2.25e-05	0.765524	0.234454	0.687052	0	0.208333	0.104615	0.0469762	0.687029	0.0531768	0.0032537	0.0006912	0	0	0	0	0	0	0	0	0	0	0	0	0	0	0	0	0	0	0	0	0	0	0	0	0
NEW1570.S103.L004	405	3	111	I	After	EBMonly	During	No	43	2.37647	0.388553	0.611389	0.00872321	0.134427	0.856849	0.0260038	0	0.362549	0.609388	0.0924953	0.0171388	0.456746	0.0418553	0.0100613	0	0	0	0	0	0	0	0	0	0	0	0	0	0	0.00668629	0	0	0	0	0	0	0	0	0	0
NEW1571.S104.L004	405	2	119	I	After	EBMonly	During	No	36	0.807576	0.0435008	0.956499	0.0001789	0.0337119	0.966109	0.020163	0.000204	0.0233378	0.955784	0.954693	0.0197287	3.99e-05	0.0074996	0	0	0	0	0	0	0	0	0	0	0	0	0	0	0	0	0	0	0	0	0	0	0	0	0	0
NEW1574.S107.L004	405	2	35	I	During	EBMonly	During	No	34	1.75558	0.360667	0.639334	0.0007927	0.140456	0.858751	0.117856	0	0.242811	0.639334	0.603991	0.114582	0.0092603	0.0669021	0.0008042	0	0	0	0	0	0	0	0	0	0	0	0	0	0	0	0	0	0	0	0	0.0032734	0	0	0	0
NEW1575.S108.L004	405	5	56	I	During	EBMonly	During	No	31	1.48761	0.696769	0.303231	8.39e-05	0.643603	0.356313	0.626292	0	0.0704773	0.303231	0.16446	0.626292	0.084495	0.0677247	0.0003052	0	0	0	0	0	0	0	0	0	0	0	0	0	0	0	0	0	0	0	0	0	0	0	0	0
NEW1576.S109.L004	405	3	49	I	During	EBMonly	During	Yes	16	1.13239	0.781162	0.218839	0	0.0916198	0.90838	0.0399629	0	0.741199	0.218839	0.183256	0.0017849	0.0025595	0.689504	3.79e-05	0	0	0	0	0	0	0	0	0	0	0	0	0	0	0	0	0	0	0	0	0	0	0	0	0
NEW1577.S110.L004	405	2	12	I	During	EBMonly	During	No	12	1.10641	0.0159224	0.984078	0	0.0012913	0.998709	0.0012841	0	0.0146383	0.984078	0.474252	0.0012841	0.0057073	0.0141832	0.0004479	0	0	0	0	0	0	0	0	0	0	0	0	0	0	0	0	0	0	0	0	0	0	0	0	0
NEW1578.S111.L004	405	2	27	I	During	EBMonly	During	No	21	1.53529	0.27114	0.72886	0.0008011	0.0384515	0.960747	0.0391014	0	0.232039	0.72886	0.502691	0.0384515	0.0101748	0.227377	0.001046	0	0	0	0	0	0	0	0	0	0	0	0	0	0	0	0	0	0	0	0	0.0006499	0	0	0	0
NEW1579.S112.L004	405	5	63	I	During	EBMonly	During	No	42	1.11886	0.944709	0.0552912	3.54e-05	0.91153	0.0884342	0.869713	0	0.0749961	0.0552912	0.028844	0.86966	0.0217013	0.0182229	0.007274	0	0	0	0	0	0	0	0	0	0	0	0	0	0	0	0	0	0	0	0	1.72e-05	0	0	0	0
NEW1580.S113.L004	405	2	19	I	During	EBMonly	During	No	26	1.69203	0.086564	0.913436	0.0030955	0.0095811	0.987323	0.0095332	0	0.0770308	0.913436	0.344994	0.0095332	0.126139	0.0691084	0.0013443	0	0	0	0	0	0	0	0	0	0	0	0	0	0	0	0	0	0	0	0	0	0	0	0	0
NEW1581.S114.L004	405	2	23	I	During	EBMonly	During	No	30	1.77535	0.219265	0.780735	0.0046889	0.0565557	0.938755	0.0571381	0	0.162127	0.780735	0.578708	0.0564817	0.0416123	0.106178	0.0010193	0	0	0	0	0	0	0	0	0	0	0	0	0	0	0	0	0	0	0	0	0.0006564	0	0	0	0
NEW1582.S115.L004	405	2	7	I	During	EBMonly	During	Yes	18	1.24476	0.017325	0.982607	0	0.0157802	0.98422	0.015129	0	0.002196	0.982607	0.760299	0.01513	0.0629243	0.000204714	0.00133769	0	0	0	0	0	0	0	0	0	0	0	0	0	0	0	0	0	0	0	0	0	0	0	0	0
NEW1583.S116.L004	405	2	21	I	During	EBMonly	During	No	26	1.72372	0.119898	0.880102	0.0003156	0.0508899	0.948795	0.0508181	0	0.0690799	0.880102	0.465235	0.0508181	0.0742612	0.0161829	0.0025718	0	0	0	0	0	0	0	0	0	0	0	0	0	0	0	0	0	0	0	0	0	0	0	0	0
NEW1584.S117.L004	405	2	14	I	During	EBMonly	During	No	21	1.21704	0.0409983	0.959002	0.0004205	0.0210049	0.978575	0.0200619	0	0.0209364	0.959002	0.534116	0.0200619	0.0020199	0.0092837	0.0106352	0	0	0	0	0	0	0	0	0	0	0	0	0	0	0	0	0	0	0	0	0	0	0	0	0
NEW1586.S119.L004	405	2	29	I	During	EBMonly	During	No	22	1.4072	0.224272	0.775728	0.000134	0.0471969	0.952669	0.0466633	0	0.177609	0.775728	0.669854	0.0466633	0.0120327	0.175662	0.0011864	0	0	0	0	0	0	0	0	0	0	0	0	0	0	0	0	0	0	0	0	0	0	0	0	0
NEW1587.S120.L004	405	2	17	I	During	EBMonly	During	No	24	1.55528	0.045255	0.954745	0.0016066	0.0034065	0.994987	0.0030419	0	0.0422131	0.954745	0.612619	0.0030419	0.0814758	0.0304007	0.0006822	0	0	0	0	0	0	0	0	0	0	0	0	0	0	0	0	0	0	0	0	0	0	0	0	0
NEW1588.S121.L004	405	2	9	I	During	EBMonly	During	No	15	1.38948	0.0807538	0.919246	0	0.0764842	0.923516	0.0756983	0	0.0050555	0.919246	0.663136	0.0756983	0.0564326	3.49e-05	0.0042347	0	0	0	0	0	0	0	0	0	0	0	0	0	0	0	0	0	0	0	0	0	0	0	0	0
NEW1604.S136.L005	409	1	23	I	During	EBMonly	During	No	15	0.868497	0.983022	0.0169779	0	0.778983	0.221017	0.778936	0	0.204086	0.0169779	0.00144	0.778936	0	0.0913775	0.0686266	0	0	0	0	0	0	0	0	0	0	0	0	0	0	0	0	0	0	0	0	0	0	0	0	0
NEW1608.S140.L005	409	5	82	I	After	FormulaOnly	After	No	32	1.07154	0.941348	0.0525211	0	0.914663	0.0853368	0.883924	0	0.0574238	0.0523944	0.000645458	0.886925	0.0483339	0.0259497	0.00589595	0	0	0	0	0	3.25e-05	0	0	0	0	0	0	0	0	0	0	0	0	0	0	4.26e-05	0	0	0	0
NEW1612.S59.L002	409	1	21	I	During	EBMonly	During	No	13	0.968433	0.998044	0.0019561	0	0.121588	0.878412	0.121062	0	0.876982	0.0019561	0.0001495	0.121062	0.0003568	0.648983	0.227473	0	0	0	0	0	0	0	0	0	0	0	0	0	0	0	0	0	0	0	0	0	0	0	0	0
NEW1615.S146.L005	409	4	28	I	During	EBM+Formula	During	No	13	0.948357	0.747358	0.252642	2.6e-06	0.710053	0.289945	0.710053	0	0.0373053	0.252642	0.0186204	0.710053	1.03e-05	0.0199869	0.0167065	0	0	0	0	0	0	0	0	0	0	0	0	0	0	0	0	0	0	0	0	0	0	0	0	0
NEW1616.S147.L005	409	1	15	I	During	EBMonly	During	No	12	0.749111	0.99939	0.0006102	0	0.338183	0.661817	0.33811	0	0.66128	0.0006102	3e-05	0.33811	1.2e-05	0.639233	0.0219729	0	0	0	0	0	0	0	0	0	0	0	0	0	0	0	0	0	0	0	0	0	0	0	0	0
NEW1617.S148.L005	409	3	38	I	During	FormulaOnly	After	No	14	1.7036	0.507711	0.492289	0	0.262312	0.737688	0.262411	0	0.2453	0.492289	0.0551684	0.262312	0.316191	0.242881	0.0024112	0	0	0	0	0	0	0	0	0	0	0	0	0	0	0	9.86e-05	0	0	0	0	0	0	0	0	0
NEW1618.S5.L001	409	1	18	I	During	EBMonly	During	No	15	1.15464	0.999396	0.0005346	3.79e-05	0.105321	0.894641	0.105093	0	0.894302	0.0005346	0.000355125	0.105101	0	0.577239	0.315089	0	0	0	0	0	0	0	0	0	0	0	0	0	0	0	0	0	0	0	0	0	0	0	0	0
NEW1620.S150.L005	409	1	11	I	During	EBMonly	During	No	6	0.225046	1	0	0	0.0009665	0.999034	0.0008703	0	0.99913	0	0	0.0008703	0	0.94286	0.0561736	0	0	0	0	0	0	0	0	0	0	0	0	0	0	0	0	0	0	0	0	0	0	0	0	0
NEW1629.S154.L005	414	4	29	I	During	FormulaOnly	Never	No	9	1.3954	0.9998	0.0001996	0	0.577509	0.422491	0.577509	0	0.422291	0.0001996	0.0001996	0.577509	0	0.000152	0.0722046	0	0	0	0	0	0	0	0	0	0	0	0	0	0	0	0	0	0	0	0	0	0	0	0	0
NEW1635.S160.L005	418	5	59	I	During	EBMonly	During	No	19	1.3697	0.536319	0.463681	0.0004311	0.525554	0.474015	0.525554	0	0.0107651	0.463681	0.0431751	0.525554	0.00842	0.008997	5.33e-05	0	0	0	0	0	0	0	0	0	0	0	0	0	0	0	0	0	0	0	0	0	0	0	0	0
NEW1636.S161.L005	418	5	73	I	During	EBM+Formula	During	No	35	2.24483	0.780499	0.219501	0.001335	0.452444	0.546221	0.36075	0	0.419749	0.219501	0.0073142	0.348697	0.000536	0.232363	0.0001555	0	0	0	0	0	0	0	0	0	0	0.0100953	0	0	0	0	0	0	0	0	0	0	0	0	0	0
NEW1637.S162.L005	418	5	96	I	After	FormulaOnly	After	No	29	1.18386	0.957745	0.0417659	0.00207942	0.785198	0.212723	0.801635	0	0.15611	0.0417659	0.00505937	0.759155	0.000205299	0.051193	3.11e-05	0	0	0	0	0	0	0	0	0	0	0.0252991	0	0	0	0	0	0	0	0	0	0.00699252	0	0	0	0
NEW1638.S163.L005	418	3	31	I	During	EBMonly	During	Yes	21	1.3435	0.386476	0.613524	0.0002284	0.0009296	0.998842	0.0008017	0	0.385674	0.613524	0.0049034	0.000796	0.535985	0.384807	0.0006226	0	0	0	0	0	0	0	0	0	0	0	0	0	0	0	0	0	0	0	0	0	0	0	0	0
NEW1639.S164.L005	418	3	23	I	During	EBMonly	During	No	16	1.64887	0.0464964	0.953504	0.0134955	0.0035775	0.982927	0.022003	0	0.0244934	0.953504	0.0454579	0.0035775	0.26813	0.0206436	0.0035847	0	0	0	0	0	0	0	0	0	0	0	0	0	0	0	0	0	0	0	0	0.0184255	0	0	0	0
NEW1649.S171.L006	422	5	51	I	During	FormulaOnly	After	No	15	1.40365	0.9877	0.0123	0	0.555213	0.444787	0.555214	0	0.432487	0.0123	0	0.555213	0	0.303888	0.0003775	0	0	0	0	0	0	0	0	0	0	0	0	0	0	0	0	0	0	0	0	0	0	0	0	0
NEW1650.S172.L006	422	1	12	I	During	EBMonly	During	Yes	18	0.795046	0.907026	0.0929737	0	0.0020562	0.997944	0.0020562	0	0.90497	0.0929737	7.64e-05	0.0020562	3.35e-05	0.903862	0.0001156	0	0	0	0	0	0	0	0	0	0	0	0	0	0	0	0	0	0	0	0	0	0	0	0	0
NEW1651.S140.L005	422	5	25	I	During	EBMonly	During	No	25	0.935601	0.959991	0.0400089	0	0.860188	0.139812	0.860136	0	0.0998555	0.0400089	0.0249008	0.860136	0.0111537	0.0507863	0.0075124	0	0	0	0	0	0	0	0	0	0	0	0	0	0	0	0	0	0	0	0	0	0	0	0	0
NEW1652.S173.L006	422	5	14	I	During	EBMonly	During	Yes	15	1.53719	0.787591	0.212409	0	0.285833	0.714167	0.285833	0	0.501758	0.212409	0	0.285833	4.7e-06	0.496078	0.0047467	0	0	0	0	0	0	0	0	0	0	0	0	0	0	0	0	0	0	0	0	0	0	0	0	0
NEW1678.S3.L001	428	1	6	I	Before	EBMonly	During	Yes	17	0.304338	0.999639	0.0003613	0	0.0022727	0.997727	0.0022412	0	0.997398	0.0003613	8.54e-05	0.0022412	0.0001415	0.0007238	0.933275	0	0	0	0	0	0	0	0	0	0	0	0	0	0	0	0	0	0	0	0	0	0	0	0	0
NEW1680.S193.L006	428	5	35	I	During	FormulaOnly	After	No	18	1.50906	0.952562	0.0473655	0	0.521476	0.478524	0.521481	0	0.431082	0.0473655	0.00461353	0.521476	0.000481335	0.164038	2.12e-05	0	0	0	0	0	0	0	0	0	0	0	0	0	0	0	0	0	0	0	0	0	0	0	0	0
NEW1681.S194.L006	428	5	69	I	After	FormulaOnly	After	No	22	1.2455	0.980822	0.0182886	3.35e-05	0.78124	0.218726	0.743626	0	0.237196	0.0182886	0.00143157	0.743598	0	0.105254	0.000446462	0	0	0	0	0	0	0	0	0	0	0	0	0	0	0	0	0	0	0	0	0.000323888	0	0.000331195	0	0
NEW1682.S195.L006	428	5	39	I	During	FormulaOnly	After	No	16	1.62071	0.829754	0.170246	0	0.54888	0.45112	0.54888	0	0.280874	0.170246	0.0128323	0.54888	9.26e-05	0.109243	2.58e-05	0	0	0	0	0	0	0	0	0	0	0	0	0	0	0	0	0	0	0	0	0	0	0	0	0
NEW1683.S3.L001	431	1	13	I	During	EBMonly	During	Yes	7	0.0371381	0.0043445	0.995656	0	0.0035257	0.996474	0.0035257	0	0.0008188	0.995656	0.0001055	0.0035257	0.994914	0.0007434	0	0	0	0	0	0	0	0	0	0	0	0	0	0	0	0	0	0	0	0	0	0	0	0	0	0
NEW1684.S196.L006	431	1	11	I	During	EBMonly	During	No	17	0.805801	0.699262	0.300738	0	0.656038	0.343962	0.656038	0	0.0432244	0.300738	0.0006766	0.656038	0.298123	0.0429823	6.63e-05	0	0	0	0	0	0	0	0	0	0	0	0	0	0	0	0	0	0	0	0	0	0	0	0	0
NEW1685.S197.L006	431	5	30	I	During	EBMonly	During	Yes	21	0.941588	0.896016	0.103563	0	0.830254	0.169746	0.829905	0	0.0661113	0.103563	0.0927946	0.830162	0.00719932	0.0628633	0.000639354	0	0	0	0	0	0	0	0	0	0	0	0	0	0	0	0	0	0	0	0	0	0	0	0	0
NEW1686.S198.L007	431	5	99	I	After	EBMonly	During	No	22	0.723886	0.953473	0.0463943	0	0.929373	0.0706266	0.930684	0	0.0227895	0.0463943	0.0434745	0.928223	0.00288718	0.00294629	0.00183144	0	0	0	0	0	0	0	0	0	0	0	0	0	0	0	0	0	0	0	0	0.00252944	0	0	0	0
NEW1687.S14.L001	431	1	20	I	During	EBMonly	During	Yes	17	0.32938	0.986828	0.0131716	0	0.0435329	0.956467	0.04343	0	0.943398	0.0131716	0.0013148	0.04343	0.0116695	0.941838	0.0009475	0	0	0	0	0	0	0	0	0	0	0	0	0	0	0	0	0	0	0	0	0	0	0	0	0
NEW1688.S199.L007	431	5	93	I	After	EBMonly	During	No	18	0.567517	0.980245	0.0197549	0	0.944619	0.055381	0.947205	0	0.0330399	0.0197549	0.0195361	0.942404	0.0002188	0.0219066	0.0040724	0	0	0	0	0	0	0	0	0	0	0	0	0	0	0	0	0	0	0	0	0.003832	0	0	0	0
NEW1689.S200.L007	431	1	16	I	During	EBMonly	During	Yes	10	1.06476	0.686672	0.313328	0	0.461912	0.538088	0.461912	0	0.22476	0.313328	7.87e-05	0.461912	0.312776	0.224465	0.0002634	0	0	0	0	0	0	0	0	0	0	0	0	0	0	0	0	0	0	0	0	0	0	0	0	0
NEW1690.S201.L007	431	5	86	I	After	EBMonly	During	No	20	1.01481	0.906912	0.0928804	0	0.831959	0.168041	0.830137	0	0.0767753	0.0928804	0.0896966	0.829533	0.00314795	0.0311073	0.0233884	0	0	0	0	0	0	0	0	0	0	0	0	0	0	0	0	0	0	0	0	0.000369677	0	0	0	0
NEW1692.S203.L007	431	1	17	I	During	EBMonly	During	Yes	12	0.940483	0.680891	0.319109	0	0.572893	0.427107	0.572894	0	0.107997	0.319109	4.99e-05	0.572893	0.31812	0.107643	0.0003241	0	0	0	0	0	0	0	0	0	0	0	0	0	0	0	0	0	0	0	0	0	0	0	0	0
NEW1693.S15.L001	431	1	27	I	During	EBMonly	During	Yes	5	0.3653	0.999455	0.0005452	0	0.0004464	0.999554	0	0	0.999455	0.0005452	0.0005452	0	0	0.992665	0.0063436	0	0	0	0	0	0	0	0	0	0	0	0	0	0	0	0	0	0	0	0	0	0	0	0	0
NEW1694.S204.L007	431	1	20	I	During	EBMonly	During	Yes	13	0.599371	0.999868	0.0001325	0	0.0011177	0.998882	0.0011136	0	0.998754	0.0001325	0	0.0011136	1.54e-05	0.997539	0.0011808	0	0	0	0	0	0	0	0	0	0	0	0	0	0	0	0	0	0	0	0	0	0	0	0	0
NEW1696.S206.L007	431	1	8	I	During	EBMonly	During	Yes	21	1.15392	0.929175	0.0708255	0	0.261703	0.738298	0.261732	0	0.667443	0.0708255	0.0001808	0.261703	0.0677749	0.645383	0.0044713	0	0	0	0	0	0	0	0	0	0	0	0	0	0	0	0	0	0	0	0	2.9e-05	0	0	0	0
NEW1697.S207.L007	431	5	80	I	After	EBMonly	During	No	23	1.27507	0.778744	0.221255	0	0.705672	0.294328	0.699246	0	0.0794986	0.221255	0.219735	0.697659	0.0014717	0.0533328	0.0023799	0	0	0	0	0	0	0	0	0	0	0	0	0	0	0	0	0	0	0	0	0.0005216	0	0	0	0
NEW1701.S210.L007	438	5	47	I	After	EBMonly	During	No	22	0.802445	0.996432	0.0035683	0.0009079	0.921383	0.0777092	0.924244	0	0.0721874	0.0035683	0.0008072	0.919412	0.0008818	0.0586747	0.0043403	0	0	0	0	0	0	0	0	0	0	0	0	0	0	0	0	0	0	0	0	0.002248	0	0	0	0
NEW1703.S211.L007	438	5	6	I	Before	EBMonly	During	Yes	21	1.58593	0.895063	0.104937	4.21e-05	0.696254	0.303704	0.696333	0	0.19873	0.104937	0.0030818	0.696254	3.13e-05	0.0728865	0.0606412	0	0	0	0	0	0	0	0	0	0	0	0	0	0	0	0	0	0	0	0	7.92e-05	0	0	0	0
NEW1705.S213.L007	440	5	60	I	After	EBMonly	During	No	24	1.05864	0.864928	0.135072	5.65e-05	0.769317	0.230626	0.765855	0	0.0990734	0.135072	0.134884	0.762873	0.0001879	0.0822737	0.0002428	0	0	0	0	0	0	1.43e-05	0	0	0	0	0	0	0	0	0	0	0	0	0	0.0003169	0	0	0	0
NEW1709.S215.L007	440	5	68	I	After	EBMonly	During	No	24	1.42392	0.689338	0.310662	0	0.611008	0.388992	0.607904	0	0.0814338	0.310618	0.309689	0.60392	0.0008817	0.0420778	0.0181335	0	0	0	0	0	0	0	0	0	0	0	0	0	0	0	0	0	0	0	0	0.0014348	0	0	0	0
NEW1710.S216.L007	440	5	73	I	After	EBMonly	During	No	21	1.17233	0.642143	0.357857	2.18e-05	0.623327	0.376651	0.622605	0	0.0195381	0.357857	0.350177	0.622583	0.007512	0.0042685	0.0026748	0	0	0	0	0	0	0	0	0	0	0	0	0	0	0	0	0	0	0	0	0	0	0	0	0
NEW1712.S218.L007	440	5	21	I	During	EBM+Formula	During	No	12	0.801115	0.868338	0.131636	0	0.812344	0.187656	0.812323	0	0.0560152	0.131636	0.128254	0.812215	0.00338559	0.0548375	0.00036781	0	0	0	0	0	0	0	0	0	0	0	0	0	0	0	0	0	0	0	0	0	0	0	0	0
NEW1713.S219.L007	440	5	29	I	After	EBMonly	During	No	20	1.22546	0.837895	0.162105	0	0.77738	0.22262	0.757502	0	0.0803929	0.162105	0.159625	0.757397	0.0024799	0.0515389	0.0010709	0	0	0	0	0	0	0	0	0	0	0	0	0	0	0	0	0	0	0	0	4.54e-05	0	0	0	0
NEW1715.S221.L007	440	2	17	I	During	EBM+Formula	During	No	15	1.21865	0.477067	0.5227	0.000490915	0.413092	0.586417	0.412562	0	0.0645044	0.5227	0.521848	0.412647	0.000483113	0.0621937	5.36e-05	0	0	0	0	0	0	0	0	0	0	0	0	0	0	0	0	0	0	0	0	0	0	0	0	0
NEW1716.S222.L007	440	5	34	I	After	EBMonly	During	No	16	1.21061	0.806687	0.193221	0	0.732406	0.267594	0.729163	0	0.0775235	0.193221	0.188011	0.729215	0.00522758	0.0667312	0.00349882	0	0	0	0	0	0	0	0	0	0	0	0	0	0	0	0	0	0	0	0	0	0	0	0	0
NEW1717.S223.L007	440	5	24	I	During	EBM+Formula	During	No	13	1.2125	0.720939	0.279061	0.0001863	0.674139	0.325675	0.672355	0	0.0485839	0.279061	0.278782	0.672355	9.34e-05	0.0419692	0.0003167	0	0	0	0	0	0	0	0	0	0	0	0	0	0	0	0	0	0	0	0	0	0	0	0	0
NEW1718.S18.L001	440	5	80	I	After	EBMonly	During	No	26	2.14519	0.919297	0.0807029	0	0.913674	0.086326	0.756858	0.018447	0.162439	0.0622559	0.0617183	0.692842	0.0004678	0.0225227	3.49e-05	0	0	0	0	0	0	0	0	0	0.0011591	0	0	0	0	0	0	0	0	0	0	0	0	0	0	0
NEW1719.S224.L007	440	5	53	I	After	EBMonly	During	No	26	1.14018	0.815265	0.184735	0.0005836	0.775929	0.223488	0.775832	0	0.039433	0.184735	0.18416	0.769789	0.0005747	0.0241401	0.0008477	0	0	0	0	0	0	2.29e-05	0	0	0	0	0	0	0	0	0	0	0	0	0	0.0045111	0	0	0	0
NEW1725.S225.L007	444	5	30	I	During	EBM+Formula	During	No	11	1.43784	0.517851	0.482149	0	0.39555	0.60445	0.395549	0	0.122302	0.482149	0.482149	0.39555	0	0.0813117	0	0	0	0	0	0	0	0	0	0	0	0	0	0	0	0	0	0	0	0	0	0	0	0	0	0
NEW1726.S226.L007	444	1	10	I	During	EBMonly	During	Yes	8	0.810339	0.999735	0.0002651	0	0.0918179	0.908182	0.0918179	0	0.907917	0.0002651	0.0002651	0.0918179	0	0.907808	0	0	0	0	0	0	0	0	0	0	0	0	0	0	0	0	0	0	0	0	0	0	0	0	0	0
NEW1727.S227.L007	444	1	14	I	During	EBMonly	During	No	19	1.53064	0.656323	0.343677	0	0.0062899	0.99371	0.157437	0	0.498886	0.343677	0	0.0062899	0	0.0808401	0.397864	0	0	0	0	0	0	0	0	0	0	0	0	0	0	0	0	0	0	0	0	0.151067	0	0	0	4.1e-06
NEW1728.S228.L007	444	5	27	I	During	EBMonly	During	No	11	1.18868	0.58242	0.41758	0	0.556632	0.443368	0.556632	0	0.0257879	0.41758	0.41758	0.556632	0	0.0229961	0	0	0	0	0	0	0	0	0	0	0	0	0	0	0	0	0	0	0	0	0	0	0	0	0	0
NEW1729.S229.L007	444	5	22	I	During	EBMonly	During	No	30	1.22662	0.791052	0.208948	0	0.781189	0.218811	0.769457	5.83e-05	0.0215949	0.20889	0.208646	0.709829	8.07e-05	0.0093702	0	0	0	0	0	0	0	0.0003398	0	0	0	0	0	0	0	0	0	0	0	0	0	0	0	0	0	0
NEW1730.S230.L007	444	5	6	I	During	EBMonly	During	Yes	32	0.92501	0.961578	0.0384216	0	0.953439	0.0465607	0.934322	5.88e-05	0.0272564	0.0383628	0.0380476	0.840159	6.74e-05	0.0075341	4.65e-05	0	0	0	0	0	0	0.0005116	0	0	0	0	0	0	0	0	0	0	0	0	0	0	0	0	0	0
NEW1731.S231.L008	444	2	18	I	During	EBMonly	During	No	12	0.794005	0.0657714	0.934229	0	0.035295	0.964705	0.0364582	0	0.0293132	0.934229	0.934229	0.0352829	0	0.023201	0	0	0	0	0	0	0	0	0	0	0	0	0	0	0	0	0	0	0	0	0	0.0011753	0	0	0	0
NEW1732.S232.L008	444	2	20	I	During	EBMonly	During	No	8	1.06978	0.296524	0.703476	0	0.286517	0.713483	0.286517	0	0.0100073	0.703476	0.703476	0.286517	0	0.0079114	0	0	0	0	0	0	0	0	0	0	0	0	0	0	0	0	0	0	0	0	0	0	0	0	0	0
NEW1733.S233.L008	444	2	24	I	During	EBMonly	During	No	10	0.715219	0.0564685	0.943531	0	0.0008739	0.999126	0.0022066	0	0.0542619	0.943531	0.943467	0.0007215	0	0.0461908	3.58e-05	0	0	0	0	0	0	0	0	0	0	0	0	0	0	0	0	0	0	0	0	0.0014851	0	0	0	0
NEW1734.S234.L008	444	1	16	I	During	EBMonly	During	No	16	0.713108	0.998873	0.0011271	0	0.0007089	0.999291	0.0006739	0	0.998199	0.0011271	0.0011271	0.0006739	0	0.990437	0.003578	0	0	0	0	0	0	0	0	0	0	0	0	0	0	0	0	0	0	0	0	0	0	0	0	0
NEW1735.S235.L008	447	5	17	I	During	EBMonly	During	Yes	18	1.04577	0.754318	0.245682	0	0.712596	0.287404	0.711395	0	0.0429231	0.245682	0.245095	0.711395	2.27e-05	0.0244735	0.0091389	0	0	0	0	0	0	0	0	0	0	0	0	0	0	0	0	0	0	0	0	0	0	0	0	0
NEW1736.S236.L008	447	5	53	I	During	EBMonly	During	Yes	42	1.13344	0.981788	0.018088	0.00022702	0.963465	0.0363078	0.941524	2.94e-05	0.0402639	0.0180586	0.0180045	0.937563	3.33e-05	0.00289616	9.1e-06	0	0	0	0	0	0	0	0	0	0	0	0	0	0.00108954	3.15e-05	0	0	0	0	0	0	0	0	0	0
NEW1738.S238.L008	447	2	69	I	During	EBMonly	During	No	14	1.09613	0.418882	0.581118	0	0.405564	0.594436	0.377119	0	0.0417633	0.581118	0.579262	0.377119	0	0.0095886	0.0023838	0	0	0	0	0	0	0	0	0	0	0	0	0	0	0	0	0	0	0	0	0	0	0	0	0
NEW1739.S239.L008	447	2	40	I	During	EBMonly	During	Yes	14	0.960529	0.215812	0.784188	0	0.187116	0.812884	0.187112	0	0.0286995	0.784188	0.782289	0.187085	0	0.0243051	0.0003097	0	0	0	0	0	0	0	0	0	0	0	0	0	0	0	2.79e-05	0	0	0	0	0	0	0	0	0
NEW1740.S240.L008	447	5	20	I	During	EBMonly	During	Yes	43	1.52718	0.99482	0.0051794	0.0001051	0.982557	0.0173383	0.922511	9.09e-05	0.0723099	0.0050885	0.0050378	0.916725	5.07e-05	0.004687	0.0001768	0	0	0	0.0003059	0	0	0	0	0	0	0	0	0	0.0009898	0	0	0	0	0	0	0	0	0	0.000101	0
NEW1743.S242.L008	447	5	46	I	During	EBMonly	During	Yes	14	0.847227	0.99947	0.0004998	0	0.661935	0.338065	0.661875	0	0.337595	0.0004998	0.000499815	0.661895	0	0.334381	0.00289059	0	0	0	0	0	0	0	0	0	0	0	0	0	0	0	0	0	0	0	0	0	0	0	0	0
NEW1745.S244.L008	447	2	10	I	During	EBMonly	During	Yes	13	0.825165	0.106328	0.893672	0	0.0230799	0.97692	0.0230103	0	0.0833175	0.893672	0.892177	0.0230103	0	0.0204594	2.4e-05	0	0	0	0	0	0	0	0	0	0	0	0	0	0	0	0	0	0	0	0	0	0	0	0	0
NEW1747.S246.L008	447	5	61	I	During	EBMonly	During	No	41	1.40594	0.978753	0.0210058	1.76e-05	0.925255	0.0747272	0.909692	0.0001905	0.0690616	0.0208153	0.020647	0.904293	3.07e-05	0.0271841	6.89e-05	0	0	0	0	0	0	0	0	0	0	0	0	0	0.00251431	0	0	0	0	0	0	0	0	0	5.95e-05	0
NEW1749.S248.L008	447	2	11	I	During	EBMonly	During	Yes	15	1.22339	0.329987	0.670013	0	0.260108	0.739892	0.260108	0	0.0698789	0.670013	0.66821	0.260108	0	0.0264209	0.0003444	0	0	0	0	0	0	0	0	0	0	0	0	0	0	0	0	0	0	0	0	0	0	0	0	0
NEW1751.S249.L008	449	1	12	I	During	EBMonly	During	Yes	15	0.623424	0.998206	0.0017943	0.0007408	0.0014422	0.997817	0.0014422	0	0.996764	0.0017943	0.0008954	0.0014422	0.0001581	0.846715	0.146206	0	0	0	0	0	0	0	0	0	0	0	0	0	0	0	0	0	0	0	0	0	0	0	0	0
NEW1753.S251.L008	449	1	20	I	During	EBMonly	During	Yes	20	0.404628	0.989736	0.0102635	0.0088472	0.0013978	0.989755	0.0012665	0	0.98847	0.0102635	0.0013474	0.0012665	6.89e-05	0.974778	0.0003093	0	0	0	0	0	0	0	0	0	0	0	0	0	0	0	0	0	0	0	0	0	0	0	0	0
NEW1754.S39.L002	449	1	30	I	During	EBMonly	During	Yes	20	0.544215	0.999151	0.000849	0.0006273	0.0008239	0.998549	0.0084014	0	0.99075	0.000849	0	0.0008239	3.24e-05	0.971451	0.0043276	0	0	0	0	0	0	0	0	0	0	0	0	0	0	0	0	0	0	0	0	0	0	0	0	4.34e-05
NEW1757.S253.L008	449	2	34	I	During	EBMonly	During	Yes	18	1.29354	0.0673387	0.932661	0.0014827	0.0603874	0.93813	0.0603874	0	0.0069513	0.932661	0.765186	0.0603874	0.138904	0.0048216	0.0015538	0	0	0	0	0	0	0	0	0	0	0	0	0	0	0	0	0	0	0	0	0	0	0	0	0
NEW1758.S254.L008	449	5	16	I	During	EBMonly	During	Yes	36	1.91311	0.896872	0.103128	2.18e-05	0.760654	0.239324	0.681915	0	0.214957	0.103128	0.0452867	0.681894	0.0533983	0.0033482	0.0007509	0	0	0	0	0	0	0	0	0	0	0	0	0	0	0	0	0	0	0	0	0	0	0	0	0
NEW1759.S255.L008	449	2	19	I	During	EBMonly	During	Yes	62	2.46196	0.709702	0.290292	0.00152951	0.340097	0.658373	0.13146	0.0001339	0.578242	0.289702	0.216502	0.129356	0.07077	0.0384191	0.00118071	0	0	0	0	0	0	0	0	0	0	0	0	0	2.73e-05	0.000652204	0	0	0	0	0	0	0	0	0	0
NEW1761.S257.L008	450	5	18	I	During	EBMonly	During	Yes	54	1.43782	0.92626	0.0714417	5.89e-05	0.918456	0.0814849	0.879509	2.1e-06	0.0467505	0.0705133	0.0687158	0.869258	0	0.00673408	0.000535531	0	0	0	5.37e-05	0	0	3.26e-05	0	0	0	0.000310514	0	0	0	0	0	0	0	0	0	0	0	0	0	0
NEW1764.S260.L008	450	5	29	I	During	EBMonly	During	No	56	1.69541	0.99211	0.0078898	0	0.976537	0.0234628	0.870854	0	0.121256	0.0078898	0.0077239	0.791901	7.87e-05	0.0143755	0	0	0	0	9e-07	0	0	7.74e-05	0	0	8.8e-06	0	0	0	0	0	0	0	0	0	0	0	0	0	0	0
NEW1766.S34.L002	450	5	54	I	After	EBMonly	During	No	21	1.27781	0.994611	0.0053893	0.0048554	0.734214	0.260931	0.711086	0	0.283525	0.0053893	0.0005146	0.699385	0	0.155844	0.001151	0	0	0	0	0	0.0068452	0	0	0	0	0	0	0	0	0	0	0	0	0	0	0	0	0	0	0
NEW1767.S35.L002	450	5	31	I	During	EBMonly	During	No	20	1.35704	0.994758	0.0052416	0.0038672	0.641441	0.354691	0.641441	0	0.353317	0.0052416	0.000508	0.641441	0	0.274917	0.0155004	0	0	0	0	0	0	0	0	0	0	0	0	0	0	0	0	0	0	0	0	0	0	0	0	0
NEW1768.S36.L002	450	1	21	I	During	EBMonly	During	No	9	0.629724	0.999855	0.0001453	2.72e-05	4.32e-05	0.99993	4.32e-05	0	0.999812	0.0001453	0.0001181	4.32e-05	0	0.906572	0.0021948	0	0	0	0	0	0	0	0	0	0	0	0	0	0	0	0	0	0	0	0	0	0	0	0	0
NEW1769.S37.L002	450	5	41	I	During	EBMonly	During	Yes	18	1.13252	0.997962	0.0009937	0.000166262	0.604301	0.395532	0.60367	0	0.394292	0.0009937	0.000253965	0.604301	0.000322637	0.288544	0.00462548	0	0	0	0	0	0	0	0	0	0	0	0	0	0	0	0	0	0	0	0	0	0	0	0	0
NEW1771.S39.L002	450	5	60	I	After	EBMonly	During	No	22	1.17707	0.973365	0.0266343	0.0015238	0.836666	0.161811	0.754855	0	0.218511	0.0266343	0.0016984	0.751416	0	0.0635495	0.0008637	0	0	0	0	0	0.0019157	0	0	0	0	0	0	0	0	0	0	0	0	0	0	0	0	0	0	0
NEW1772.S40.L002	450	1	9	I	During	EBMonly	During	No	15	1.29188	0.993594	0.0064059	0.0064059	0.0354389	0.958155	0.0354389	0	0.958155	0.0064059	0	0.0354389	0	0.0322969	0.508272	0	0	0	0	0	0	0	0	0	0	0	0	0	0	0	0	0	0	0	0	0	0	0	0	0
NEW1773.S41.L002	450	1	14	I	During	EBMonly	During	Yes	16	0.791781	0.999585	0.000415	0.0003138	0.0021451	0.997541	0.0023177	0	0.997267	0.000415	0.0001012	0.0021451	0	0.856246	0.03543	0	0	0	0	0	0	0	0	0	0	0	0	0	0	0	0	0	0	0	0	0	0	0	0	0
NEW1774.S42.L002	450	1	11	I	During	EBMonly	During	Yes	17	1.96658	0.997997	0.0018833	0.00179651	0.132021	0.866182	0.132005	0	0.865991	0.0018833	8.7e-05	0.132021	0	0.351347	0.178382	0	0	0	0	0	0	0	0	0	0	0	0	0	0	0	0	0	0	0	0	0	0	0	0	0
NEW1776.S44.L002	450	5	25	I	During	EBMonly	During	No	18	1.37783	0.79413	0.20587	0	0.685964	0.314036	0.58997	0	0.20416	0.20587	0.20476	0.589647	0	0.0498729	0.0394447	0	0	0	0	0	0	0	0	0	0	0	0	0	0	0	0	0	0	0	0	0	0	0	0	0
NEW1789.S51.L002	457	5	29	I	During	EBMonly	During	No	14	1.01659	0.511719	0.488086	0	0.502318	0.497682	0.502202	0	0.009517	0.488086	0.487732	0.502147	0.00044947	0.00703387	0.000401678	0	0	0	0	0	0	0	0	0	0	0	0	0	0	0	0	0	0	0	0	0	0	0	0	0
NEW1790.S52.L002	457	5	27	I	During	EBMonly	During	No	12	1.16648	0.462001	0.531096	0	0.411565	0.588435	0.408724	0	0.053277	0.531096	0.52975	0.411343	0.00503738	0.02936	0.0020719	0	0	0	0	0	0	0	0	0	0	0	0	0	0	0	0	0	0	0	0	0	0	0	0	0
NEW1791.S53.L002	457	5	45	I	During	EBMonly	During	No	14	1.06029	0.814093	0.177954	0	0.736468	0.263532	0.730611	0	0.0834822	0.177954	0.169334	0.736257	0.00942808	0.0566383	0.0183027	0	0	0	0	0	0	0	0	0	0	0	0	0	0	0	0	0	0	0	0	0	0	0	0	0
NEW1792.S54.L002	457	5	38	I	During	EBMonly	During	No	16	1.49049	0.643111	0.356449	0	0.467147	0.532853	0.466808	0	0.176303	0.356449	0.321862	0.466852	0.0198344	0.158221	0.00486604	0	0	0	0	0	0	0	0	0	0	0	0	0	0	0	0	0	0	0	0	0	0	0	0	0
NEW1795.S55.L002	457	5	17	I	During	EBMonly	During	No	18	1.2469	0.471446	0.518724	0.0001564	0.436459	0.563384	0.432146	0	0.0392998	0.518724	0.490215	0.435971	0.00133129	0.0213253	0.0171227	0	0	0	0	0	0	0	0	0	0	0	0	0	0	0	0	0	0	0	0	0	0	0	0	0
NEW1797.S56.L002	457	2	15	I	During	EBMonly	During	Yes	16	1.17032	0.591027	0.406547	0	0.57639	0.423609	0.574992	0	0.0160347	0.406547	0.345842	0.574412	0.0479989	0.0131226	0.00290389	0	0	0	0	0	0	0	0	0	0	0	0	0	0	0	0	0	0	0	0	0	0	0	0	0
NEW1798.S57.L002	457	2	25	I	During	EBMonly	During	No	16	1.12644	0.252201	0.747527	0	0.238741	0.761259	0.236263	0	0.0159382	0.747527	0.710898	0.236271	0.0363265	0.0062465	0.000650877	0	0	0	0	0	0	0	0	0	0	0	0	0	0	0	0	0	0	0	0	0	0	0	0	0
NEW1799.S58.L002	457	3	9	I	During	EBMonly	During	Yes	13	1.49101	0.693086	0.306914	0	0.0011921	0.998808	0.0011921	0	0.691894	0.306914	0.256486	0.0011921	4.5e-05	0.666783	0.0205897	0	0	0	0	0	0	0	0	0	0	0	0	0	0	0	0	0	0	0	0	0	0	0	0	0
NEW1800.S59.L002	457	2	23	I	During	EBMonly	During	No	12	1.0086	0.318717	0.681283	0	0.300659	0.699341	0.300659	0	0.0180583	0.681283	0.667153	0.300659	0.0140745	0.008032	4.62e-05	0	0	0	0	0	0	0	0	0	0	0	0	0	0	0	0	0	0	0	0	0	0	0	0	0
NEW1801.S60.L002	457	5	31	I	During	EBMonly	During	No	11	1.14965	0.505231	0.494481	0	0.456649	0.543351	0.456517	0	0.0487137	0.494481	0.493483	0.456627	0.00114063	0.0419198	0.00244621	0	0	0	0	0	0	0	0	0	0	0	0	0	0	0	0	0	0	0	0	0	0	0	0	0
NEW1802.S23.L001	457	5	21	I	During	EBMonly	During	No	10	1.07257	0.653604	0.346397	0	0.629909	0.370091	0.629909	0	0.0236946	0.346397	0.343883	0.629909	0.0025137	0.0157875	0.0008264	0	0	0	0	0	0	0	0	0	0	0	0	0	0	0	0	0	0	0	0	0	0	0	0	0
NEW1803.S61.L002	457	2	19	I	During	EBMonly	During	No	14	1.04645	0.194923	0.805077	0.0001664	0.171891	0.827942	0.171891	0	0.0230318	0.805077	0.755589	0.171891	0.0492802	0.0092034	8.19e-05	0	0	0	0	0	0	0	0	0	0	0	0	0	0	0	0	0	0	0	0	0	0	0	0	0
NEW1804.S62.L002	457	3	12	I	During	EBMonly	During	Yes	9	1.21412	0.0829286	0.917072	0	0.0002708	0.999729	0.0002708	0	0.0826578	0.917072	0.119587	0.0002708	0.0001681	0.0804767	0.0021811	0	0	0	0	0	0	0	0	0	0	0	0	0	0	0	0	0	0	0	0	0	0	0	0	0
NEW1805.S63.L002	463	5	26	I	During	EBMonly	During	No	19	1.55172	0.635694	0.364306	0.0005457	0.427173	0.572281	0.427907	0	0.207787	0.364306	0.35086	0.427173	0	0.147066	0.0014471	0	0	0	0	0	0	0	0	0	0	0	0	0	0	0	0	0	0	0	0	0.000734	0	0	0	0
NEW1806.S64.L002	463	2	41	I	During	EBM+Formula	During	Yes	11	1.28376	0.0003481	0.999652	0.0002184	0.000258	0.999524	0.000258	0	9.01e-05	0.999652	0.586218	0.000258	0.348361	5.7e-05	0	0	0	0	0	0	0	0	0	0	0	0	0	0	0	0	0	0	0	0	0	0	0	0	0	0
NEW1807.S22.L001	463	1	8	I	Before	EBMonly	During	Yes	21	1.19363	0.243842	0.756158	0.0332134	0.0123749	0.954412	0.0842816	0	0.15956	0.756158	0.0165062	0.0122942	8.08e-05	0.0901688	0.0693108	0	0	0	0	0	0	0	0	0	0	0	0	0	0	0	0	0	0	0	0	0.0719874	0	0	0	0
NEW1808.S65.L002	463	2	13	I	During	EBMonly	During	No	17	0.782215	0.0798604	0.920139	0.0057975	0.0657238	0.928479	0.0658777	0	0.0139827	0.920139	0.897031	0.0657238	0	0.0046481	0.0051255	0	0	0	0	0	0	0	0	0	0	0	0	0	0	0	0	0	0	0	0	0.0001539	0	0	0	0
NEW1809.S66.L002	463	2	20	I	During	EBMonly	During	Yes	15	0.558381	0.0871789	0.912821	0.0028752	0.015114	0.982011	0.015114	0	0.0720649	0.912821	0.909411	0.015114	7.4e-05	0.0488353	0.0005735	0	0	0	0	0	0	0	0	0	0	0	0	0	0	0	0	0	0	0	0	0	0	0	0	0
NEW1810.S24.L001	463	3	35	I	During	EBM+Formula	During	No	7	0.489791	0.0547829	0.945217	0	0.0511569	0.948843	0.0511569	0	0.003626	0.945217	0.0057194	0.0511569	0.91737	0.0017106	0.0019154	0	0	0	0	0	0	0	0	0	0	0	0	0	0	0	0	0	0	0	0	0	0	0	0	0
NEW1811.S15.L001	463	4	28	I	During	EBMonly	During	No	13	0.834748	0.207791	0.792209	0	0.149044	0.850956	0.144779	0	0.0630122	0.792209	0.0055406	0.144016	0.766619	0.0332185	0.0017033	0	0	0	0	0	0	0	0	0	0	0	0	0	0	0	0	0	0	0	0	0	0	0	0	0
NEW1812.S23.L001	463	2	16	I	During	EBMonly	During	Yes	28	1.53476	0.154934	0.845066	0.0116332	0.0112875	0.977079	0.0691829	0	0.0857509	0.845066	0.230596	0.0108904	0.0425193	0.0502487	0.0321941	0	0	0	0	0	0	0	0	0	0	0	0	0	0	0	0	0	0	0	0	0.0582925	0	0	0	0
NEW1834.S16.L001	473	1	21	LB2	During	EBMonly	During	Yes	7	0.18804	0.999944	5.61e-05	0	0.0001105	0.999889	0.0438414	0	0.956103	5.61e-05	5.61e-05	0.0001105	0	0.0007399	0.955363	0	0	0	0	0	0	0	0	0	0	0	0	0	0	0	0	0	0	0	0	0.0437309	0	0	0	0
NEW1835.S85.L003	473	1	28	LB2	During	EBMonly	During	No	16	0.747531	0.999883	0.0001169	0	0.0981649	0.901835	0.0981889	0	0.901694	0.0001169	7.59e-05	0.0980613	0	0.81223	0.0892913	0	0	0	0	0	0	0	0	0	0	0	0	0	0	0	0	0	0	0	0	0.0001276	0	0	0	0
NEW1836.S86.L003	473	5	13	LB2	During	EBMonly	During	No	14	0.776354	1	0	0.0011313	0.712615	0.286253	0.714026	0	0.285974	0	0	0.711216	0	0.283376	3.75e-05	0	0	0	0	0	0	0	0	0	0	0	0	0	0	0	0	0	0	0	0	0.0007265	0	0	0	0
NEW1838.S17.L001	473	1	11	LB2	During	EBMonly	During	No	15	0.889126	0.99969	0.000229	0	0.249625	0.750375	0.250165	0	0.749525	0.000229	8.02e-05	0.249574	0	0.00356429	0.745576	0	0	0	0	0	0	0	0	0	0	0	0	0	0	0	0	0	0	0	0	0.000560245	0	0	0	0
NEW1839.S187.L007	473	4	38	LB2	During	EBM+Formula	During	No	13	1.23234	0.998916	0.0006259	0	0.273088	0.726912	0.231375	0	0.767542	0.0006259	0.000127759	0.23115	0	0.629935	0.0821249	0	0	0	0	0	0	0	0	0	0	0	0	0	0	0	0	0	0	0	0	0	0	0	0	0
NEW1840.S19.L001	473	1	32	LB2	During	EBM+Formula	During	No	17	0.459756	0.999906	9.43e-05	0	0.0031963	0.996804	0.0675517	0	0.932354	9.43e-05	9.43e-05	0.0027651	0	0.0454135	0.88596	0	0	0	0	0	0	0	0	0	0	0	0	0	0	0	0	0	0	0	0	0.0645952	0	0	0	1.33e-05
NEW1841.S20.L001	473	1	20	LB2	During	EBMonly	During	Yes	18	0.465547	0.999386	0.0006137	0	0.0948229	0.905177	0.0959812	0	0.903405	0.0006137	0.0001097	0.0947915	0	0.0105886	0.888669	0	0	0	0	0	0	0	0	0	0	0	0	0	0	0	0	0	0	0	0	0.0011234	0	0	0	0
NEW1842.S87.L003	473	1	25	LB2	During	EBMonly	During	No	12	0.433824	0.999968	3.22e-05	0	0.113315	0.886685	0.117604	0	0.882364	3.22e-05	3.22e-05	0.11329	0	0.880082	0.0001939	0	0	0	0	0	0	0	0	0	0	0	0	0	0	0	0	0	0	0	0	0.0043143	0	0	0	0
NEW1843.S79.L003	473	2	4	LB2	During	EBMonly	During	Yes	13	1.50112	0.414247	0.47898	0	0.365197	0.634803	0.33242	0	0.0818266	0.47898	0.48001	0.359683	0	0.0702387	0.0194505	0	0	0	0	0	0	0	0	0	0	0	0	0	0	0	0	0	0	0	0	0.00695938	0	0	0	0
NEW1855.S115.L004	476	4	93	LB2	After	EBMonly	During	No	12	1.16047	0.886348	0.113383	0	0.611328	0.388672	0.620923	0	0.265425	0.113383	0.000652775	0.611041	0.108273	0.237867	0.0273416	0	0	0	0	0	0	0	0	0	0	0	0	0	0	0	0	0	0	0	0	0.0100489	0	0	0	0
NEW1856.S116.L004	476	4	100	LB2	After	EBMonly	During	No	18	1.227	0.897838	0.102161	0	0.514103	0.485897	0.497669	0	0.40017	0.102161	0.0026301	0.497501	0.0617894	0.369169	0.0143977	0	0	0	0	0	0	0	0	0	0	0	0	0	0	0	0	0	0	0	0	0	0	0.0001683	0	0
NEW1857.S117.L004	476	1	31	LB2	During	EBMonly	During	No	7	1.14782	0.54	0.46	0	0.253065	0.746935	0.253065	0	0.286935	0.46	0.002926	0.253065	0.457074	0.0031591	0.283776	0	0	0	0	0	0	0	0	0	0	0	0	0	0	0	0	0	0	0	0	0	0	0	0	0
NEW1858.S260.L008	476	1	20	LB2	During	EBMonly	During	Yes	6	0.129041	0.0228082	0.977192	0	0.021911	0.978089	0.021911	0	0.0008972	0.977192	0.0002393	0.021911	0.976953	0	0.0008972	0	0	0	0	0	0	0	0	0	0	0	0	0	0	0	0	0	0	0	0	0	0	0	0	0
NEW1859.S118.L004	476	1	74	LB2	After	EBMonly	During	No	11	0.925128	0.895048	0.104952	0	0.17049	0.82951	0.171399	0	0.723649	0.104952	0.0016933	0.17049	0.0949669	0.716973	0.0066762	0	0	0	0	0	0	0	0	0	0	0	0	0	0	0	0	0	0	0	0	0.0009094	0	0	0	0
NEW1860.S119.L004	476	1	24	LB2	During	EBMonly	During	No	10	0.889739	0.268582	0.731418	0	0.107793	0.892207	0.107793	0	0.16079	0.731418	0.0006947	0.107793	0.730551	0.0001472	0.160642	0	0	0	0	0	0	0	0	0	0	0	0	0	0	0	0	0	0	0	0	0	0	0	0	0
NEW1861.S120.L004	476	1	26	LB2	During	EBMonly	During	No	10	1.06039	0.349038	0.650962	0	0.0792752	0.920725	0.0792752	0	0.269763	0.650962	0.0002187	0.0792752	0.650715	0.0013581	0.268405	0	0	0	0	0	0	0	0	0	0	0	0	0	0	0	0	0	0	0	0	0	0	0	0	0
NEW1862.S121.L004	476	4	59	LB2	After	EBMonly	During	No	10	1.53351	0.826897	0.173103	0	0.337996	0.662004	0.338255	0	0.488642	0.173103	0.0052578	0.337996	0.137136	0.410078	0.0785643	0	0	0	0	0	0	0	0	0	0	0	0	0	0	0	0	0	0	0	0	0	0	0	0	0
NEW1863.S122.L004	476	1	38	LB2	During	EBMonly	During	No	9	0.499173	0.011497	0.988503	0	0.0070829	0.992917	0.0070829	0	0.0044141	0.988503	0.135101	0.0070829	0.0044293	0.0002574	0.0041567	0	0	0	0	0	0	0	0	0	0	0	0	0	0	0	0	0	0	0	0	0	0	0	0	0
NEW1864.S123.L004	476	1	22	LB2	During	EBMonly	During	Yes	11	0.0426137	0.0039444	0.996056	0	0.0034918	0.996508	0.0034918	0	0.0004526	0.996056	6.37e-05	0.0034918	0.994532	2.12e-05	0.0004314	0	0	0	0	0	0	0	0	0	0	0	0	0	0	0	0	0	0	0	0	0	0	0	0	0
NEW1865.S3.L001	476	1	8	LB2	During	EBMonly	During	Yes	27	1.43154	0.98752	0.0121751	0.00579146	0.109207	0.885001	0.108912	0	0.878608	0.0121751	0.00202192	0.108683	0.00117076	0.000661401	0.877277	0	0	0	0	0	0	0	0	0	0	0	0	0	0	0	0	0	0	0	0	0	0	0	0	0
NEW1866.S124.L004	476	1	13	LB2	During	EBMonly	During	Yes	10	0.829654	0.999919	4.53e-05	0	0.645703	0.354297	0.645681	0	0.354239	4.53e-05	0	0.645703	0	0	0.351101	0	0	0	0	0	0	0	0	0	0	0	0	0	0	0	0	0	0	0	0	0	0	0	0	0
NEW1867.S125.L004	476	1	10	LB2	During	EBMonly	During	Yes	14	1.0415	0.999782	0.0002181	0	0.554091	0.445909	0.554091	0	0.44569	0.0002181	2.11e-05	0.554091	5.35e-05	0.00012	0.44557	0	0	0	0	0	0	0	0	0	0	0	0	0	0	0	0	0	0	0	0	0	0	0	0	0
NEW1868.S4.L001	476	1	6	LB2	During	EBMonly	During	Yes	16	1.03469	0.999443	0.0004252	0.00015762	0.00194385	0.997898	0.0019436	0	0.9975	0.0004252	9.13e-05	0.00194385	4.83e-05	8.61e-05	0.997539	0	0	0	0	0	0	0	0	0	0	0	0	0	0	0	0	0	0	0	0	0	0	0	0	0
NEW1874.S26.L001	527	1	10	LB2	Before	EBMonly	During	Yes	12	0.688678	0.999429	0.0005713	0	0.0004461	0.999554	0.000442	0	0.998987	0.0005713	0	0.0004391	0.0005713	0.0332919	0.965688	0	0	0	0	0	0	0	0	0	0	0	0	0	0	0	0	0	0	0	0	2.9e-06	0	0	0	0
NEW1875.S27.L001	527	1	5	LB2	Before	EBMonly	During	Yes	10	0.827728	0.971464	0.0285363	0	0.0070219	0.992978	0.0070219	0	0.964442	0.0285363	0.0145626	0.0070219	0.0139737	0.0015764	0.962865	0	0	0	0	0	0	0	0	0	0	0	0	0	0	0	0	0	0	0	0	0	0	0	0	0
NEW1877.S130.L004	527	2	23	LB2	During	EBMonly	During	No	8	0.540934	0.0224205	0.977579	0	0.0017368	0.998263	0.0017368	0	0.0206837	0.977579	0.937073	0.0017368	0.0405061	0.0201201	0.0005636	0	0	0	0	0	0	0	0	0	0	0	0	0	0	0	0	0	0	0	0	0	0	0	0	0
NEW1878.S131.L004	527	2	36	LB2	During	EBMonly	During	No	8	0.883865	0.116944	0.883056	0	0.110856	0.889144	0.109069	0	0.0078759	0.883056	0.825007	0.109069	0.058049	0.0060884	0	0	0	0	0	0	0	0	0	0	0	0	0	0	0	0	0	0	0	0	0	0	0	0	0	0
NEW1879.S132.L004	527	2	27	LB2	During	EBMonly	During	No	6	0.411311	0.0425768	0.957423	0	0.0420813	0.957919	0.0420813	0	0.0004955	0.957423	0.956951	0.0420813	0.0004448	0.0004955	0	0	0	0	0	0	0	0	0	0	0	0	0	0	0	0	0	0	0	0	0	0	0	0	0	0
NEW1881.S134.L005	527	2	29	LB2	During	EBMonly	During	No	6	1.11395	0.36733	0.63267	0	0.358997	0.641003	0.358997	0	0.008333	0.63267	0.510449	0.358997	0.122222	0.0072414	0.0010916	0	0	0	0	0	0	0	0	0	0	0	0	0	0	0	0	0	0	0	0	0	0	0	0	0
NEW1882.S135.L005	527	2	49	LB2	After	EBM+Formula	During	No	10	1.04368	0.203384	0.796616	0.0003075	0.161276	0.838417	0.1615	0	0.0418838	0.796616	0.731405	0.161276	0.0648927	0.0418786	5.2e-06	0	0	0	0	0	0	0	0	0	0	0	0	0	0	0	0	0	0	0	0	0	0	0	0	0
NEW1893.S80.L003	535	3	38	LB2	During	EBMonly	During	Yes	18	1.51501	0.409466	0.590534	0.0002243	0.332383	0.667393	0.332868	0	0.0765984	0.590534	0.0025101	0.332383	0.128084	0.0499587	0.0266229	0	0	0	0	0	0	0	0	0	0	0	0	0	0	0	0	0	0	0	0	0.000485	0	0	0	0
NEW1894.S29.L001	535	1	5	LB2	Before	EBMonly	During	Yes	17	0.925681	0.999912	8.81e-05	0	0.0020933	0.997907	0.0001556	0	0.999756	5.5e-05	5.5e-05	0.0001407	0	0.16733	0.830474	0	0	0	0	0	0	0	0	0	0	0	0	0	0	0	1.9e-06	0	0	0	0	0	0	0	0	0
NEW1895.S146.L005	535	3	44	LB2	During	EBMonly	During	Yes	12	1.12478	0.0777126	0.922288	0	0.0244455	0.975555	0.0512263	0	0.0264863	0.922288	0.000782	0.0244455	0.733335	0.0152818	0.0112045	0	0	0	0	0	0	0	0	0	0	0	0	0	0	0	0	0	0	0	0	0.0267808	0	0	0	0
NEW1896.S147.L005	535	4	12	LB2	During	EBMonly	During	Yes	13	1.24298	0.989761	0.0102392	0	0.597446	0.402554	0.617758	0	0.372002	0.0102392	0.0002769	0.597446	0	0.1977	0.148231	0	0	0	0	0	0	0	0	0	0	0	0	0	0	0	0	0	0	0	0	0.0203128	0	0	0	0
NEW1897.S148.L005	535	1	7	LB2	Before	EBMonly	During	Yes	11	0.781025	0.999838	0.0001621	0	0.0002076	0.999792	0.0002076	0	0.99963	0.0001621	0.0001081	0.0002076	0	0.456776	0.542855	0	0	0	0	0	0	0	0	0	0	0	0	0	0	0	0	0	0	0	0	0	0	0	0	0
NEW1898.S149.L005	535	4	18	LB2	During	EBMonly	During	No	19	1.30971	0.983629	0.0163711	0	0.584617	0.415383	0.641099	0	0.342529	0.0163711	0.0005243	0.584617	0.0012297	0.175619	0.166911	0	0	0	0	0	0	0	0	0	0	0	0	0	0	0	0	0	0	0	0	0.0564821	0	0	0	0
NEW1899.S188.L007	535	3	25	LB2	During	EBMonly	During	Yes	23	1.05839	0.865966	0.134033	0.0340192	0.041199	0.924782	0.0434353	0	0.822531	0.134033	0.000361	0.041199	0.0740036	0.769171	0.0533607	0	0	0	0	0	0	0	0	0	0	0	0	0	0	0	3.05e-05	0	0	0	0	0.0022058	0	0	0	0
NEW1910.S158.L005	545	2	20	LB2	During	EBMonly	During	No	10	1.67808	0.601885	0.398114	0	0.169085	0.830915	0.17456	0	0.427326	0.398114	0.39801	0.169085	0	0.166773	0.260552	0	0	0	0	0	0	0	0	0	0	0	0	0	0	0	0	0	0	0	0	0.0054751	0	0	0	0
NEW1911.S159.L005	545	2	44	LB2	After	EBMonly	During	No	12	1.31128	0.264332	0.735668	0	0.149136	0.850864	0.155549	0	0.108782	0.735668	0.735563	0.142536	0	0.0795802	0.0169986	0	0	0	0	0	0	0	0	0	0	0	0	0	0	0	0	0	0	0	0	0.0064129	0	0	0	0
NEW1912.S160.L005	545	2	59	LB2	After	EBMonly	During	No	16	1.13992	0.816685	0.183315	0	0.745949	0.254051	0.751082	0	0.0656033	0.183315	0.16861	0.703606	0.0129063	0.0465167	0.007181	0	0	0	0	0	0	0	0	0	0	0	0	0	0	0	0	0	0	0	0	0.0051326	0	0	0	0
NEW1913.S161.L005	545	2	39	LB2	After	EBMonly	During	No	16	1.59088	0.375737	0.624263	0.0033381	0.1855	0.811162	0.197687	0	0.17805	0.624263	0.609517	0.183774	0	0.108583	0.0694037	0	0	0	0	0	0	0	0	0	0	0	0	0	0	0	0	0	0	0	0	0.0088493	0	0	0	0
NEW1914.S162.L005	545	4	15	LB2	During	EBMonly	During	No	16	1.72606	0.915541	0.0844594	0	0.446698	0.553302	0.504339	0	0.411201	0.0844594	0.0810276	0.445458	0	0.245783	0.165418	0	0	0	0	0	0	0	0	0	0	0	0	0	0	0	0	0	0	0	0	0.057641	0	0	0	0
NEW1915.S163.L005	545	4	13	LB2	During	EBMonly	During	No	15	1.68762	0.753287	0.246713	0	0.507862	0.492138	0.601935	0	0.151352	0.246713	0.245457	0.499989	0	0.0558098	0.0955425	0	0	0	0	0	0	0	0	0	0	0	0	0	0	0	0	0	0	0	0	0.0940729	0	0	0	0
NEW1916.S164.L005	545	2	26	LB2	During	EBMonly	During	No	15	1.34057	0.356783	0.643073	0	0.102513	0.897487	0.123531	0	0.233252	0.643073	0.642695	0.10232	0	0.157532	0.0757537	0	0	0	0	0	0	0	0	0	0	0	0	0	0	0	0	0	0	0	0	0.0210359	0	0	0	0
NEW1917.S165.L005	545	4	11	LB2	Before	EBMonly	During	No	14	1.93981	0.997885	0.0021152	0	0.53251	0.46749	0.538714	0	0.459171	0.0021152	0.0011608	0.457298	0	0.111672	0.347394	0	0	0	0	0	0	0	0	0	0	0	0	0	0	0	0	0	0	0	0	0.0062043	0	0	0	0
NEW1918.S166.L005	545	2	24	LB2	During	EBMonly	During	No	13	1.42877	0.313427	0.686573	0	0.0911765	0.908824	0.106846	0	0.206581	0.686573	0.685787	0.0897915	0	0.1395	0.0670813	0	0	0	0	0	0	0	0	0	0	0	0	0	0	0	0	0	0	0	0	0.0156694	0	0	0	0
NEW1919.S258.L008	545	2	9	LB2	Before	EBMonly	During	No	12	0.771369	0.158973	0.841027	0	0.143942	0.856058	0.144587	0	0.0143863	0.841027	0.840885	0.143932	0	0.011888	0.0022801	0	0	0	0	0	0	0	0	0	0	0	0	0	0	0	0	0	0	0	0	0.0006545	0	0	0	0
NEW1921.S189.L007	546	2	19	LB2	During	EBMonly	During	Yes	8	0.762221	0.0661683	0.933832	0	0.0509108	0.949089	0.0509108	0	0.0152575	0.933832	0.933832	0.0508479	0	0.0001136	0.0151439	0	0	0	0	0	0	0	0	0	0	0	0	0	0	0	0	0	0	0	0	0	0	0	0	0
NEW1922.S168.L006	546	1	29	LB2	During	EBMonly	During	Yes	11	0.685627	0.989281	0.0107187	0	0.120461	0.879539	0.120791	0	0.86849	0.0107187	0.0107187	0.120211	0	0	0.86816	0	0	0	0	0	0	0	0	0	0	0	0	0	0	0	0	0	0	0	0	0	0	0	0	0
NEW1923.S198.L007	546	1	16	LB2	During	EBMonly	During	Yes	6	0.517938	0.947752	0.0522479	0	0.861834	0.138166	0.861834	0	0.0859184	0.0522479	0.0522479	0.861834	0	0.0009174	0.085001	0	0	0	0	0	0	0	0	0	0	0	0	0	0	0	0	0	0	0	0	0	0	0	0	0
NEW1924.S199.L007	546	5	80	LB2	After	EBMonly	During	No	16	0.985053	0.77656	0.187705	0	0.767987	0.232013	0.724923	0	0.0516375	0.187705	0.194319	0.750229	0.000285814	0.00377199	0.03358	0	0	0	0	0	0	0	0	0	0	0	0	0	0	0	0	0	0	0	0	0	0	0	0	0
NEW1925.S200.L007	546	5	58	LB2	During	EBMonly	During	No	12	0.717059	0.885312	0.114688	0	0.841057	0.158943	0.833824	0	0.0514881	0.114688	0.114677	0.833824	0	0.0411893	0.0030654	0	0	0	0	0	0	0	0	0	0	0	0	0	0	0	0	0	0	0	0	0	0	0	0	0
NEW1926.S201.L007	546	2	43	LB2	During	EBMonly	During	Yes	9	0.688308	0.111703	0.888297	0	0.0175624	0.982438	0.0175624	0	0.0941404	0.888297	0.8881	0.0175624	0	0	0.094121	0	0	0	0	0	0	0	0	0	0	0	0	0	0	0	0	0	0	0	0	0	0	0	0	0
NEW1927.S202.L007	546	5	95	LB2	After	EBMonly	During	No	18	0.616456	0.873544	0.0877031	0	0.89374	0.10626	0.856497	0	0.0170478	0.0877031	0.0912234	0.87674	0	0.00297353	0.00983326	0	0	0	0	0	0	0	0	0	0	0	0	0	0	0	0	0	0	0	0	0.00221431	0	0	0	0
NEW1929.S203.L007	555	3	11	LB2	During	EBMonly	During	No	16	0.983881	0.170128	0.829872	0	0.0130509	0.986949	0.0002365	0	0.169891	0.829872	0.0022736	0.0002365	0.766488	0.0989808	0.0375206	0	0	0	0	0	0	0	0	0	0	0	0	0	0	0	0	0	0	0	0	0	0	0	0	0
NEW1930.S204.L007	555	5	58	LB2	After	FormulaOnly	After	No	27	1.87248	0.956936	0.0430644	8.45e-05	0.799761	0.200155	0.72652	0	0.230416	0.0430644	0.0058147	0.724641	0.0350957	0.0326777	0.0048003	0	0	0	0	0	0	0	0	0	0	0	0	0	0	0	0	0	0	0	0	0	0	0	0	0
NEW1931.S205.L007	555	4	51	LB2	After	EBM+Formula	During	No	18	1.76815	0.34508	0.65492	0	0.249842	0.750158	0.230079	0	0.115	0.65492	0.0036626	0.226931	0.584964	0.0298223	0.0011966	0	0	0	0	0	0	0	0	0	0	0	0	0	0	0	0	0	0	0	0	0	0	0	0	0
NEW1932.S206.L007	555	3	17	LB2	During	EBM+Formula	During	No	17	1.60355	0.539678	0.460322	0.000155	0.530679	0.469166	0.35399	0	0.185689	0.460322	0.0087843	0.35399	0.168365	0.0044395	0.0027164	0	0	0	0	0	0	0	0	0	0	0	0	0	0	0	0	0	0	0	0	0	0	0	0	0
NEW1933.S81.L003	555	3	29	LB2	After	EBM+Formula	During	No	31	0.793079	0.900446	0.0995226	0	0.864494	0.135506	0.846766	0	0.0536797	0.0995226	0.00475715	0.846725	0.059504	0.0217172	0.0032992	0	0	0	0	0	0	0	0	0	0	0	0	0	0	0	0	0	0	0	0	0	0	0	0	0
NEW1934.S201.L008	555	4	6	LB2	Before	EBMonly	During	Yes	34	1.1968	0.985233	0.0119993	1.27e-05	0.118909	0.881078	0.117356	0	0.867877	0.0119993	0.00258525	0.114268	0.00596581	0.0800629	0.755467	0	0	0	0	0	0	0	0	0	0	0	0	0	0	0	0	0	0	0	0	0	0	0	0	0
NEW1935.S208.L007	555	3	21	LB2	During	EBM+Formula	During	No	17	1.81473	0.576966	0.423034	0.0001816	0.533715	0.466103	0.37428	0	0.202687	0.423034	0.0009739	0.37428	0.369261	0.0194692	0.0112189	0	0	0	0	0	0	0	0	0	0	0	0	0	0	0	0	0	0	0	0	0	0	0	0	0
NEW1937.S209.L007	556	4	18	LB2	During	EBM+Formula	During	No	13	1.24726	0.596806	0.403194	0	0.543182	0.456818	0.490803	0	0.106002	0.403194	0.0033658	0.490803	0.0101814	0.0507624	0.0002357	0	0	0	0	0	0	0	0	0	0	0	0	0	0	0	0	0	0	0	0	0	0	0	0	0
NEW1938.S210.L007	556	4	28	LB2	After	EBM+Formula	During	No	15	1.48826	0.250965	0.748833	0	0.0962514	0.903749	0.0950973	0	0.155867	0.748833	0.000295044	0.0951166	0.326709	0.0275156	0	0	0	0	0	0	0	0	0	0	0	0	0	0	0	0	0	0	0	0	0	0	0	0	0	0
NEW1940.S211.L007	556	4	53	LB2	After	EBM+Formula	During	No	29	2.17097	0.450658	0.549202	0.000249835	0.392402	0.607348	0.301972	0	0.148686	0.549202	0.0127953	0.251085	0.391249	0.0123487	0.0021309	0	0	0	0	0	0	7.04e-05	0	0	0	0.0292858	0	0	0.00456864	0	0	0	0	0	0	0	0	0	0	0
NEW1941.S212.L007	559	1	12	LB2	Before	EBMonly	During	No	18	1.50068	0.968099	0.0317575	0	0.299801	0.700199	0.0013511	0	0.966748	0.0317575	6.8e-05	0.00031813	4.17e-05	0	0.42741	0	0	0	0	0	0	0	0	0	0	0	0	0	0	0	0	0	0	0	0	0	0	0	0	0
NEW1942.S171.L006	559	1	5	LB2	Before	EBMonly	During	Yes	16	0.86121	0.995791	0.0042088	0	0.0047711	0.995229	6.43e-05	0.0025662	0.995727	0.0016426	0.000287	6.43e-05	0.0007496	0	0.993586	0	0	0	0	0	0	0	0	0	0	0	0	0	0	0	0	0	0	0	0	0	0	0	0	0
NEW1943.S213.L007	559	3	30	LB2	During	EBMonly	During	Yes	10	0.912541	0.0375947	0.962405	0	0.0353088	0.964691	0.0353088	0	0.0022859	0.962405	0.22203	0.0353088	0.0473345	0	0.0022859	0	0	0	0	0	0	0	0	0	0	0	0	0	0	0	0	0	0	0	0	0	0	0	0	0
NEW1944.S214.L007	559	3	108	LB2	After	FormulaOnly	After	No	25	2.0576	0.181442	0.818558	0	0.111435	0.888565	0.0065499	0	0.174892	0.814667	0.0191341	0.0003578	0.587716	0.0177492	0.0275876	0	0	0	0	0	0	0	0	0	0	0	0	0	0.0002904	0	0	0	0	0	0	0.0059017	0	0	0	0
NEW1945.S252.L008	559	3	23	LB2	During	EBMonly	During	Yes	8	1.24173	0.0679735	0.932027	0.0002736	0.0644659	0.935261	0.0644659	0	0.0035076	0.932027	0.200768	0.0644659	0.142607	0	0.0035076	0	0	0	0	0	0	0	0	0	0	0	0	0	0	0	0	0	0	0	0	0	0	0	0	0
NEW1946.S215.L007	559	4	93	LB2	After	EBMonly	During	No	16	1.61715	0.811929	0.188071	0	0.510782	0.489218	0.469757	0	0.342172	0.188071	0.004332	0.457636	0.142034	0	0.0630202	0	0	0	0	0	0.011245	0	0	0	0	0	0	0	0	0	0	0	0	0	0	0.0008761	0	0	0	0
NEW1947.S107.L004	559	4	101	LB2	After	FormulaOnly	After	No	13	1.38221	0.465867	0.534133	0	0.420528	0.579472	0.0004666	0	0.4654	0.533669	0.0043507	3.34e-05	0.469909	0	0	0	0	0	0	0	0	0	0	0	0	0	0	0	0	0	0	0	0	0	0	0.0004332	0	0	0	0
NEW1948.S253.L008	559	4	114	LB2	After	FormulaOnly	After	No	23	2.08362	0.357441	0.642559	0	0.149222	0.850778	0.0303447	0	0.327097	0.642559	0.0373294	0	0.197824	0.0520935	0.0723813	0	0	0	0	0	0	0	0	0	0	0	0	0	0.0020745	0	0	0	0	0	0	0.0282702	0	0	0	0
NEW1951.S218.L007	559	1	81	LB2	After	EBMonly	During	No	11	1.00826	0.266524	0.733476	0	0.0753984	0.924602	0.0010433	0	0.265481	0.733476	0.0562056	0.0010433	0.0010416	0	0.009992	0	0	0	0	0	0	0	0	0	0	0	0	0	0	0	0	0	0	0	0	0	0	0	0	0
NEW1952.S108.L004	559	4	43	LB2	During	EBMonly	During	Yes	29	1.85757	0.786948	0.213052	0.0722632	0.0913406	0.836396	0.0879145	0	0.699033	0.213052	0.0183388	0.0832177	0.010412	0.0002314	0.446042	0	0	0	0	0	0	0	0	0	0	0	0	0	1.81e-05	0	0	0	0	0	0	0.000227	0	0	0	0
NEW1953.S219.L007	559	3	57	LB2	After	EBMonly	During	No	12	1.31109	0.507382	0.492617	0	0.497483	0.502517	0.491223	0	0.0161597	0.492617	0.0882325	0.491223	0.0013083	0	0.0021509	0	0	0	0	0	0	0	0	0	0	0	0	0	0	0	0	0	0	0	0	0	0	0	0	0
NEW1954.S220.L007	559	4	50	LB2	After	EBMonly	During	No	10	0.900962	0.137117	0.862883	0.0001878	0.0481668	0.951645	0.0480379	0	0.089079	0.862883	0.0733947	0.0480379	0.0004736	0	0.0833829	0	0	0	0	0	0	0	0	0	0	0	0	0	0	0	0	0	0	0	0	0	0	0	0	0
NEW1955.S221.L007	559	4	69	LB2	After	EBMonly	During	No	19	1.73775	0.263163	0.736837	0	0.164939	0.835061	0.105402	0	0.157761	0.736837	0.102068	0.0902165	0.0010578	0	0.0043095	0	0	0	0	0	0	0	0	0	0	0	0	0	0	0	0	0	0	0	0	0	0	0	0	0
NEW1956.S222.L007	559	4	75	LB2	After	EBMonly	During	No	9	1.15701	0.211831	0.788169	0	0.0431909	0.956809	0.0002375	0	0.211593	0.788169	0.0892166	0.0002375	0.000624	0	0.0027213	0	0	0	0	0	0	0	0	0	0	0	0	0	0	0	0	0	0	0	0	0	0	0	0	0
NEW1957.S223.L007	562	1	24	LB2	During	EBMonly	During	Yes	10	0.266129	0.0659228	0.934077	0	0.0647301	0.93527	0.0647301	0	0.0011927	0.934077	5.23e-05	0.0647301	0.932692	0	0.0011927	0	0	0	0	0	0	0	0	0	0	0	0	0	0	0	0	0	0	0	0	0	0	0	0	0
NEW1958.S224.L007	562	4	83	LB2	After	EBMonly	During	No	23	1.56251	0.99178	0.0082201	0	0.584909	0.415091	0.560631	3.42e-05	0.431148	0.0081859	0.0013562	0.488547	0.0060839	0.0029254	0.0543144	0	0	0	0	0	0	0	0	0	0	0	0	0	7.39e-05	0	0	0	0	0	0	0.0007315	0	0	0	0
NEW1959.S225.L007	562	1	15	LB2	During	EBMonly	During	No	10	0.240617	0.998132	0.0014861	0	0.960834	0.0391658	0.957989	0	0.0401433	0.0014861	0.00148667	0.958355	0	0	0.0235765	0	0	0	0	0	0	0	0	0	0	0	0	0	0	0	0	0	0	0	0	0	0	0	0	0
NEW1960.S226.L007	562	4	90	LB2	After	EBMonly	During	No	25	1.32667	0.934565	0.0654355	0	0.203576	0.796424	0.195561	0.000276	0.739003	0.0651595	0.0001936	0.138961	0.0634803	0.0011312	0.0014346	0	0	0	0	0	0	0	0	0	0	0	0	0	0.0003093	0	0	0	0	0	0	0.0023466	0	0	0	0
NEW1961.S227.L007	562	4	69	LB2	After	EBMonly	During	No	24	1.59863	0.986553	0.0134466	0	0.683547	0.316453	0.698371	0	0.288182	0.0134466	0.0011901	0.517743	0.0077798	0.006539	0.0833192	0	0	0	0	0	0	0	0	0	0	0	0	0	0	0	0	0	0	0	0	0.0192719	0	0	0	0
NEW1962.S172.L006	562	1	29	LB2	During	EBMonly	During	Yes	17	1.47588	0.651851	0.346084	0	0.110324	0.889676	0.113665	0.0011189	0.538186	0.344965	0.000895248	0.107588	0.344481	0.000895649	0.528419	0	0	0	0	0	0	0	0	0	0	0	0	0	0	0	0	0	0	0	0	0	0	0	0	0
NEW1963.S173.L006	562	1	31	LB2	During	EBMonly	During	Yes	18	1.66935	0.954856	0.0451436	4.68e-05	0.615049	0.384904	0.615482	0	0.339374	0.0451436	0.0002208	0.612097	0.0433363	0	0.326686	0	0	0	0	0	0	0	0	0	0	0	0	0	0.0001248	4.68e-05	0	0	0	0	0	0	0	0	0	0
NEW1964.S174.L006	562	1	43	LB2	During	EBMonly	During	No	11	1.48617	0.604192	0.395705	0	0.0206922	0.979308	0.0283341	1.8e-05	0.575858	0.395687	0.00808253	0.020076	0	0	0.236404	0	0	0	0	0	0	0	0	0	0	0	0	0	0	0	0	0	0	0	0	0.00766279	0	0	0	0
NEW1965.S228.L007	562	4	61	LB2	After	EBMonly	During	No	17	0.986438	0.97402	0.0259799	0	0.878162	0.121838	0.88316	0	0.0908605	0.0259799	0.0004559	0.750742	0.0245252	0.0085174	0.0395221	0	0	0	0	0	0	0	0	0	0	0	0	0	0	0	0	0	0	0	0	0.0108559	0	0	0	0
NEW1966.S133.L005	562	3	54	LB2	After	EBMonly	During	No	28	0.861821	0.904432	0.0955548	5.4e-06	0.833719	0.166276	0.81172	0.0004234	0.0927115	0.0951314	0.000991814	0.810067	0.0869107	0.00101821	0.0466509	0	0	0	0	0	0	0	0	0	0	0	0	0	8.6e-06	5.4e-06	0	0	0	0	0	0.000465206	0	0	0	0
NEW1967.S175.L006	562	1	37	LB2	During	EBMonly	During	No	19	1.43914	0.589869	0.409904	0	0.139509	0.860491	0.143014	1.96e-05	0.446855	0.409885	0.000179441	0.13949	0.408837	0.000211748	0.44336	0	0	0	0	0	0	0	0	0	0	0	0	0	0	0	0	0	0	0	0	0	0	0	0	0
NEW1994.S245.L008	606	5	50	LB2	After	EBMonly	During	No	32	1.27476	0.908308	0.0916918	0	0.725587	0.274413	0.714916	0	0.193393	0.0916918	0.0855712	0.70118	0.0013988	0.0276532	0.0168069	0	0	0	0	0	0	0	0	0	0	0	0	0	0	0	0	0	0	0	0	0.0010744	0	0	0	0
NEW1995.S43.L002	606	2	13	LB2	During	EBMonly	During	No	11	1.45065	0.2507	0.7493	0	0.243994	0.756006	0.243994	0	0.0067065	0.7493	0.618871	0.243994	0.126462	0.0015022	0.0052043	0	0	0	0	0	0	0	0	0	0	0	0	0	0	0	0	0	0	0	0	0	0	0	0	0
NEW1996.S11.L002	606	2	14	LB2	During	EBMonly	During	No	10	1.25909	0.266748	0.733252	0	0.264356	0.735644	0.264406	0	0.0023423	0.733252	0.689863	0.264356	0.0433421	0	0.0023423	0	0	0	0	0	0	0	0	0	0	0	0	0	0	0	0	0	0	0	0	0	0	0	0	0
NEW1998.S184.L006	608	5	45	LB2	After	EBMonly	During	No	25	1.47438	0.873316	0.126684	0	0.571544	0.428456	0.51233	0	0.360985	0.126684	0.0095656	0.480463	0	0.292538	0.0085913	0	0	0	0	0	0	0	0	0	0	0	0	0	0	0	0	0	0	0	0	9.4e-05	0	0	0	0
NEW1999.S190.L006	608	1	11	LB2	Before	EBMonly	During	No	14	0.761783	0.928325	0.0715819	9.31e-05	0.00155263	0.998354	0.0015709	0	0.926754	0.0715819	0.000488345	0.0001092	0.000166715	0.739033	0.187799	0	0	0	0	0	0	0	0	0	0	0	0	0	0	0	0	0	0	0	0	1.84e-05	0	0	0	0
NEW2000.S247.L008	608	1	13	LB2	During	EBMonly	During	No	17	1.03677	0.709822	0.290178	0.0005529	0.007191	0.992256	0.007191	0	0.702631	0.290178	0.000716	0	0	0.546081	0.156308	0	0	0	0	0	0	0	0	0	0	0	0	0	0	0	0	0	0	0	0	0	0	0	0	0
NEW2001.S248.L008	610	5	59	LB2	During	EBMonly	During	No	35	1.52831	0.670972	0.325188	0.00491166	0.632708	0.36238	0.541886	0	0.129086	0.325188	0.324427	0.524415	0	0.0322571	0.000811416	0	0	2.82e-05	0	0	0	0	0	0	0	0.00156441	0	0	1.94e-05	0	0	0	0	0	0	0.000589262	0	0	0	0
NEW2002.S185.L006	610	2	28	LB2	During	EBMonly	During	No	17	1.23667	0.161643	0.838357	0	0.0616516	0.938348	0.0616091	0	0.100034	0.838357	0.754603	0.0614762	0	0.0471331	0.0524433	0	0	0	0	0	0	0	0	0	0	0	0	0	0	0	0	0	0	0	0	0	0	0	0	9.4e-06
NEW2003.S186.L006	610	4	18	LB2	During	EBMonly	During	Yes	15	1.89836	0.671996	0.328004	0	0.143342	0.856658	0.167435	0	0.504561	0.328004	0.327492	0.143342	0.0001055	0.195656	0.274693	0	0	0	0	0	0	0	0	0	0	0	0	0	0	0	0	0	0	0	0	0.0240926	0	0	0	0
NEW2004.S187.L006	610	1	20	LB2	During	EBMonly	During	Yes	15	0.893084	0.999207	0.0005373	0	0.978102	0.0218977	0.979934	0	0.019273	0.0005373	0.000531815	0.977844	0	0.00501708	0.0141655	0	0	0	0	0	0	0	0	0	0	0	0	0	0	0	5.19e-05	0	0	0	0	0.00206533	0	0	0	0
NEW2005.S7.L001	610	3	16	LB2	During	EBMonly	During	Yes	25	1.08763	0.349424	0.647524	0	0.313787	0.686213	0.312682	0	0.0367424	0.647524	0.0177902	0.298044	0.630144	0.010102	0.0243041	0	0	0	0	0	0	0	0	0	0	0	0	0	0	0	0	0	0	0	0	0.000229801	0	0	0	0
NEW2008.S188.L006	610	2	22	LB2	During	EBMonly	During	Yes	10	0.997437	0.208502	0.791399	0	0.011942	0.988058	0.0119408	0	0.196561	0.791399	0.789819	0.011942	0	0.181351	0.0152294	0	0	0	0	0	0	0	0	0	0	0	0	0	0	0	0	0	0	0	0	0	0	0	0	0
NEW2009.S109.L004	613	4	23	LB2	During	FormulaOnly	After	No	13	1.51732	0.999795	0.0002053	0	0.487447	0.512553	0.487553	0	0.512242	0.0002053	0.0002053	0.487424	0	0.335151	0.0603132	0	0	0	0	0	0	0	0	0	0	0	0	0	0	0	0.0001284	0	0	0	0	0	0	0	0	0
NEW2010.S189.L006	613	4	38	LB2	During	FormulaOnly	After	No	26	1.57618	0.585642	0.414055	0	0.289984	0.710016	0.289848	0	0.295794	0.414055	0.00017655	0.289311	0.399608	0.0453533	0.00144294	0	0	0	0	0	0	0	0	0	0	0.00016615	0	0	0	0	0	0	0	0	0	0	0	0	0	0
NEW2011.S249.L008	613	4	28	LB2	During	FormulaOnly	After	No	22	1.9307	0.905764	0.0942357	0	0.242866	0.757134	0.240872	0	0.664892	0.0942357	0.0001844	0.240872	0.0920538	0.094489	0.0394101	0	0	0	0	0	0	0	0	0	0	0	0	0	0	0	0	0	0	0	0	0	0	0	0	0
NEW2012.S250.L008	613	4	25	LB2	During	FormulaOnly	After	No	20	1.78216	0.999853	6.36e-05	0	0.437268	0.562732	0.43687	0	0.562983	6.36e-05	4.89e-05	0.436892	1.47e-05	0.311674	0.108892	0	0	0	0	0	0	0	0	0	0	0	0	0	0	0	0	0	0	0	0	0	0	0	0	0
NEW2015.S112.L007	618	1	6	LB2	During	FormulaOnly	Never	Yes	14	0.552102	0.145932	0.854068	0	0.0707937	0.929206	0.0707937	0	0.0751379	0.854068	0.853932	0.0707937	0.0001368	0.0005476	0.0033816	0	0	0	0	0	0	0	0	0	0	0	0	0	0	0	0	0	0	0	0	0	0	0	0	0
NEW2016.S113.L007	618	1	12	LB2	During	FormulaOnly	Never	No	12	0.892989	0.323821	0.676179	0	0.169315	0.830685	0.16937	0	0.15445	0.676179	0.676179	0.169315	0	0.0002578	0.0008371	0	0	0	0	0	0	0	0	0	0	0	0	0	0	0	5.5e-05	0	0	0	0	0	0	0	0	0
NEW2017.S36.L002	618	1	8	LB2	During	FormulaOnly	Never	Yes	14	0.213653	0.0436036	0.956396	0.0006822	0.002643	0.996675	0.002643	0	0.0409606	0.956396	0.954954	0.002643	0.0004449	0.0012862	0.0008153	0	0	0	0	0	0	0	0	0	0	0	0	0	0	0	0	0	0	0	0	0	0	0	0	0
NEW2018.S164.L006	618	1	15	LB2	During	FormulaOnly	Never	No	13	0.937807	0.336551	0.663449	0	0.14175	0.85825	0.14175	0	0.1948	0.663449	0.661786	0.14175	0.0013341	0.0003035	0.0002109	0	0	0	0	0	0	0	0	0	0	0	0	0	0	0	0	0	0	0	0	0	0	0	0	0
NEW2019.S38.L002	618	1	10	LB2	During	FormulaOnly	Never	No	10	0.898043	0.317045	0.682955	0	0.154313	0.845687	0.154313	0	0.162732	0.682955	0.681669	0.154313	0.0006862	0.0015329	0.0002317	0	0	0	0	0	0	0	0	0	0	0	0	0	0	0	0	0	0	0	0	0	0	0	0	0
NEW2020.S12.L001	618	1	4	LB2	During	FormulaOnly	Never	Yes	16	0.0582608	0.0072127	0.992787	0	0.0045024	0.995498	0.0038807	0	0.003332	0.992779	0.992718	0.0036994	6.1e-05	7.97e-05	0.0005615	0	0	0	0	0	0	0	0	0	0	0	0	0	0	0	0	0	0	0	0	0	0	0	0	0
NEW2021.S39.L002	618	1	17	LB2	During	FormulaOnly	Never	No	12	0.838125	0.242287	0.757713	0.0002621	0.129246	0.870492	0.129246	0	0.113041	0.757713	0.75744	0.129246	0	0.0001005	9.27e-05	0	0	0	0	0	0	0	0	0	0	0	0	0	0	0	0	0	0	0	0	0	0	0	0	0
NEW2022.S40.L002	618	4	19	LB2	During	FormulaOnly	Never	No	16	0.811783	0.225775	0.774225	0	0.0909971	0.909003	0.0910076	0	0.134768	0.774225	0.773987	0.0909971	2.84e-05	0.0003279	0.0010886	0	0	0	0	0	0	0	0	0	1.05e-05	0	0	0	0	0	0	0	0	0	0	0	0	0	0	0
NEW2023.S41.L002	618	4	22	LB2	During	FormulaOnly	Never	No	17	1.10362	0.291404	0.708596	0.000855	0.121302	0.877843	0.121358	0	0.170046	0.708596	0.706547	0.121084	0.0005187	0.027256	0.0061038	0	0	0	0	0	0	0	0	0	5.55e-05	0	0	0	0	0	0	0	0	0	0	0	0	0	0	0
NEW2025.S14.L001	623	2	21	LB2	During	EBMonly	During	No	11	1.34245	0.392985	0.607015	0	0.375669	0.624331	0.194182	0	0.198803	0.607015	0.607015	0.194182	0	0.0042094	0.0096233	0	0	0	0	0	0	0	0	0	0	0	0	0	0	0	0	0	0	0	0	0	0	0	0	0
NEW2026.S42.L002	623	2	22	LB2	During	EBMonly	During	No	18	1.05912	0.215321	0.784679	0.0003921	0.207929	0.791679	0.123315	0	0.0920058	0.784679	0.783701	0.123315	0.0004157	0.0044138	0.0028694	0	0	0	0	0	0	0	0	0	0	0	0	0	0	0	0	0	0	0	0	0	0	0	0	0
NEW2027.S15.L001	623	2	67	LB2	After	EBMonly	During	No	32	1.79858	0.6244	0.3756	0.0002888	0.24805	0.751661	0.232511	0	0.391889	0.3756	0.375533	0.206548	0	0.0208006	0.017485	0	0	0	0	0	0	0	0	0	0	0.0101658	0	0	0.0037628	0	0.0004782	0	0	0	0	0.0045785	0	0	0	0
NEW2029.S138.L005	635	1	19	LB2	During	EBMonly	During	No	13	0.91589	0.688431	0.311569	0	0.671226	0.328774	0.659419	0	0.0290122	0.311569	0.0327014	0.659419	0	0.0122769	0.004669	0	0	0	0	0	0	0	0	0	0	0	0	0	0	0	0	0	0	0	0	0	0	0	0	0
NEW2035.S46.L002	657	1	20	LB2	During	EBMonly	During	No	11	0.866654	0.678957	0.321043	0	0.663292	0.336708	0.663305	0	0.0156518	0.321043	0.011157	0.663292	0.0058061	0	0.0156518	0	0	0	0	0	0	0	0	0	0	0	0	0	0	0	0	0	0	0	0	1.3e-05	0	0	0	0
NEW2036.S47.L002	658	1	11	LB2	During	EBMonly	During	No	11	0.790856	0.999124	0.0008758	0	0.0185895	0.981411	0.0187942	0	0.98033	0.0008758	0.0005564	0.0185895	0.0002613	0.978208	0.0021218	0	0	0	0	0	0	0	0	0	0	0	0	0	0	0	0	0	0	0	0	0.000107	0	0	0	0
NEW2037.S18.L001	484	1	16	LB2	During	EBMonly	During	Yes	12	0.550992	0.152886	0.847114	0	0.14436	0.85564	0.14436	0	0.0085257	0.847114	0.0010306	0.14436	0.843899	0	0.0083514	0	0	0	0	0	0	0	0	0	0	0	0	0	0	0	0	0	0	0	0	0	0	0	0	0
NEW2038.S48.L002	512	1	20	LB2	During	EBMonly	During	No	23	1.13041	0.927646	0.0723541	0.0020813	0.032832	0.965087	0.0322751	0	0.895371	0.0723541	0.005592	0.0308668	9.16e-05	0.40806	0.486493	0	0	0	0	0	0	0	0	0	0	0	0	0	0	0	0	0	0	0	0	0	0	0	0	5.47e-05
NEW2039.S49.L002	520	4	47	LB2	During	EBM+Formula	During	Yes	25	1.9353	0.684339	0.315661	0	0.576115	0.423885	0.457794	0	0.226545	0.315661	0.0412959	0.431021	0.0018045	0.098567	0.0018631	0	0	0	0	0	0	0	0	0	0	0	0	0	0	0	0	0	0	0	0	0.0025899	0	0	0	0
NEW2040.S50.L002	484	3	7	LB2	During	EBMonly	During	Yes	14	1.48179	0.248027	0.751973	0.0003248	0.24653	0.753145	0.24653	0	0.0014973	0.751973	0.0089266	0.24653	0.316781	0.0005098	0.0007935	0	0	0	0	0	0	0	0	0	0	0	0	0	0	0	0	0	0	0	0	0	0	0	0	0
NEW2041.S19.L001	509	1	11	LB2	During	EBMonly	During	No	10	0.982003	0.99934	0.0006595	0	0.123148	0.876852	0.123235	0	0.876106	0.0006595	0.0006595	0.123148	0	0.652082	0.224024	0	0	0	0	0	0	0	0	0	0	0	0	0	0	0	0	0	0	0	0	0	0	0	0	0
NEW2042.S51.L002	485	3	38	LB2	After	EBMonly	During	No	13	1.96405	0.501838	0.498162	0	0.301941	0.698059	0.301941	0	0.199897	0.498162	0.002509	0.301941	0.37245	0.0412674	0.0505894	0	0	0	0	0	0	0	0	0	0	0	0	0	0	0	0	0	0	0	0	0	0	0	0	0
NEW2043.S52.L002	482	2	39	LB2	During	FormulaOnly	After	No	10	1.29099	0.464883	0.535116	0	0.404731	0.595269	0.404731	0	0.060152	0.535116	0.534899	0.404731	6.86e-05	0.0531985	0	0	0	0	0	0	0	0	0	0	0	0	0	0	0	0	0	0	0	0	0	0	0	0	0	0
NEW2044.S53.L002	484	3	34	LB2	During	EBMonly	During	No	15	1.23158	0.0076179	0.992382	0.0001289	0.0061903	0.993681	0.0061903	0	0.0014276	0.992382	0.0109309	0.0061903	0.598618	0.0001963	0.0012313	0	0	0	0	0	0	0	0	0	0	0	0	0	0	0	0	0	0	0	0	0	0	0	0	0
NEW2047.S55.L002	479	1	12	LB2	During	EBMonly	During	No	13	0.220348	0.0072171	0.992656	0.991662	0.00633181	0.00200573	0.006331	0	0.0008861	0.992656	0.000799102	0.00633181	0.000185313	0.000467552	0.000406052	0	0	0	0	0	0	0	0	0	0	0	0	0	0	0	0	0	0	0	0	0	0	0	0	0
NEW2048.S56.L002	482	2	13	LB2	During	EBMonly	During	No	7	0.957167	0.226432	0.773567	0	0.220466	0.779534	0.220466	0	0.0059663	0.773567	0.773567	0.220466	0	0.0053224	0.0006439	0	0	0	0	0	0	0	0	0	0	0	0	0	0	0	0	0	0	0	0	0	0	0	0	0
NEW2049.S57.L002	696	3	21	LB2	During	EBMonly	During	No	20	1.35293	0.0166458	0.983354	0	0.0063018	0.993698	0.0047118	0	0.011934	0.983354	0.0487974	0.0047118	0.667289	0.0004309	0.000598	0	0	0	0	0	0	0	0	0	0	0	0	0	0	0	0	0	0	0	0	0	0	0	0	0
NEW2050.S21.L001	479	2	58	LB2	After	EBM+Formula	During	Yes	9	1.11954	0.0006384	0.999362	0	0.0006384	0.999362	0.0006384	0	0	0.999362	0.756886	0.0006384	0.109667	0	0	0	0	0	0	0	0	0	0	0	0	0	0	0	0	0	0	0	0	0	0	0	0	0	0	0
NEW2051.S22.L001	528	1	18	LB2	During	FormulaOnly	Never	Yes	16	0.449325	0.999745	0.000255	0	0.008478	0.991522	0.008478	0	0.991267	0.000255	0.0002329	0.008478	2.21e-05	0.113838	0.873918	0	0	0	0	0	0	0	0	0	0	0	0	0	0	0	0	0	0	0	0	0	0	0	0	0
NEW2052.S58.L002	482	2	14	LB2	During	EBMonly	During	No	11	1.09861	0.337334	0.662666	0	0.302267	0.697733	0.302267	0	0.0350672	0.662666	0.662519	0.302267	9.35e-05	0.0340601	0.0009832	0	0	0	0	0	0	0	0	0	0	0	0	0	0	0	0	0	0	0	0	0	0	0	0	0
NEW2053.S59.L002	528	1	21	LB2	During	FormulaOnly	Never	Yes	17	0.266966	0.995228	0.0047725	0.0007269	0.0030491	0.996224	0.0030491	0	0.992178	0.0047725	0.002893	0.0030423	0.0005738	0.945035	0.0460998	0	0	0	0	0	0	0	0	0	0	0	0	0	0	0	0	0	0	0	0	0	0	0	0	0
NEW2054.S23.L001	530	1	7	LB2	During	EBMonly	During	Yes	12	0.196043	0.999366	0.0004461	0.000218941	0.00662345	0.993158	0.0066222	0	0.992744	0.0004461	0.000184935	0.00625198	1.19e-05	0	0.992545	0	0	0	0	0	0	0	0	0	0	0	0	0	0	0	0	0	0	0	0	0	0	0	0	0
NEW2055.S60.L002	521	4	51	LB2	After	FormulaOnly	After	No	25	1.98136	0.557095	0.44267	0.00181381	0.296667	0.701519	0.247145	0	0.30995	0.44267	0.396779	0.246613	0.0436262	0.202413	0.00048351	0	0	0	0	0	0	0	0	0	0	0	0	0	0	0	0	0	0	0	0	0.000586637	0	0	0	0
NEW2056.S24.L001	479	1	9	LB2	During	EBMonly	During	No	18	0.246628	0.0439298	0.955962	0.955175	0.0249693	0.0198557	0.024985	0	0.0189448	0.955962	4.66e-05	0.0249693	5.26e-05	0.000983307	0.0178664	0	0	0	0	0	0	0	0	0	0	0	0	0	0	0	0	0	0	0	0	0	0	0	0	0
NEW2057.S61.L002	486	1	14	LB2	During	FormulaOnly	Never	No	16	0.507438	0.999322	0.0006303	0	0.0527823	0.947218	0.0530309	0	0.946291	0.0006303	0.000383118	0.0527807	0.000160108	0.875625	0.00178209	0	0	0	0	0	0	0	0	0	0	0	0	0	0	0	0	0	0	0	0	0.000251112	0	0	0	0
NEW2058.S62.L002	521	2	29	LB2	During	EBM+Formula	During	No	18	1.05284	0.0323303	0.96755	0	0.0135047	0.986495	0.0092526	0	0.0230777	0.96755	0.847154	0.00925371	0.00241149	0.00987258	6.74e-05	0	0	0	0	0	0	0	0	0	0	0	0	0	0	0	0	0	0	0	0	0	0	0	0	0
NEW2059.S63.L002	482	4	97	LB2	After	FormulaOnly	After	No	25	1.87064	0.886053	0.113849	0.00131223	0.648724	0.349963	0.652585	0	0.233468	0.113849	0.11386	0.5263	0	0.0938921	0.000142114	0	7.79e-05	0.0169858	0	0	0	0.000925691	0	0	0	0.0959892	0	0	0	0	0	0	0	0	0	0.0109927	0	0	0	0
NEW2060.S64.L002	482	2	32	LB2	During	EBM+Formula	During	No	10	1.35629	0.332116	0.667884	0	0.179769	0.820231	0.18001	0	0.152107	0.667884	0.667884	0.179769	0	0.0898427	0	0	0	0	0	0	0	0	0	0	0	0	0	0	0	0	0	0	0	0	0	0.0002401	0	0	0	0
NEW2062.S65.L002	554	4	89	LB2	After	FormulaOnly	After	No	28	1.88634	0.787627	0.158499	0.000234218	0.4535	0.546265	0.365854	0	0.421774	0.158499	0.151267	0.124446	0.0161556	0.356917	0.00436316	0	0	0	0	0	0	0.000850732	0	0	0	0	0	0	0	0	0	0	0	0	0	0.000177143	0	0	0	0
NEW2064.S25.L001	696	4	18	LB2	During	EBMonly	During	No	19	1.59567	0.19699	0.80301	0.0010064	0.0515943	0.947399	0.046502	0	0.150488	0.80301	0.0526538	0.046502	0.304202	0	0.0072455	0	0	0	0	0	0	0	0	0	0	0	0	0	0	0	0	0	0	0	0	0	0	0	0	0
NEW2066.S26.L001	522	2	32	LB2	During	EBM+Formula	During	No	20	1.78818	0.16267	0.837331	0.0003872	0.116278	0.883335	0.109217	0	0.0534528	0.837331	0.625841	0.109217	0.153239	0.0301452	0.0056004	0	0	0	0	0	0	0	0	0	0	0	0	0	0	0	0	0	0	0	0	0	0	0	0	0
NEW2067.S68.L003	484	3	29	LB2	During	EBMonly	During	No	19	1.57056	0.150221	0.849779	3.09e-05	0.0771455	0.922824	0.0771764	0	0.0730443	0.849779	0.0178826	0.0771455	0.605309	0.0684396	0.004208	0	0	0	0	0	0	0	0	0	0	0	0	0	0	3.09e-05	0	0	0	0	0	0	0	0	0	0
NEW2068.S27.L001	484	1	19	LB2	During	EBMonly	During	Yes	19	1.18416	0.231776	0.767927	0.700916	0.0730989	0.225985	0.073109	0	0.158667	0.767927	0.0020232	0.0730989	0.0442375	0.00180804	0.156702	0	0	0	0	0	0	0	0	0	0	0	0	0	0	0	0	0	0	0	0	0	0	0	0	0
NEW2069.S69.L003	575	1	25	LB2	During	FormulaOnly	After	No	16	1.1778	0.999706	0.0002944	0	0.122504	0.877496	0.122504	0	0.877202	0.0002944	0.000138	0.122504	6.87e-05	0.492484	0.0529569	0	0	0	0	0	0	0	0	0	0	0	0	0	0	0	0	0	0	0	0	0	0	0	0	0
NEW2070.S28.L001	484	3	49	LB2	After	EBMonly	During	No	17	1.33069	0.759988	0.240012	0	0.686075	0.313925	0.657648	0	0.10234	0.240012	0.0010425	0.64876	0.0962795	0.0606341	0.0036406	0	0	0	0	0	0.0088873	0	0	0	0	0	0	0	0	0	0	0	0	0	0	0	0	0	0	0
NEW2071.S70.L003	544	1	9	LB2	During	EBMonly	During	No	18	0.884213	0.999707	0.0002926	0	0.0059941	0.994006	0.0060793	0	0.993628	0.0002926	0.0001102	0.0059779	7.49e-05	0.549874	0.443595	0	0	0	0	0	0	0	0	0	0	0	0	0	0	0	0	0	0	0	0	9.92e-05	0	0	0	0
NEW2073.S72.L003	482	2	112	LB2	After	FormulaOnly	After	No	32	1.14262	0.776608	0.223315	0.000641649	0.740015	0.259343	0.718419	0	0.0581891	0.223315	0.222964	0.706673	0.00019581	0.0201096	0.000543238	0	0	0.000952173	0	0	0	0.000308124	0	0	0	0.00963624	0	0	0	0	0	0	0	0	0	0.000162813	0	0	0	0
NEW2074.S165.L006	479	1	14	LB2	During	EBMonly	During	No	12	0.850074	0.997151	0.0028494	0.00223	0.649908	0.347862	0.649957	2.4e-05	0.347193	0.0028254	6.05e-05	0.649884	0.0005349	0.286359	0.0608341	0	0	0	0	0	0	0	0	0	0	0	0	0	0	0	0	0	0	0	0	0	0	0	0	0
NEW2075.S73.L003	486	3	76	LB2	After	FormulaOnly	Never	No	24	2.17047	0.77853	0.22147	0.0356562	0.476038	0.488306	0.239004	0	0.539526	0.22147	0.0010217	0.201496	0.137943	0.256951	0.0032679	0	0	0	0	0	0	0	0	0	0	0	0	0	0	0	3.36e-05	0	0	0	0	0.0013727	0	0	0.0004454	0
NEW2076.S74.L003	522	2	52	LB2	After	FormulaOnly	After	No	24	2.09521	0.34624	0.653456	0	0.204711	0.795289	0.170423	0	0.175817	0.653456	0.468036	0.170392	0.164574	0.106026	0.000611783	0	0	0	0	0	0	0	0	0	0	0	0	0	0	0	0	0	0	0	0	0	0	0	0	0
NEW2077.S75.L003	520	4	90	LB2	After	FormulaOnly	After	No	28	1.74444	0.881644	0.118356	0.0007864	0.784399	0.214815	0.706745	0	0.174899	0.118356	0.029401	0.659805	0.0283617	0.0877387	0.0008478	0	0	0	0	0	0	0	0	0	0	0	0	0	0.0127341	0	0	0	0	0	0	0.004216	0	9.42e-05	0	0
NEW2080.S29.L001	696	1	9	LB2	During	EBMonly	During	Yes	8	0.286636	0.999959	4.13e-05	0	0.0001079	0.999892	0.0001079	0	0.999851	4.13e-05	4.13e-05	0.0001079	0	0	0.997052	0	0	0	0	0	0	0	0	0	0	0	0	0	0	0	0	0	0	0	0	0	0	0	0	0
NEW2081.S77.L003	521	2	31	LB2	During	EBM+Formula	During	Yes	17	0.69183	0.0191283	0.980872	0	0.0093837	0.990616	0.0093661	0	0.0097622	0.980872	0.972291	0.0093661	0.0028534	0.0088567	7.83e-05	0	0	0	0	0	0	0	0	0	0	0	0	0	0	0	0	0	0	0	0	0	0	0	0	0
NEW2083.S79.L003	522	2	56	LB2	After	FormulaOnly	After	No	21	1.9854	0.567384	0.432617	0	0.328353	0.671647	0.294877	0	0.272507	0.432617	0.392098	0.294763	0.0385321	0.195207	0.0011639	0	0	0	0	0	0	0	0	0	0	0	0	0	0	0	0	0	0	0	0	0.0001141	0	0	0	0
NEW2084.S80.L003	479	5	46	LB2	During	EBMonly	During	No	23	1.87774	0.624283	0.375716	0	0.523569	0.476431	0.51254	0	0.111743	0.375716	0.0326864	0.51254	0.27115	0.0363992	0.0437087	0	0	0	0	0	0	0	0	0	0	0	0	0	0	0	0	0	0	0	0	0	0	0	0	0
NEW2086.S166.L006	522	4	66	LB2	After	FormulaOnly	After	No	22	2.09064	0.661459	0.33837	0.00211966	0.52444	0.473441	0.405807	0	0.255652	0.33837	0.313686	0.403619	0.0246077	0.113078	0.00463799	0	0	0	0	0	0	0	0	0	0	0	0	0	0	0	0	0	0	0	0	0.000137824	0	0	0	0
NEW2087.S83.L003	522	2	39	LB2	During	EBM+Formula	During	No	16	2.00161	0.318344	0.681656	0	0.295771	0.704229	0.235266	0	0.0830779	0.681656	0.457601	0.235266	0.186227	0.0202732	0	0	0	0	0	0	0	0	0	0	0	0	0	0	0	0	0	0	0	0	0	0	0	0	0	0
NEW2088.S84.L003	507	1	7	LB2	During	FormulaOnly	Never	Yes	15	0.602865	0.858495	0.141505	0	0.0005909	0.999409	0.0004576	0	0.858037	0.141505	0.123844	0.0004576	0.0005609	0.000384	0.0221151	0	0	0	0	0	0	0	0	0	0	0	0	0	0	0	0	0	0	0	0	0	0	0	0	0
NEW2089.S85.L003	508	1	9	LB2	During	EBMonly	During	No	13	0.891032	0.605997	0.394004	0	0.0262315	0.973769	0.0248329	0	0.581164	0.394004	0.0004272	0.0248329	0.393576	0.560992	0.0178751	0	0	0	0	0	0	0	0	0	0	0	0	0	0	0	0	0	0	0	0	0	0	0	0	0
NEW2091.S87.L003	507	3	21	LB2	During	FormulaOnly	Never	No	20	1.82839	0.616336	0.383664	0	0.448195	0.551805	0.447622	0	0.168714	0.383664	0.0025993	0.446389	0.287219	0.0142674	0.0276974	0	0	0	0	0	0	0	0	0	0	0	0	0	0	0	0	0	0	0	0	0.0012325	0	0	0	0
NEW2092.S88.L003	485	4	41	LB2	After	EBMonly	During	No	22	1.31616	0.702576	0.29739	8.5e-05	0.671812	0.328103	0.664673	0	0.0379036	0.29739	0.150523	0.664586	0.146343	0.0116225	0.000616321	0	0	0	0	0	0	0	0	0	0	0	0	0	0	0	0	0	0	0	0	0	0	0	0	0
NEW2093.S89.L003	482	2	20	LB2	During	EBMonly	During	Yes	7	0.769901	0.0963639	0.903636	0	0.0890845	0.910915	0.0890845	0	0.0072794	0.903636	0.903604	0.0890845	0	0.0072263	5.31e-05	0	0	0	0	0	0	0	0	0	0	0	0	0	0	0	0	0	0	0	0	0	0	0	0	0
NEW2094.S90.L003	479	4	36	LB2	During	EBMonly	During	No	17	1.73462	0.522247	0.477754	0	0.42504	0.57496	0.40761	0	0.114637	0.477754	0.0216466	0.407409	0.4219	0.0667722	0.0302331	0	0	0	0	0	0	0	0	0	0	0	0	0	0	0	0.0002008	0	0	0	0	0	0	0	0	0
NEW2097.S92.L003	482	2	48	LB2	After	FormulaOnly	After	No	13	1.38162	0.694906	0.304713	0	0.598565	0.401435	0.58715	0	0.107756	0.304713	0.304742	0.575277	8.69e-05	0.0917878	0	0	0	0	0	0	0	0	0	0	0	0	0	0	0	0	0	0	0	0	0	0	0	0	0	0
NEW2098.S31.L001	512	1	17	LB2	During	EBMonly	During	No	18	1.50164	0.594676	0.405324	0.0178653	0.0937815	0.888353	0.0936826	0	0.500993	0.405324	0.0285034	0.0936005	0	0.110905	0.38999	0	0	0	0	0	0	0	0	0	0	0	0	0	0	0	0	0	0	0	0	0	0	0	0	0
NEW2099.S93.L003	486	4	58	LB2	After	FormulaOnly	Never	No	27	1.91543	0.846935	0.065088	0.012147	0.415051	0.572802	0.25248	0	0.594454	0.065088	0.000715991	0.243326	0.0706507	0.482491	0.00379936	0	0	0	0	0	0	0	0	0	0	0	0	0	0	0	2.79e-05	0	0	0	0	0.0150125	0	0	0	0
NEW2100.S94.L003	530	1	5	LB2	Before	EBMonly	During	Yes	8	0.0986764	0.995653	0.0043471	0	0.0069459	0.993054	0.0069459	0	0.988707	0.0043471	0.0031039	0.0069459	0.0012432	0.002581	0.986126	0	0	0	0	0	0	0	0	0	0	0	0	0	0	0	0	0	0	0	0	0	0	0	0	0
NEW2101.S167.L006	521	2	24	LB2	During	EBM+Formula	During	No	22	1.97706	0.288869	0.711009	0	0.26316	0.73684	0.231525	0	0.0573446	0.711009	0.427103	0.231307	0.242025	0.0114856	0.0120414	0	0	0	0	0	0	0	0	0	0	0	0	0	0	0	0	0	0	0	0	0	0	0	0	0
NEW2103.S95.L003	486	1	13	LB2	During	FormulaOnly	Never	No	12	0.111422	0.999494	0.0004692	0	0.000493116	0.999507	0.0005171	0	0.998977	0.0004692	0.000359813	0.000493116	4.52e-05	0.982297	0.0166528	0	0	0	0	0	0	0	0	0	0	0	0	0	0	0	0	0	0	0	0	2.4e-05	0	0	0	0
NEW2105.S96.L003	521	4	15	LB2	During	EBMonly	During	No	23	1.34484	0.804711	0.19512	0	0.716067	0.283933	0.705032	0	0.0996789	0.19512	0.0489822	0.70501	0.0164058	0.00636647	0.0465994	0	0	0	0	0	0	0	0	0	0	0	0	0	0	0	0	0	0	0	0	0	0	0	0	0
NEW2106.S97.L003	530	1	14	LB2	During	EBMonly	During	Yes	13	0.341748	0.999352	0.0004582	0	0.919503	0.0804966	0.919329	0	0.0800232	0.0004582	0.000377671	0.918775	8.06e-05	0.000884568	0.0791538	0	0	0	0	0	0	0	0	0	0	0	0	0	0	0	0	0	0	0	0	0	0	0	0	0
NEW2107.S98.L003	512	2	25	LB2	During	EBMonly	During	Yes	19	1.37867	0.338348	0.661652	0.0002336	0.016588	0.983178	0.0165102	0	0.321838	0.661652	0.595919	0.0165102	0.0312699	0.312199	0.0095615	0	0	0	0	0	0	0	0	0	0	0	0	0	0	0	0	0	0	0	0	0	0	0	0	0
NEW2108.S99.L003	509	1	15	LB2	During	EBMonly	During	Yes	16	0.257728	0.99949	0.0004231	0	0.0333344	0.966666	0.0331818	0	0.966309	0.0004231	0.000141912	0.0331416	0.000106409	0.947923	0.0182261	0	0	0	0	0	0	0	0	0	0	0	0	0	0	0	0	0	0	0	0	0	0	0	0	0
NEW2109.S83.L003	479	4	3	LB2	Before	EBMonly	During	Yes	39	2.12128	0.783901	0.208401	0	0.40148	0.59852	0.153371	0.0054524	0.63053	0.0610626	0.0373729	0.151174	0.0122803	0.42365	0.0975096	0	0	0	0	0	0	0	0	0	0	0	0	0	0	0	0	0	0	0	0	8.99e-05	0	0	0	0
NEW2110.S102.L004	520	4	94	LB2	After	FormulaOnly	After	No	34	1.67394	0.906753	0.0932471	0.0012886	0.848647	0.150065	0.723168	0	0.183584	0.0932471	0.0577294	0.682189	0.0101704	0.0427385	0.0054331	0	0	0	0	0	0	0	0	0	0	0	0	0	0.008409	0	0	0	0	0	0	0.0052514	0	0	0	0
NEW2113.S105.L004	479	3	19	LB2	During	EBMonly	During	No	19	1.19776	0.16253	0.83747	0.0017429	0.126539	0.871718	0.125223	0	0.0373061	0.83747	0.0022964	0.125223	0.832369	0.0213885	0.0143361	0	0	0	0	0	0	0	0	0	0	0	0	0	0	0	0	0	0	0	0	0	0	0	0	0
NEW2114.S170.L006	512	1	3	LB2	Before	EBMonly	During	Yes	16	0.584127	0.999378	0.0006222	0	0.0038568	0.996143	0.003819	0	0.995559	0.0006222	0.000259	0.003819	0	0.0009358	0.994485	0	0	0	0	0	0	0	0	0	0	0	0	0	0	0	0	0	0	0	0	0	0	0	0	0
NEW2115.S106.L004	485	4	18	LB2	During	EBMonly	During	No	22	1.6149	0.791752	0.208248	0	0.633118	0.366882	0.632366	0	0.159385	0.208248	0.0119676	0.632366	0.0018574	0.0377292	0.055393	0	0	0	0	0	0	0	0	0	0	0	0	0	0	0	0	0	0	0	0	0	0	0	0	0
NEW2116.S107.L004	575	4	26	LB2	During	FormulaOnly	After	No	20	1.28845	0.999519	0.0004405	6.5e-06	0.167323	0.83267	0.167205	0	0.832314	0.0004405	0.000156206	0.167212	0.00027781	0.532611	0.0617495	0	0	0	0	0	0	0	0	0	0	0	0	0	0	0	0	0	0	0	0	0	0	0	0	0
NEW2119.S110.L004	528	1	10	LB2	During	FormulaOnly	Never	Yes	16	0.585734	0.999972	2.82e-05	0	0.015216	0.984784	0.015182	0	0.98479	2.82e-05	2.19e-05	0.015182	6.3e-06	0.806957	0.176156	0	0	0	0	0	0	0	0	0	0	0	0	0	0	0	0	0	0	0	0	0	0	0	0	0
NEW2120.S111.L004	484	3	47	LB2	After	EBMonly	During	No	21	1.97917	0.48684	0.51316	0	0.37468	0.62532	0.340836	0	0.146004	0.51316	0.008523	0.340219	0.198026	0.101826	0.0087158	0	0	0	0	0	0	0	0	0	0	0	0	0	0	0	0	0	0	0	0	0.0006167	0	0	0	0
NEW2124.S113.L004	508	1	21	LB2	During	EBMonly	During	No	16	0.841366	0.891769	0.108231	0.0003452	0.820421	0.179233	0.820421	0	0.0713473	0.108231	0.0001826	0.820421	0.107578	0.0621557	0.0091267	0	0	0	0	0	0	0	0	0	0	0	0	0	0	0	0	0	0	0	0	0	0	0	0	0
NEW2128.S117.L004	508	1	10	LB2	During	EBMonly	During	No	16	0.903758	0.344435	0.655565	0	0.000633	0.999367	0.0005193	0	0.343916	0.655565	2.09e-05	0.0005193	0.655293	0.245282	0.0985074	0	0	0	0	0	0	0	0	0	0	0	0	0	0	0	0	0	0	0	0	0	0	0	0	0
NEW2129.S118.L004	486	1	17	LB2	During	FormulaOnly	Never	No	22	0.450247	0.999433	0.0004443	0	0.0991389	0.900861	0.100274	0	0.899159	0.000436	0.000272734	0.0988739	4.26e-05	0.891238	0.00404209	0	0	0	0	0	0	0	0	0	0	0	0	0	0	0	4.8e-06	0	0	0	0	0.00132176	0	0	0	0
NEW2130.S119.L004	508	1	15	LB2	During	EBMonly	During	No	23	0.786257	0.174393	0.825608	7.52e-05	0.00164	0.998285	0.0015758	0	0.172817	0.825608	0.0008883	0.0015758	0.793802	0.0991825	0.073505	0	0	0	0	0	0	0	0	0	0	0	0	0	0	0	0	0	0	0	0	0	0	0	0	0
NEW2132.S120.L004	507	2	10	LB2	During	FormulaOnly	Never	No	11	1.33938	0.247696	0.752304	0	0.191801	0.808199	0.191801	0	0.0558951	0.752304	0.752152	0.191801	0.0001515	0.0001362	0	0	0	0	0	0	0	0	0	0	0	0	0	0	0	0	0	0	0	0	0	0	0	0	0	0
NEW2136.S121.L004	509	1	35	LB2	After	EBMonly	During	No	20	0.728624	0.988913	0.006074	0	0.77746	0.22254	0.77345	0	0.215463	0.006074	0.000216363	0.777191	0.00573495	0.200268	0.0158923	0	0	0	0	0	0	0	0	0	0	0	0	0	0	0	0	0	0	0	0	0	0	0	0	0
NEW2137.S122.L004	512	1	8	LB2	During	EBMonly	During	No	16	0.516343	0.999356	0.0004979	0	0.799359	0.200641	0.79911	0	0.200247	0.0004979	2.54e-05	0.799226	0.000430754	0.000314041	0.199829	0	0	0	0	0	0	0	0	0	0	0	0	0	0	0	0	0	0	0	0	0	0	0	0	0
NEW2139.S124.L004	479	4	28	LB2	During	EBMonly	During	No	23	1.61799	0.579342	0.420485	0	0.434814	0.565186	0.433746	0	0.145596	0.420485	0.0539905	0.43366	0.307643	0.119945	0.0244063	0	0	0	0	0	0	0	0	0	0	0	0	0	0	0	0	0	0	0	0	0	0	0	0	2.7e-06
NEW2140.S125.L004	528	1	32	LB2	During	FormulaOnly	Never	No	26	0.872311	0.999572	0.0003868	0	0.368163	0.631837	0.368083	0	0.631489	0.0003835	1.55e-05	0.368075	0.000228907	0.622194	0.00807213	0	0	0	0	0	0	0	0	0	0	0	0	0	0	0	0	0	0	0	0	0	0	0	0	0
NEW2141.S126.L004	528	1	33	LB2	During	FormulaOnly	Never	No	21	1.19433	0.999689	0.0003109	0	0.23762	0.76238	0.23775	0	0.761939	0.0003109	4.84e-05	0.237507	0.0002283	0.603964	0.155755	0	0	0	0	0	0	0	0	0	0	0	0	0	0	0	0	0	0	0	0	0	0	0	0	0
NEW2142.S127.L004	485	3	49	LB2	After	EBMonly	During	No	21	1.06347	0.765156	0.234844	0	0.7169	0.2831	0.711893	0	0.0532632	0.234844	0.000454	0.711893	0.203543	0.0150496	0.0175155	0	0	0	0	0	0	0	0	0	0	0	0	0	0	0	0	0	0	0	0	0	0	0	0	0
NEW2143.S176.L006	482	1	4	LB2	Before	EBMonly	During	Yes	19	0.181049	0.999037	0.0009633	0	0.0054469	0.994553	0.0052518	0	0.993785	0.0009633	0.0009318	0.0050114	3.15e-05	0.0067967	0.986506	0	0	0	0	0	0	0	0	0	0	0	0	0	0	0	0	0	0	0	0	3.9e-05	0	0	0	0
NEW2144.S128.L004	528	1	29	LB2	During	FormulaOnly	Never	No	19	0.880922	0.999855	0.0001448	0	0.235825	0.764175	0.235719	0	0.764136	0.0001448	2.75e-05	0.235719	9.06e-05	0.729465	0.0137529	0	0	0	0	0	0	0	0	0	0	0	0	0	0	0	0	0	0	0	0	0	0	0	0	0
NEW2145.S129.L004	482	4	84	LB2	After	FormulaOnly	After	No	25	1.30842	0.838794	0.157827	0.000552266	0.754815	0.244633	0.7007	0	0.138094	0.157827	0.158318	0.698692	4.43e-05	0.0788125	0.0001063	0	0	0	0	2.16e-05	0	0	0	0	0	0	0	0	0	0	0	0	0	0	0	0.00369809	0	0	0	0
NEW2146.S130.L004	482	4	70	LB2	After	FormulaOnly	After	No	17	1.46789	0.789169	0.210761	0.000167112	0.662773	0.33706	0.613438	0	0.175731	0.210761	0.210624	0.613299	0.000114708	0.126111	0.000158811	0	0	0	0	0	0	0	0	0	0	0	0	0	0	0	0	0	0	0	0	1.46e-05	0	0	0	0
NEW2147.S131.L004	482	4	109	LB2	After	FormulaOnly	After	No	27	1.41685	0.963634	0.0358728	0.00068994	0.78159	0.21772	0.801652	0	0.161982	0.0358728	0.0358167	0.722054	7.37e-05	0.0878427	0.000275036	0	5.41e-05	0.0140735	0	1.97e-05	0	0.00134276	0	0	0	0.0636386	0	0	0	0	0	0	0	0	0	0.000174586	0	0	0	0
NEW2148.S132.L004	530	3	31	LB2	During	EBMonly	During	Yes	18	1.61861	0.145571	0.854429	0.0071735	0.0672358	0.925591	0.0670154	0	0.0785558	0.854429	0.0286405	0.0663792	0.577228	0.0732574	0.005078	0	0	0	0	0	0	0	0	0	0	0	0	0	0	0	0	0	0	0	0	0	0	0	0	0
NEW2150.S192.L007	572	3	39	LB2	During	EBMonly	During	No	17	1.47735	0.0426737	0.957326	0	0.0308667	0.969133	0.0013303	0	0.0413434	0.957326	0.0037135	0.0013303	0.871459	0.0115371	0.0002699	0	0	0	0	0	0	0	0	0	0	0	0	0	0	0	0	0	0	0	0	0	0	0	0	0
NEW2151.S193.L007	578	4	32	LB2	During	FormulaOnly	After	Yes	26	1.90281	0.541806	0.432434	0	0.297676	0.702324	0.272712	0.0032366	0.269094	0.429197	0.0198778	0.278532	0.419714	0.201628	0.000406169	0	0	0	0	0	0	0	0	0	0	0	0	0	0	0	7.7e-06	0	0	0	0	0	0	0	0	0
NEW2155.S194.L007	509	1	33	LB2	After	EBMonly	During	No	14	0.525316	0.987678	0.0073048	0	0.886873	0.113127	0.882424	0	0.105254	0.0073048	0.000435887	0.886236	0.00690575	0.0952389	0.010546	0	0	0	0	0	0	0	0	0	0	0	0	0	0	0	0	0	0	0	0	0	0	0	0	0
NEW2156.S195.L007	522	2	44	LB2	During	FormulaOnly	After	No	20	2.07447	0.455811	0.544189	0	0.278918	0.721082	0.212119	0	0.243692	0.544189	0.464708	0.210559	0.0605811	0.0594267	0	0	0	0	0	0	0	0	0	0	0	0	0	0	0	0	0	2.71e-05	0	0	0	0.0015328	0	0	0	0
NEW2157.S180.L006	530	1	5	LB2	Before	EBMonly	During	Yes	11	0.195799	0.991309	0.0078014	0	0.00357968	0.99642	0.0035765	0	0.987733	0.0078014	0.00692205	0.00357968	0	0.0203054	0.968109	0	0	0	0	0	0	0	0	0	0	0	0	0	0	0	0	0	0	0	0	0	0	0	0	0
NEW2158.S134.L005	479	3	16	LB2	During	EBMonly	During	No	21	0.512373	0.133252	0.866748	0.0005186	0.100614	0.898868	0.100698	0	0.0325542	0.866748	0.0011867	0.100614	0.864168	0.0278148	0.0045645	0	0	0	0	0	0	0	0	0	0	0	0	0	0	0	0	0	0	0	0	0	0	0	0	0
NEW2159.S196.L007	522	2	26	LB2	During	EBM+Formula	During	Yes	20	1.13955	0.0040064	0.995656	0	0.00273871	0.997261	0.0026251	0	0.0013813	0.995656	0.833616	0.00261687	0.132068	0.000843885	0.000391201	0	0	0	0	0	0	0	0	0	0	0	0	0	0	0	0	0	0	0	0	0	0	0	0	0
NEW2162.S198.L007	520	4	60	LB2	During	FormulaOnly	After	No	26	1.57479	0.936368	0.0636324	0	0.829976	0.170024	0.794758	0	0.14161	0.0636324	0.0055748	0.705032	0.0179326	0.100952	0.0046114	0	0	0	0	0	0	0	0	0	0	0	0	0	0.0351099	0	0	0	0	0	0	0.0001693	0	0	0	0
NEW2163.S199.L007	508	1	37	LB2	After	EBM+Formula	During	No	14	0.749777	0.907207	0.0925711	0	0.860835	0.139165	0.859615	0	0.047592	0.0925711	0.000790875	0.859806	0.079707	0.0336064	0.0129329	0	0	0	0	0	0	0	0	0	0	0	0	0	0	0	0	0	0	0	0	0	0	0	0	0
NEW2164.S200.L007	508	1	24	LB2	During	EBMonly	During	No	17	0.599215	0.894747	0.105112	0	0.885004	0.114996	0.884642	0	0.010105	0.105112	0.000440162	0.884713	0.104628	0.00799893	0.00177505	0	0	0	0	0	0	0	0	0	0	0	0	0	0	0	0	0	0	0	0	0	0	0	0	0
NEW2166.S202.L007	530	3	44	LB2	After	FormulaOnly	After	No	18	1.2319	0.582219	0.400155	0	0.0176931	0.982307	0.0180999	0	0.564119	0.400155	0.0331124	0.016858	0.115953	0.571528	0.00227195	0	0	0	0	0	0	0	0	0	0	0	0	0	0	0	0	0	0	0	0	0.00106059	0	0	0	0
NEW2168.S46.L002	696	4	5	LB2	Before	EBMonly	During	Yes	22	1.50494	0.94818	0.0498518	0	0.155297	0.844703	0.153736	0	0.794444	0.0498518	0.0162961	0.154039	0.0309693	0.0702246	0.717826	0	0	0	0	0	0	0	0	0	0	0	0	0	0	0	0	0	0	0	0	0	0	0	0	0
NEW2171.S204.L007	508	1	13	LB2	During	EBMonly	During	No	15	0.506984	0.136139	0.863861	0	0.0067742	0.993226	0.0067742	0	0.129364	0.863861	0.0005684	0.0067742	0.860977	0.115832	0.0135323	0	0	0	0	0	0	0	0	0	0	0	0	0	0	0	0	0	0	0	0	0	0	0	0	0
NEW2172.S185.L006	530	4	24	LB2	During	EBMonly	During	No	24	1.36546	0.894164	0.105836	0	0.683024	0.316976	0.681248	0	0.212916	0.105836	0.0121184	0.676967	0.0020017	0.0040465	0.206886	0	0	0	0	0	0	0	0	0	0	0	0	0	0	0	0	0	0	0	0	0	0	0	0	0
NEW2173.S205.L007	486	1	12	LB2	During	FormulaOnly	Never	Yes	15	0.0834649	0.999699	0.0003008	0	0.0009295	0.99907	0.0010907	0	0.998609	0.0003008	0.0001525	0.0009295	5.1e-06	0.987911	0.0106854	0	0	0	0	0	0	0	0	0	0	0	0	0	0	0	0	0	0	0	0	6.57e-05	0	0	0	0
NEW2174.S206.L007	486	4	51	LB2	After	FormulaOnly	Never	No	24	1.65283	0.965576	0.0247472	0.0160022	0.391932	0.592066	0.263102	0	0.702474	0.0247472	0.000188632	0.216409	0.0248004	0.523068	0.0100205	0	0	0	0	0	0	0	0	0	0	0	0	0	0	0	1.95e-05	0	0	0	0	0.0327314	0	0	0	0
NEW2175.S207.L007	486	1	29	LB2	During	FormulaOnly	Never	Yes	19	0.878385	0.999548	0.0002035	0.00372193	0.2479	0.748378	0.253607	0	0.745941	0.0002035	0.000171832	0.247769	3.17e-05	0.707169	0.0157565	0	0	0	0	0	0	0	0	0	0	0	0	0	0	0	1.56e-05	0	0	0	0	0.00205881	0	0	0	0
NEW2177.S208.L007	482	2	18	LB2	During	EBMonly	During	No	8	1.11007	0.513887	0.486113	0	0.472526	0.527474	0.472526	0	0.0413613	0.486113	0.486081	0.472526	3.17e-05	0.0394246	0.0019367	0	0	0	0	0	0	0	0	0	0	0	0	0	0	0	0	0	0	0	0	0	0	0	0	0
NEW2178.S84.L003	484	1	5	LB2	During	EBMonly	During	Yes	13	0.807961	0.999385	0.0005033	0	0.651507	0.348493	0.651434	0	0.347951	0.0005033	5.16e-05	0.651507	0.000419046	0.000141716	0.347832	0	0	0	0	0	0	0	0	0	0	0	0	0	0	0	0	0	0	0	0	0	0	0	0	0
NEW2179.S209.L007	520	4	70	LB2	After	FormulaOnly	After	No	27	1.35703	0.938196	0.0618038	2.53e-05	0.87038	0.129595	0.809649	0	0.128547	0.0618038	0.0065461	0.773912	0.0055658	0.0592096	0.004903	0	0	0	0	0	0	0	0	0	0	0	0	0	0.0082364	0	0	0	0	0	0	0.0011194	0	0	0	0
NEW2180.S210.L007	484	1	20	LB2	During	EBMonly	During	Yes	18	0.790091	0.99765	0.0023502	0.0001194	0.0929115	0.906969	0.0929115	0	0.904738	0.0023502	0.0004244	0.0929115	0.0012543	0.758515	0.145809	0	0	0	0	0	0	0	0	0	0	0	0	0	0	0	0	0	0	0	0	0	0	0	0	0
NEW2181.S211.L007	512	2	22	LB2	During	EBMonly	During	Yes	18	1.21584	0.012419	0.987581	0.0041975	0.0107964	0.985006	0.0108051	0	0.0016139	0.987581	0.764981	0.0107964	0.218125	0.0011279	0.000486	0	0	0	0	0	0	0	0	0	0	0	0	0	0	0	0	0	0	0	0	0	0	0	0	0
NEW2182.S212.L007	479	4	32	LB2	During	EBMonly	During	No	14	1.1638	0.762687	0.237313	0	0.737793	0.262207	0.737793	0	0.0248942	0.237313	0.0092454	0.737793	0.180346	0.0195819	0.0053123	0	0	0	0	0	0	0	0	0	0	0	0	0	0	0	0	0	0	0	0	0	0	0	0	0
NEW2183.S213.L007	479	3	63	LB2	After	EBM+Formula	During	No	15	1.8541	0.124549	0.875451	0	0.121746	0.878254	0.120176	0	0.0043726	0.875451	0.306734	0.120176	0.559034	0.002289	0	0	0	0	0	0	0	0	0	0	0	0	0	0	0	0	0	0	0	0	0	0	0	0	0	0
NEW2184.S214.L007	512	1	7	LB2	During	EBMonly	During	Yes	12	0.432303	0.999187	0.0005524	0	0.886991	0.113009	0.886761	0	0.112427	0.0005524	0.000189849	0.886991	0.000166743	0.000725989	0.11173	0	0	0	0	0	0	0	0	0	0	0	0	0	0	0	0	0	0	0	0	0	0	0	0	0
NEW2186.S215.L007	508	1	35	LB2	After	EBMonly	During	No	15	0.394613	0.984739	0.015199	9.76e-05	0.957392	0.0425099	0.957333	0	0.0274059	0.015199	0.00111207	0.957392	0.000301919	0.0155003	0.0118133	0	0	0	0	0	0	0	0	0	0	0	0	0	0	0	0	0	0	0	0	0	0	0	0	0
NEW2187.S216.L007	485	3	33	LB2	During	EBMonly	During	No	14	1.01398	0.714518	0.285482	0	0.7116	0.2884	0.711688	0	0.0028299	0.285482	0.0002803	0.7116	0.283064	0.0026896	0.0001403	0	0	0	0	0	0	0	0	0	0	0	0	0	0	0	6.21e-05	0	0	0	0	0	0	0	0	0
NEW2188.S217.L007	521	2	59	LB2	After	FormulaOnly	After	No	23	2.11553	0.508996	0.491004	0.0003449	0.31662	0.683035	0.220467	0	0.288529	0.491004	0.430663	0.218643	0.0589568	0.158643	0.0032085	0	0	0	0	0	0	0	0	0	0	0	0	0	0	0	0	0	0	0	0	0.0014797	0	0	0	0
NEW2192.S220.L007	485	4	12	LB2	During	EBMonly	During	No	16	1.72935	0.748127	0.25174	0	0.638586	0.361414	0.638501	0	0.109626	0.25174	0.0029719	0.638586	0.102553	0.00567125	0.0478632	0	0	0	0	0	0	0	0	0	0	0	0	0	0	0	0	0	0	0	0	0	0	0	0	0
NEW2193.S221.L007	522	2	31	LB2	During	EBM+Formula	During	No	19	1.56054	0.122795	0.877205	0	0.119645	0.880355	0.107621	0	0.0151743	0.877205	0.711681	0.107621	0.129762	0.002269	0.0005029	0	0	0	0	0	0	0	0	0	0	0	0	0	0	0	0	0	0	0	0	0	0	0	0	0
NEW2194.S187.L006	578	4	27	LB2	During	FormulaOnly	After	No	16	2.23039	0.662061	0.172741	0	0.380798	0.619202	0.229528	0.0156144	0.432533	0.157126	0.104858	0.264897	0.0824939	0.216563	0	0	0	0	0	0	0	0	0	0	0	0	0	0	0	0	0	0	0	0	0	0	0	0	0	0
NEW2195.S188.L006	575	4	30	LB2	During	FormulaOnly	After	No	12	0.942387	0.998934	0.0008929	0.000893054	0.19839	0.800717	0.198274	0	0.80066	0.0008929	0	0.198308	0	0.728718	0.0116807	0	0	0	0	0	0	0	0	0	0	0	0	0	0	0	0	0	0	0	0	0	0	0	0	0
NEW2196.S222.L007	528	1	12	LB2	During	FormulaOnly	Never	Yes	12	0.626975	0.999727	0.0002733	0	0.0024766	0.997523	0.0024766	0	0.99725	0.0002733	0.0001394	0.0024766	4.58e-05	0.724257	0.272383	0	0	0	0	0	0	0	0	0	0	0	0	0	0	0	0	0	0	0	0	0	0	0	0	0
NEW2197.S223.L007	509	1	39	LB2	After	EBMonly	During	No	18	0.716587	0.945663	0.0087042	0	0.828514	0.171486	0.790707	0	0.154956	0.0087042	0.000599874	0.825888	0.00776178	0.139753	0.0225369	0	0	0	0	0	0	0	0	0	0	0	0	0	0	0	0	0	0	0	0	0	0	0	0	0
NEW2198.S224.L007	482	4	91	LB2	After	FormulaOnly	After	No	24	1.30941	0.936097	0.0631094	0.00157415	0.803958	0.194468	0.81941	0	0.116686	0.0631094	0.0631218	0.747983	1.84e-05	0.0491264	0.000362988	0	0	0.00363939	0	0	0	0	0	0	0	0.0667357	0	0	0	0	0	0	0	0	0	9.21e-05	0	0	0	0
NEW2199.S225.L008	522	2	22	LB2	During	EBM+Formula	During	No	10	1.60304	0.0179116	0.982089	0	0.0168104	0.98319	0.0168104	0	0.0011012	0.982089	0.244277	0.0168104	0.444887	0	0.0011012	0	0	0	0	0	0	0	0	0	0	0	0	0	0	0	0	0	0	0	0	0	0	0	0	0
NEW2200.S189.L006	509	1	16	LB2	During	EBMonly	During	Yes	10	0.400441	0.998958	0.0002702	0	0.0731476	0.926852	0.0730911	0	0.925867	0.0002702	0.000169131	0.0726446	0	0.90437	0.022212	0	0	0	0	0	0	0	0	0	0	0	0	0	0	0	0	0	0	0	0	0	0	0	0	0
NEW2202.S137.L005	521	2	27	LB2	During	EBM+Formula	During	No	21	2.03715	0.548534	0.451436	0.000122404	0.453383	0.546494	0.435837	0	0.112696	0.451436	0.154386	0.435159	0.205694	0.0688824	0.0262848	0	0	0	0	0	0	0	0	0	0	0	0	0	0	0	0	0	0	0	0	0	0	0	0	0
NEW2203.S226.L008	520	4	43	LB2	During	EBM+Formula	During	No	13	1.37793	0.516137	0.483788	0	0.312477	0.687523	0.273106	0	0.243031	0.483788	0.0523249	0.272856	0	0.203673	0	0	0	0	0	0	0	0	0	0	0	0	0	0	0	0	0	0	0	0	0	2.56e-05	0	0	0	0
NEW2208.S160.L006	696	2	52	LB2	After	EBMonly	During	No	25	1.30395	0.258371	0.741629	0	0.235834	0.764166	0.236071	0	0.0223003	0.741629	0.723543	0.230262	0.0162275	0.0121445	0.0015692	0	0	0	0	0	0	0	0	0	0	0	0	0	0	0	0	0	0	0	0	0.0034026	0	0	0	0
NEW2210.S149.L005	696	3	12	LB2	During	EBMonly	During	No	16	1.63587	0.18428	0.815721	0	0.164431	0.835569	0.164431	0	0.0198485	0.815721	0.0530116	0.164431	0.315494	0	0.0189506	0	0	0	0	0	0	0	0	0	0	0	0	0	0	0	0	0	0	0	0	0	0	0	0	0
NEW2212.S232.L008	696	4	14	LB2	During	EBMonly	During	No	22	1.33456	0.625086	0.374914	0	0.619224	0.380776	0.619224	0	0.0058621	0.374914	0.0318506	0.619224	0.0993842	0.0011231	0.0015343	0	0	0	0	0	0	0	0	0	0	0	0	0	0	0	0	0	0	0	0	0	0	0	0	0
NEW2213.S233.L008	507	4	8	LB2	During	FormulaOnly	Never	Yes	15	1.33607	0.676934	0.323066	0	0.0644942	0.935506	0.0644942	0	0.61244	0.323066	0.27887	0.0644942	0.0001287	2.76e-05	0.0058637	0	0	0	0	0	0	0	0	0	0	0	0	0	0	0	0	0	0	0	0	0	0	0	0	0
NEW2216.S161.L006	507	1	12	LB2	During	FormulaOnly	Never	No	9	0.518475	0.999949	5.07e-05	0	0	1	0	0	0.999949	5.07e-05	0	0	0	0	0.999605	0	0	0	0	0	0	0	0	0	0	0	0	0	0	0	0	0	0	0	0	0	0	0	0	0
NEW2217.S235.L008	482	4	54	LB2	After	FormulaOnly	After	No	20	1.63819	0.865813	0.134187	0	0.708108	0.291892	0.671135	0	0.194679	0.134187	0.13376	0.602366	4.9e-05	0.152564	0	0	0	0	0	0	0	0	0	0	0	0	0	0	0	0	0	0	0	0	0	0	0	0	0	0
NEW2219.S237.L008	507	4	23	LB2	After	FormulaOnly	Never	No	17	1.48239	0.674633	0.325367	0.0002768	0.638917	0.360806	0.591231	0	0.0834018	0.325367	0.128808	0.590955	0.196508	0.0251402	0.0004752	0	0	0	0	0	0	0	0	0	0	0	0	0	0	0	0	0	0	0	0	0	0	0	0	0
NEW2222.S238.L008	486	4	40	LB2	During	FormulaOnly	Never	No	18	1.51273	0.997796	0.002204	0.0141722	0.479623	0.506204	0.506974	0	0.490822	0.002204	0.001433	0.473712	0.0003121	0.45161	0.0071696	0	0	0	0	0	0	0	0	0	0	0	0	0	0	0	0	0	0	0	0	0.0190902	0	0	0	0
NEW2223.S163.L006	509	1	44	LB2	After	EBMonly	During	No	15	0.683159	0.993022	0.0034954	0	0.843085	0.156915	0.840148	0	0.152873	0.0034954	0.000178823	0.843085	0.00199695	0.137079	0.0136814	0	0	0	0	0	0	0	0	0	0	0	0	0	0	0	0	0	0	0	0	0	0	0	0	0
NEW2224.S164.L006	484	4	26	LB2	During	EBMonly	During	No	16	1.92289	0.843092	0.156908	0	0.584878	0.415122	0.584878	0	0.258215	0.156908	0.0169968	0.584878	0.0221042	0.136891	0.0448316	0	0	0	0	0	0	0	0	0	0	0	0	0	0	0	0	0	0	0	0	0	0	0	0	0
NEW2225.S239.L008	482	4	74	LB2	After	FormulaOnly	After	No	19	0.890767	0.930224	0.0697763	0.000619	0.894473	0.104908	0.871868	0	0.0583553	0.0697763	0.0696959	0.870025	6.37e-05	0.0326853	0	0	0	0	0	0	0	0	0	0	0	0	0	0	0	0	0	0	0	0	0	0.0010269	0	0	0	0
NEW2226.S240.L008	521	2	35	LB2	During	EBM+Formula	During	Yes	19	0.913854	0.0235511	0.97631	0	0.00291499	0.997085	0.0024651	0	0.021086	0.97631	0.919809	0.00246542	0.0358628	0.0206394	0	0	0	0	0	0	0	0	0	0	0	0	0	0	0	0	0	0	0	0	0	0	0	0	0	0
NEW2227.S241.L008	520	4	53	LB2	During	EBM+Formula	During	No	22	1.63433	0.957788	0.042212	0	0.839607	0.160393	0.774555	0	0.183233	0.042212	0.0031016	0.71654	0.0185044	0.111063	0.0024511	0	0	0	0	0	0	0	0	0	0	0	0	0	0.0034161	0	0	0	0	0	0	0.0005069	0	0	0	0
NEW2228.S242.L008	479	5	51	LB2	During	EBMonly	During	No	23	1.41619	0.73614	0.263727	0	0.682188	0.317811	0.678082	0	0.0580588	0.263727	0.00611881	0.678121	0.234238	0.0191113	0.00584577	0	0	0	0	0	0	0	0	0	0	0	0	0	0	0	5.06e-05	0	0	0	0	0	0	0	0	0
NEW2229.S243.L008	528	1	15	LB2	During	FormulaOnly	Never	Yes	13	0.0403818	0.999536	0.0004643	0	0.0008132	0.999187	0.0008132	0	0.998722	0.0004643	0.0003527	0.0008132	3.07e-05	0.994342	0.0042597	0	0	0	0	0	0	0	0	0	0	0	0	0	0	0	0	0	0	0	0	0	0	0	0	0
NEW2230.S150.L005	530	1	19	LB2	During	EBMonly	During	No	13	1.13148	0.989411	0.0105894	0	0.780292	0.219708	0.780292	0	0.209119	0.0105894	0.0002529	0.778531	0.0007749	0	0.209119	0	0	0	0	0	0	0	0	0	0	0	0	0	0	0	0	0	0	0	0	0	0	0	0	0
NEW2231.S48.L002	482	2	9	LB2	During	EBMonly	During	No	5	0.657406	0.0526734	0.947327	0	0	1	0	0	0.0526734	0.947327	0.947327	0	0	0.0375906	0.0150828	0	0	0	0	0	0	0	0	0	0	0	0	0	0	0	0	0	0	0	0	0	0	0	0	0
NEW2232.S244.L008	482	4	65	LB2	After	FormulaOnly	After	No	15	1.77367	0.685036	0.314708	3.2e-06	0.580641	0.419356	0.503772	0	0.181263	0.314708	0.314067	0.503898	0.000365193	0.104482	8.55e-05	0	0	0	0	0	0	0	0	0	0	0	0	0	0	0	0	0	0	0	0	0	0	0	0	0
NEW2233.S245.L008	482	2	36	LB2	During	EBM+Formula	During	No	11	1.57747	0.519715	0.480285	0	0.365389	0.634611	0.365389	0	0.154326	0.480285	0.480023	0.365389	0.0001196	0.133225	0	0	0	0	0	0	0	0	0	0	0	0	0	0	0	0	0	0	0	0	0	0	0	0	0	0
NEW2234.S246.L008	520	4	84	LB2	After	FormulaOnly	After	No	29	1.21021	0.966545	0.0334552	0.0002305	0.914751	0.0850182	0.862133	0	0.104412	0.0334552	0.0034016	0.825141	0.0080316	0.0476447	0.0024161	0	0	0	0	0	0	0	0	0	0	0	0	0	0.0079219	0	0	0	0	0	0	0.0010097	0	7.8e-06	0	0
NEW2236.S247.L008	528	1	25	LB2	During	FormulaOnly	Never	No	15	0.325771	0.999431	0.000569	0	0.0912213	0.908779	0.0912213	0	0.90821	0.000569	0.000322	0.0912213	2.09e-05	0.907945	5.89e-05	0	0	0	0	0	0	0	0	0	0	0	0	0	0	0	0	0	0	0	0	0	0	0	0	0
NEW2238.S249.L008	696	5	46	LB2	After	EBMonly	During	No	28	1.75016	0.580059	0.419941	0	0.523436	0.476563	0.507494	0	0.0725651	0.419941	0.371477	0.504959	0.0444887	0.0062672	0.0038446	0	0	0	0	0	0	0	0	0	0	0	0	0	0	0	0	0	0	0	0	0.0006809	0	0	0	0
NEW2241.S137.L005	696	1	32	LB2	After	EBMonly	During	No	16	0.320866	0.999306	0.0005189	0	0.939946	0.0600544	0.939781	0	0.059525	0.0005189	1.58e-05	0.939828	0	0.0287144	0.0307914	0	0	0	0	0	0	0	0	0	0	0	0	0	0	0	0	0	0	0	0	0	0	0	0	0
NEW2242.S252.L008	696	2	39	LB2	After	EBMonly	During	No	27	1.82897	0.353814	0.646144	0	0.27566	0.72434	0.264389	0	0.0894243	0.646144	0.448664	0.261072	0.195433	0.0329503	0.011337	0	0	0	0	0	0	0	0	0	0	0	0	0	0	0	0	0	0	0	0	0.00105104	0	0	0	0
NEW2243.S253.L008	696	2	24	LB2	After	EBMonly	During	No	21	1.48009	0.0345005	0.965467	0	0.0181703	0.98183	0.0097001	0	0.0248004	0.965467	0.65445	0.000618119	0.289974	0.00576609	0.000292007	0	0	0	0	0	0	0	0	0	0	0	0	0	0	0	0	0	0	0	0	0	0	0	0	0
NEW2247.S151.L005	482	1	5	LB2	Before	EBMonly	During	No	16	0.101995	0.999618	0.0003816	2.66e-05	5.7e-06	0.999968	0.0001101	2.6e-06	0.999508	0.000379	0.0001217	0	4.31e-05	0.0016456	0.99786	0	0	0	0	0	0	0	0	0	0	0	0	0	0	0	0	0	0	0	0	1.05e-05	0	0	0	0
NEW2250.S256.L008	554	4	109	LB2	After	FormulaOnly	After	No	49	2.24311	0.849974	0.117223	0.000374898	0.64264	0.356985	0.534532	0.0001343	0.315442	0.115865	0.107666	0.33343	0.00725912	0.138044	0.0279239	0	0	0	0	0	0	0.0014235	0	0	0	0	0	0	0	0	0	0	0	0	0	0.0024814	0	0	0	0
NEW2251.S152.L005	533	3	33	LB2	After	EBMonly	During	No	24	1.443	0.595135	0.404865	8.45e-05	0.0371268	0.962789	0.0420673	0	0.553068	0.404865	0.102237	0	0.028571	0.517963	0.0071649	0	0	0	0	0	0	0	0	0	0	0	0	0	0	0	0	0	0	0	0	0.0328454	0	0	0	2.3e-06
NEW2253.S257.L008	582	4	25	LB2	During	FormulaOnly	Never	No	25	1.7295	0.99765	0.0023496	0	0.275119	0.724881	0.275051	0	0.7226	0.0023496	0.00093	0.224938	0	6.08e-05	0.306441	0	0	0	0	0	0	0	0	0	0	0	0	0	0	0	0	0	0	0	0	0	0	0	0	0
NEW2255.S35.L002	593	3	12	LB2	During	EBM+Formula	During	No	23	0.858063	0.922468	0.0774918	0	0.807617	0.192383	0.782501	0.0239992	0.139967	0.0534926	0	0.782238	0.0528719	0.000331411	0.0212425	0	0	0	0	0	0.000187108	0	0	0	0	0	0	0	0	0	0	0	0	0	0	0	0	0	0	0
NEW2257.S153.L005	575	1	17	LB2	During	EBMonly	During	Yes	19	0.125591	0.999525	0.000475	2.63e-05	0.0100254	0.989948	0.0100173	8.1e-06	0.989508	0.0004669	0.000139	0.0100173	0.0001862	0.980619	0.0086646	0	0	0	0	0	0	0	0	0	0	0	0	0	0	0	0	0	0	0	0	0	0	0	0	0
NEW2259.S143.L005	572	3	29	LB2	During	EBMonly	During	No	17	1.16543	0.040645	0.959355	0	0.0345743	0.965426	0.004221	0	0.036424	0.959355	0.0012072	0.0041456	0.453371	0.0059147	8.06e-05	0	0	0	0	0	0	0	0	0	0	0	0	0	0	0	0	0	0	0	0	0	0	0	0	0
NEW2263.S4.L001	572	3	32	LB2	During	EBMonly	During	No	17	1.88345	0.0827815	0.917219	0.0006586	0.0728827	0.926459	0.0042419	0	0.0785396	0.917219	0.0514834	0.0042419	0.506996	0.0021468	0.007752	0	0	0	0	0	0	0	0	0	0	0	0	0	0	0	0	0	0	0	0	0	0	0	0	0
NEW2266.S39.L002	585	2	36	LB2	During	EBMonly	During	Yes	22	1.50863	0.401303	0.598697	0.0002725	0.316362	0.683365	0.313689	0.0018756	0.0876138	0.596822	0.530517	0.313689	0.0292401	0.0852002	0.0010778	0	0	0	0	0	0	0	0	0	0	0	0	0	0	0	0	0	0	0	0	0	0	0	0	0
NEW2270.S43.L002	544	3	29	LB2	During	EBM+Formula	During	No	19	1.64232	0.392799	0.607201	0.0049053	0.198024	0.797071	0.188558	0	0.204241	0.607201	0.0666401	0.187924	0.0587437	0.159459	0.0351816	0	0	0	0	0	0	0	0	0	0	0	0	0	0	0	0	0	0	0	0	0.0001268	0	0	0	0
NEW2271.S44.L002	598	4	23	LB2	During	EBMonly	During	No	24	1.66787	0.998441	0.0008205	0	0.710097	0.289903	0.613557	0	0.384884	0.0008205	0.000269699	0.613733	0	0.0991133	0.0892392	0	0	0	0	0	0	0	0	0	0	0	0	0	0	0	0	0	0	0	0	0	0	0	0	0
NEW2272.S45.L002	585	5	54	LB2	During	EBM+Formula	During	No	35	2.48463	0.611279	0.388722	0	0.500022	0.499978	0.430226	0.0030271	0.181052	0.385695	0.131669	0.378243	0.234739	0.0957477	0.0185031	0	0	0	0	0	0	0	0	0	0	0	0	0	0	0	2.23e-05	0	0	0	0	0	0	0	0	0
NEW2273.S148.L005	598	4	21	LB2	During	EBMonly	During	No	17	1.9366	0.998692	0.0005126	0	0.81614	0.183859	0.513063	0.0002547	0.485628	0.0002579	0.000258105	0.513472	0	0.0752394	0.0829909	0	0	0	0	0	0	0	0	0	0	0	0	0	0	0	0	0	0	0	0	0	0	0	0	0
NEW2275.S47.L002	552	4	66	LB2	During	EBMonly	During	No	17	1.83733	0.670691	0.327803	0	0.354962	0.645038	0.355517	0.0033721	0.315175	0.324431	0.0298736	0.350734	0.000281424	0.131504	0.184146	0	0	0	0	0	0	0	0	0	0	0	0	0	0	0	0	0	0	0	0	0.00440423	0	0	0	0
NEW2276.S48.L002	593	5	18	LB2	During	EBM+Formula	During	No	28	1.44142	0.420979	0.579021	0	0.489598	0.510402	0.40949	0.0794109	0.0114886	0.49961	0.0003998	0.409244	0.498031	7.26e-05	0.0013995	0	0	0	0	0	0.0001304	0	0	0	0	0	0	0	0	0	1.55e-05	0	0	0	0	0	0	0	0	0
NEW2277.S49.L002	593	5	39	LB2	After	EBM+Formula	During	No	44	1.442	0.835588	0.161565	0.000525496	0.812	0.187821	0.677222	0.0058977	0.158366	0.155668	0.00820084	0.674868	0.145484	0.0102982	0.00287258	2.38e-05	6.78e-05	0	0	0	0.00226856	0	0	0	8.2e-05	0	0	0	0	0	0	0	0	0	0	0	0	0	0	0
NEW2278.S50.L002	593	5	28	LB2	After	EBM+Formula	During	No	41	1.6268	0.787303	0.212152	0	0.798999	0.201001	0.656367	0.0429371	0.130936	0.169215	0.0241924	0.652092	0.141119	0.0132692	0.00358831	0	0	0	0	0	0.00420239	0	0	0	0.000203411	0	0	0	0	0	0	0	0	0	0	0	0	0	0	0
NEW2280.S51.L002	552	1	58	LB2	During	EBMonly	During	No	16	0.477376	0.0249404	0.975059	0	0.0150724	0.984928	0.0150184	5.4e-05	0.009922	0.975005	0.0949945	0.0150184	0.0008282	0.0001937	0.0097283	0	0	0	0	0	0	0	0	0	0	0	0	0	0	0	0	0	0	0	0	0	0	0	0	0
NEW2281.S52.L002	552	2	80	LB2	After	EBMonly	During	No	20	1.82138	0.588135	0.411865	0	0.131235	0.868765	0.303803	0	0.284332	0.411865	0.409211	0.104216	0.0002988	0.178847	0.0804496	0	0	0	0	0	0	0	0	0	0	0	0	0	0	0	0	0	0	0	0	0.197604	0	0	0	0
NEW2282.S53.L002	582	4	52	LB2	After	FormulaOnly	Never	No	25	1.3828	0.991879	0.0081213	5.41e-05	0.604852	0.395094	0.641365	0	0.350513	0.0081213	0.0070065	0.588703	7.87e-05	0.255851	0.016172	0	0	0	0	0	0	0	0	0	0	0	0	0	0	0	0	0	0	0	0	0.0401114	0	0	0	0
NEW2284.S55.L002	563	3	8	LB2	During	EBMonly	During	Yes	20	1.77804	0.489898	0.510102	0	0.26743	0.73257	0.267372	0	0.222526	0.510102	0.0029168	0.267372	0.482894	0.172267	0.0499418	0	0	0	0	0	0	0	0	0	0	0	0	0	0	0	0	0	0	0	0	0	0	0	0	0
NEW2285.S156.L005	572	1	5	LB2	Before	EBMonly	During	No	19	0.413833	0.993891	0.0059533	0	0.030569	0.969431	0.0332	0	0.960691	0.0059533	0.00404793	0.0303089	0.000492877	0.0215046	0.936381	0	0	0	0	0	0	0	0	0	0	0	0	0	0	0	0.000150423	0	0	0	0	0.00171677	0	0	0	0.000117318
NEW2286.S56.L002	585	2	31	LB2	During	EBMonly	During	No	23	1.35232	0.0940176	0.905514	0	0.0641486	0.935851	0.0618991	0.0017281	0.0321185	0.903786	0.743146	0.0607335	0.108183	0.0302116	0.00140956	0	0	0	0	0	0	0	0	0	0	0	0	0	0	0	2.09e-05	0	0	0	0	0	0	0	0	0
NEW2287.S57.L002	572	1	12	LB2	During	EBMonly	During	Yes	30	1.06976	0.998433	0.0015669	0	0.214713	0.785287	0.227124	0	0.771309	0.0015669	0.0005375	0.206875	0.0001118	0.0006664	0.767092	0	0	0.00169	0	0	0	0	0	0	0.0010962	3.49e-05	0	0	0	0	0	0	0	0	0	0	0	0	0	8.4e-06
NEW2288.S58.L002	583	1	22	LB2	During	EBMonly	During	No	20	0.23633	0.996254	0.0005026	0	0.00869009	0.99131	0.0086643	0	0.98759	0.0005026	0.000381394	0.00847459	7.12e-05	0.956308	0.0245607	0	0	0	0	0	0	0	0	0	0	0	0	0	0	0	0	0	0	0	0	0	0	0	0	0
NEW2289.S157.L005	585	1	4	LB2	Before	EBMonly	During	Yes	29	0.796316	0.86388	0.136071	0.0963975	0.0398894	0.863713	0.0009467	0.0389142	0.862933	0.0971565	0.000358718	0.000877242	5.59e-05	0.782227	0.0805958	0	0	0	0	0	0	0	0	0	0	0	0	0	0	0	0	0	0	0	0	0	0	0	0	0
NEW2290.S59.L002	575	1	36	LB2	During	FormulaOnly	After	No	16	1.19241	0.999145	0.0006088	0	0.114887	0.885113	0.114858	0	0.884286	0.0006088	0.000359289	0.114887	7.9e-06	0.650341	0.0673897	0	0	0	0	0	0	0	0	0	0	0	0	0	0	0	0	0	0	0	0	0	0	0	0	0
NEW2291.S60.L002	572	1	11	LB2	During	EBMonly	During	Yes	23	0.751975	0.999317	0.0006836	0	0.11191	0.88809	0.130965	0	0.868352	0.0006836	0.000308	0.0577785	0.0002612	0.0007122	0.859632	0	0	0.0059658	0	0	0	0	0	0	0.0033348	0.000404	0	0	0	0	0	0	0	2.64e-05	0	0	0	0	0	0
NEW2292.S61.L002	554	2	33	LB2	During	EBM+Formula	During	Yes	10	0.538561	0.0447943	0.955206	0	0.0019729	0.998027	0.002078	0	0.0427163	0.955206	0.954918	0.0019729	0.0002879	0.0413942	0.0007005	0	0	0	0	0	0	0	0	0	0	0	0	0	0	0	0	0	0	0	0	0.0001051	0	0	0	0
NEW2295.S64.L002	575	1	8	LB2	Before	EBMonly	During	Yes	14	0.652248	0.986402	0.0135977	0	0.0018148	0.998185	0.0018148	0	0.984587	0.0134165	0.0132376	0.0018148	0.0001789	0.201556	0.783	0	0	0	0	0	0	0	0	0	0	0	0	0	0	0	0	0	0	0	0	0	0	0	0	0
NEW2297.S145.L005	575	1	9	LB2	Before	EBMonly	During	Yes	22	0.0758449	0.999445	0.0005551	7.31e-05	0.0008012	0.999126	0.0006294	1.76e-05	0.998816	0.0005375	0.0002701	0.0006294	0	0.98869	0.009455	0	0	0	0	0	0	0	0	0	0	0	0	0	0	0	0	0	0	0	0	0	0	0	0	0
NEW2299.S158.L005	554	2	25	LB2	During	EBM+Formula	During	Yes	23	0.781471	0.772259	0.227594	0	0.00322026	0.99678	0.0038543	0	0.768404	0.227594	0.227364	0.00305004	8.75e-05	0.744807	0.0142046	0	0	0	0	0	0	0	0	0	0	0	0	0	0	0	0	0	0	0	0	0.000674199	0	0	0	0
NEW2300.S66.L002	578	2	10	LB2	Before	EBM+Formula	During	No	18	1.25792	0.0105608	0.986573	0	0.0198478	0.980152	0.0014009	0.0183025	0.0091599	0.96827	0.786781	0.00104286	0.158952	0.00108611	0.0030543	0	0	0	0	0	0	0	0	0	0	0	0	0	0	0	0	0	0	0	0	0	0	0	0	0
NEW2301.S67.L003	530	3	57	LB2	After	FormulaOnly	After	No	17	1.30282	0.852305	0.128271	0.00953573	0.265322	0.725143	0.24625	0	0.606055	0.128271	0.00597486	0.233927	0.0746007	0.586567	0.00682741	0	0	0	0	0	0	0	0	0	0	0	0	0	0	0	0	0	0	0	0	0.00088907	0	0	0	0
NEW2304.S69.L003	544	5	53	LB2	After	FormulaOnly	After	No	21	0.885666	0.975172	0.0248172	0.00163102	0.90787	0.0904985	0.866955	0	0.108217	0.0248172	0.00118891	0.858791	0.0131529	0.0555485	0.000813808	0	0	0	0	0	0	0	0	0	0	0	0	0	0	0	0	0	0	0	0	4.75e-05	0	0	0	0
NEW2305.S70.L003	544	5	61	LB2	After	FormulaOnly	After	No	25	0.702093	0.988777	0.0112155	2.83e-05	0.918802	0.0811693	0.906345	0	0.0824316	0.0112155	0.000925907	0.905074	0.00373313	0.0615496	0.000196402	0	0	0	0	0	0	4.21e-05	0	0	0	0	0	0	0.000236802	0	0	0	0	0	0	7.15e-05	0	0	0	0
NEW2306.S7.L001	583	3	56	LB2	After	EBMonly	During	No	21	0.783147	0.0461456	0.953854	0	0.0329751	0.967025	0.0326512	0	0.0134944	0.953854	0.0008568	0.0305527	0.951884	0.0039654	0.0090582	0	0	0	0	0	0	0	0	0	0	0	0	0	0	0	0	0	0	0	0	1.33e-05	0	0	0	0
NEW2308.S72.L003	582	5	45	LB2	After	FormulaOnly	Never	No	23	1.33774	0.99981	0.0001896	0.0052897	0.707208	0.287502	0.700167	0	0.299643	0.0001896	7.94e-05	0.636356	1.55e-05	0.149609	0.023984	0	0	0	0	0	0	0	0	0	0	0	0	0	0	0	0	0	0	0	0	0.0005502	0	0	0	0
NEW2310.S8.L001	578	1	14	LB2	During	EBM+Formula	During	No	14	0.712878	0.951914	0.0480862	0	0.158957	0.841043	0.158559	0.0004175	0.793355	0.0476687	0.0188864	0.158539	0.0287823	0.0001337	0.0028081	0	0	0	0	0	0	0	0	0	0	0	0	0	0	0	1.92e-05	0	0	0	0	0	0	0	0	0
NEW2311.S87.L003	533	3	30	LB2	After	EBMonly	During	No	27	1.91061	0.531463	0.468537	0.0015456	0.213061	0.785393	0.0212803	0	0.510182	0.468537	0.0092549	0.0001835	0.0568851	0.313376	0.0043053	0	0	0	0	0	0	0	0	0	0	0	0	0	0	0	0	0	0	0	0	0	0	0	0	0
NEW2312.S75.L003	583	4	45	LB2	After	EBMonly	During	No	18	1.14739	0.911719	0.0882806	0.0010211	0.772981	0.225998	0.779857	0	0.131863	0.0882806	0.0080085	0.702606	0	0.105191	0.0189991	0	0	0	0	0	0	0	0	0	0	0	0	0	0	0	0	0	0	0	0	0.0052833	0	0	0.0005366	0
NEW2313.S76.L003	578	4	19	LB2	During	EBM+Formula	During	No	22	0.95407	0.186015	0.78815	0	0.126753	0.873247	0.120763	0.0011484	0.0652526	0.787002	0.0201714	0.123344	0.7855	0.000345526	0.0013472	0	0	0	0	0	0	0	0	0	0	0	0	0	0	0	0	0	0	0	0	0	0	0	0	0
NEW2314.S77.L003	598	1	12	LB2	During	EBMonly	During	No	12	0.944011	0.983729	0.0156552	0	0.671962	0.328038	0.671548	0	0.312181	0.0156552	0.00869165	0.671962	0.00125677	0.0125748	0.299175	0	0	0	0	0	0	0	0	0	0	0	0	0	0	0	0	0	0	0	0	0	0	0	0	0
NEW2316.S79.L003	593	1	4	LB2	During	EBMonly	During	Yes	13	0.703911	0.0069333	0.993067	0	0.995314	0.0046861	0.0039331	0.991381	0.0030002	0.0016859	0.0009178	0.0039331	0.0001244	6.11e-05	0.0029391	0	0	0	0	0	0	0	0	0	0	0	0	0	0	0	0	0	0	0	0	0	0	0	0	0
NEW2317.S7.L001	598	4	25	LB2	During	EBM+Formula	During	No	12	1.56882	0.99386	0.0061404	0	0.784582	0.215418	0.693287	0.0061404	0.300572	0	0	0.693287	0	0.18838	0.0270382	0	0	0	0	0	0	0	0	0	0	0	0	0	0	0	0	0	0	0	0	0	0	0	0	0
NEW2318.S52.L002	532	3	30	LB2	After	EBMonly	During	No	18	1.49322	0.622186	0.377814	0	0.0343048	0.965695	0.0503301	0.0085129	0.571856	0.369301	0.0265089	0	0.174697	0.536175	0.0110923	0	0	0	0	0	0	0	0	0	0	0	0	0	0	0	0	0	0	0	0	0.0491271	0	0	0	0
NEW2319.S80.L003	585	2	9	LB2	Before	EBMonly	During	Yes	9	0.525326	0.002321	0.997679	0	0.0008295	0.999171	0.0008295	0	0.0014915	0.997679	0.997446	0.0008295	0	0.0001476	0.0012924	0	0	0	0	0	0	0	0	0	0	0	0	0	0	0	0	0	0	0	0	0	0	0	0	0
NEW2320.S81.L003	544	4	13	LB2	During	EBMonly	During	Yes	13	1.30261	0.951064	0.0489355	0	0.359707	0.640293	0.36038	0	0.590684	0.0489355	0	0.35967	0.0488965	0.0350465	0.555638	0	0	0	0	0	0	0	0	0	0	0	0	0	0	0	0	0	0	0	0	0.0006738	0	0	0	0
NEW2321.S88.L003	532	3	33	LB2	After	EBMonly	During	No	19	1.19327	0.162195	0.837805	0.0010043	0.256963	0.742033	0.0019648	0.254413	0.16023	0.583392	0.0013948	0.0013962	0.0499036	0.156329	0.0033158	0	0	0	0	0	0	0	0	0	0	0	0	0	0	0	0	0	0	0	0	0	0	0	0	0
NEW2322.S9.L001	582	5	37	LB2	After	FormulaOnly	Never	No	19	1.12793	0.99998	1.94e-05	0.0024272	0.731606	0.265967	0.73429	0	0.265691	1.94e-05	1.94e-05	0.674694	0	0.17392	0.0291274	0	0	0	0	0	0	0	0	0	0	0	0	0	0	0	0	1.4e-05	0	0	0	0.0002171	0	0	0	3.8e-06
NEW2325.S83.L003	552	4	72	LB2	After	EBMonly	During	No	23	1.95258	0.936613	0.0633868	0	0.411439	0.588561	0.544754	0.0001405	0.391859	0.0632463	0.0093192	0.408553	0.0001062	0.168914	0.220966	0	0	0	0	0	0	0	0	0	0	0	0	0	0	0	0	0	0	0	0	0.135182	0	0	0	0
NEW2327.S12.L001	552	1	29	LB2	During	EBMonly	During	No	13	0.362687	0.994888	0.0051118	0.0003537	0.942643	0.0570029	0.957714	0	0.0371745	0.0051118	0	0.942643	0	0.0315831	0.0055914	0	0	0	0	0	0	0	0	0	0	0	0	0	0	0	0	0	0	0	0	0.0150641	0	0	0	0
NEW2328.S85.L003	572	3	25	LB2	During	EBMonly	During	No	14	1.28006	0.0766729	0.923327	0	0.0754276	0.924572	0.0063371	0	0.0703358	0.923327	0.0013495	0.0063371	0.436487	0.0012453	0	0	0	0	0	0	0	0	0	0	0	0	0	0	0	0	0	0	0	0	0	0	0	0	0	0
NEW2329.S86.L003	584	1	19	LB2	During	EBMonly	During	No	11	0.679167	0.995967	0.0040334	0	0.972665	0.027335	0.972665	0	0.0233016	0.0040334	0.0006109	0.972665	0	0.014322	0.0088964	0	0	0	0	0	0	0	0	0	0	0	0	0	0	0	0	0	0	0	0	0	0	0	0	0
NEW2330.S13.L001	598	1	6	LB2	Before	EBMonly	During	Yes	11	1.26939	0.99944	0.0003186	0.000222954	0.751096	0.248681	0.750878	0	0.248562	0.0003186	9.57e-05	0.751005	0	0	0.248585	0	0	0	0	0	0	0	0	0	0	0	0	0	0	0	0	0	0	0	0	0	0	0	0	0
NEW2331.S14.L001	554	1	8	LB2	During	EBMonly	During	Yes	9	0.4195	0.99583	0.0041703	0	0.992267	0.007733	0.992267	0	0.0035627	0.0041703	0.0041703	0.992267	0	0.0023192	0.0009137	0	0	0	0	0	0	0	0	0	0	0	0	0	0	0	0	0	0	0	0	0	0	0	0	0
NEW2333.S87.L003	582	4	21	LB2	During	FormulaOnly	Never	No	24	1.60423	0.989172	0.0108284	0	0.275103	0.724897	0.275857	0	0.713315	0.0108284	4.03e-05	0.2559	7.19e-05	0.0003763	0.37404	0	0	0	0	0	0	0	0	0	0	0	0	0	0	0	0	0	0	0	0	0	0	0	0	0.0001244
NEW2337.S91.L003	583	1	26	LB2	During	EBMonly	During	No	16	0.964845	0.609076	0.390892	0	0.00365852	0.996341	0.0075418	0	0.601534	0.390892	0	0.00365852	1.52e-05	0.546103	0.0444636	0	0	0	0	0	0	0	0	0	0	0	0	0	0	0	0	0	0	0	0	0.00363132	0	0	0	3.84e-05
NEW2339.S16.L001	544	5	32	LB2	During	EBM+Formula	During	No	17	1.57447	0.858424	0.141576	0	0.705579	0.294421	0.708705	0	0.14972	0.141576	0.0181384	0.700144	0.048552	0.141285	0.0024697	0	0	0	0	0	0	0	0	0	0	0	0	0	0	0	0	0	0	0	0	0.0085604	0	0	0	0
NEW2340.S17.L001	583	1	11	LB2	During	EBMonly	During	No	10	0.812275	0.99998	2.04e-05	0	0.776608	0.223392	0.77661	0	0.22337	2.04e-05	2.04e-05	0.776608	0	0.107932	0.115391	0	0	0	0	0	0	0	0	0	0	0	0	0	0	0	0	0	0	0	0	2.2e-06	0	0	0	0
NEW2341.S92.L003	578	2	16	LB2	During	EBM+Formula	During	No	19	1.80346	0.275676	0.723816	0	0.210719	0.789281	0.205055	0.0055571	0.070622	0.718259	0.179681	0.204922	0.519935	0.00152557	0.000322718	0	0	0	0	0	0	0	0	0	0	0	0	0	0	0	0	0	0	0	0	0	0	0	0	0
NEW2342.S93.L003	582	4	31	LB2	After	FormulaOnly	Never	No	22	1.90846	0.998103	0.0018975	0.0184014	0.330628	0.65097	0.348903	0	0.6492	0.0018975	0.001296	0.208402	0.000169	0.309688	0.116219	0	0	0	0	0	0	0	0	0	0	0	0	0	0	0	0	0	0	0	0	0	0	0	0	0
NEW2344.S125.L004	552	1	25	LB2	During	EBMonly	During	No	10	0.95377	0.999541	0.0004593	0	0.633789	0.366211	0.634647	0	0.364894	0.0004593	0	0.633774	0	0.345161	0.019673	0	0	0	0	0	0	0	0	0	0	0	0	0	0	0	0	0	0	0	0	0	0	0	0	0
NEW2346.S18.L001	598	4	37	LB2	During	EBM+Formula	During	No	16	1.98841	0.982081	0.0133438	0	0.52361	0.47639	0.497565	0	0.484516	0.0133438	0.0134051	0.499852	0	0.245255	0.206965	0	0	0	0	0	0	0	0	0	0	0	0	0	0	0	0	0	0	0	0	0	0	0	0	0
NEW2350.S20.L001	634	1	25	LB2	During	EBMonly	During	Yes	14	0.652545	0.999808	0.0001916	0	0.859383	0.140617	0.861228	0	0.138581	0.0001916	0	0.859383	0.0001498	0.0054089	0.128325	0	0	0	0	0	0	0	0	0	0	0	0	0	0	0	0	0	0	0	0	0.0014764	0	0	0	0.0001155
NEW2351.S134.L005	634	1	10	LB2	During	EBMonly	During	No	15	1.35331	0.975729	0.0242714	0	0.272644	0.727356	0.249663	0.0242064	0.726066	6.5e-05	0	0.248438	0	0.256472	0.468259	0	0	0	0	0	0	0	0	0	0	0	0	0	0	0	0	0	0	0	0	0.0012256	0	0	0	0
NEW2352.S97.L003	634	1	16	LB2	During	EBMonly	During	No	15	1.43356	0.999847	0.0001525	0	0.254331	0.745669	0.254345	1.45e-05	0.745502	0.000138	1.74e-05	0.254317	8.59e-05	0.0897023	0.502808	0	0	0	0	0	0	0	0	0	0	0	0	0	0	0	0	0	0	0	0	2.85e-05	0	0	0	0
NEW2353.S135.L005	645	1	12	LB2	During	EBM+Formula	During	Yes	11	0.58423	1	0	0	0.0162754	0.983725	0.0180428	0	0.981957	0	0	0.0162754	0	0.001137	0.976661	0	0	0	0	0	0	0	0	0	0	0	0	0	0	0	0	0	0	0	0	0	0	0	0	0
NEW2354.S98.L003	645	4	39	LB2	After	FormulaOnly	After	No	30	1.14364	0.966047	0.0339522	0	0.800673	0.199327	0.798665	0	0.167382	0.0339522	0.0036917	0.782468	0.0001014	0.0974762	0.0072263	0	0	0.0103638	0	0	0	0	0	0	0.0024911	0	0	0	0.0010345	0	0	0	0	0	0	0	0	0	0	0
NEW2355.S21.L001	720	2	26	LB2	During	EBMonly	During	No	12	1.36564	0.0565312	0.943246	0.00013393	0.000484508	0.999382	0.0004844	0	0.0560468	0.943246	0.589384	0.000484508	0.343633	0	0.0560593	0	0	0	0	0	0	0	0	0	0	0	0	0	0	0	0	0	0	0	0	0	0	0	0	0
NEW2356.S99.L003	702	1	40	LB2	After	EBM+Formula	During	No	11	0.196185	0.0446323	0.955368	0	0.0020984	0.997902	0.0013576	0	0.0432747	0.955368	0	0.0013394	0.955368	0.04198	0.0004621	0	0	0	0	0	0	0	0	0	0	0	0	0	0	0	0	0	0	0	0	0	0	0	0	0
NEW2357.S53.L002	714	1	11	LB2	During	EBMonly	During	No	14	1.14118	0.996737	0.0032625	0	0.221619	0.778381	0.221619	0	0.775119	0.0032625	0.0030365	0.221619	9.28e-05	6.34e-05	0.774229	0	0	0	0	0	0	0	0	0	0	0	0	0	0	0	0	0	0	0	0	0	0	0	0	0
NEW2358.S100.L004	724	3	30	LB2	During	EBMonly	During	No	22	1.265	0.746048	0.253952	0.0004128	0.635798	0.363789	0.634884	0	0.111164	0.253952	0.0263958	0.632143	0.0055686	0.0058648	0.0529834	0	0	0	0	0	5.14e-05	0	0	0	0	0	0	0	0	0	0	0	0	0	0	0.0023823	0	0	0	0
NEW2362.S104.L004	714	1	42	LB2	During	EBMonly	During	Yes	19	0.521376	0.0365712	0.963429	0.0008475	0.0028594	0.996293	0.0027186	0	0.0338526	0.963429	0.0991419	0.0027186	0.0001898	0.0279502	0.0054839	0	0	0	0	0	0	0	0	0	0	0	0	0	0	0	0	0	0	0	0	0	0	0	0	0
NEW2363.S23.L001	715	1	9	LB2	During	EBMonly	During	Yes	14	0.844533	0.599702	0.400206	0.399565	0.00502596	0.595409	0.0050264	0	0.594676	0.400206	0.000486045	0.00496606	0.0001917	3.44e-05	0.594696	0	0	0	0	0	0	0	0	0	0	0	0	0	0	0	0	0	0	0	0	0	0	0	0	0
NEW2365.S136.L005	704	2	64	LB2	After	EBMonly	During	No	19	0.932097	0.120133	0.879715	0	0.0770959	0.922904	0.0731405	0	0.0469926	0.879715	0.878506	0.0729567	5.72e-05	0.035633	0.00699636	0	0	0	0	0	0	0	0	0	0	0	0	0	0	0	0	0	0	0	0	3e-06	0	0	0	0
NEW2366.S25.L001	715	5	6	LB2	Before	EBMonly	During	Yes	30	1.15546	0.968144	0.0318555	0	0.842086	0.157914	0.791004	0	0.17714	0.0318555	0.0028357	0.786264	0.0143758	0.0727615	0.0442479	0	0	0	0	0	0	0	0	0	0	0	0	0	0	0	0	0	0	0	0	7.54e-05	0	0	0	0
NEW2369.S106.L004	714	4	28	LB2	During	EBMonly	During	No	17	1.29477	0.866882	0.132815	3.58e-05	0.766161	0.233803	0.764085	0	0.102797	0.132815	0.0151721	0.762591	3.24e-05	0.0563756	0.0446077	0	0	0	0	0	0	0	0	0	0	0	0	0	0	0	0	0	0	0	0	0	0	0	0	0
NEW2370.S27.L001	715	1	11	LB2	During	EBMonly	During	Yes	11	0.344369	0.99982	0.0001292	0	0.921864	0.0781365	0.921832	0	0.0779884	0.0001292	5.11e-05	0.921839	6.48e-05	1.83e-05	0.0779741	0	0	0	0	0	0	0	0	0	0	0	0	0	0	0	0	0	0	0	0	1.49e-05	0	0	0	0
NEW2371.S107.L004	704	4	91	LB2	After	EBMonly	During	No	31	1.65475	0.839643	0.160358	0.0002443	0.754441	0.245315	0.719878	0	0.119764	0.160172	0.157267	0.487148	0.0010403	0.0170005	0.0022481	0	0	0	0	0	0	0	0	0	0	0	0	0	0	0	0	0	0	0	0	0.0002064	0	0	0	0
NEW2372.S108.L004	702	4	54	LB2	After	EBMonly	During	No	31	1.09622	0.871667	0.128334	7e-05	0.807745	0.192185	0.791536	0	0.0801303	0.128334	0.0006875	0.723316	0.125072	0.0431117	0.0005931	0	0	0	0	0	0.0056188	0.0034351	0	0	0	0	0	0	0	0	0	0	0	0	0	9.93e-05	0	0	0	0
NEW2373.S137.L005	704	2	86	LB2	After	EBMonly	During	No	20	1.54868	0.607885	0.392115	0	0.566888	0.433112	0.550832	0	0.0570529	0.392115	0.389691	0.384977	0.002097	0.0113093	0.0010325	0	0	0	0	0	0	0	0	0	0	0	0	0	0	0	0	0	0	0	0	0.00014	0	0	0	0
NEW2375.S109.L004	715	4	33	LB2	During	EBMonly	During	No	22	1.5599	0.862674	0.137326	0	0.711803	0.288197	0.709655	0	0.153019	0.137274	0.0152103	0.629487	0	0.130313	0.0163174	0	0	0	0	0	0	0	0	0	0	0	0	0	0	0	0	0	0	0	0	0.0020423	0	0	0	0
NEW2376.S110.L004	710	1	10	LB2	Before	EBMonly	During	Yes	14	1.17546	0.99928	0.0006171	0	0.000304822	0.999695	0.0003048	0	0.998975	0.0006171	0.00051185	0.000232322	1.21e-05	0.283608	0.71547	0	0	0	0	0	0	0	0	0	0	0	0	0	0	0	0	0	0	0	0	0	0	0	0	0
NEW2378.S111.L004	715	1	13	LB2	During	EBMonly	During	Yes	23	1.12034	0.998427	0.0015732	0.0004411	0.338404	0.661155	0.337132	0	0.661294	0.0013358	0.0003976	0.33698	0.0001494	0.0059854	0.0791246	0	0	0	0	0	0	0	0	0	0	0	0	0	0	0	0	0	0	0	0	0	0	0	0	0
NEW2380.S112.L004	714	5	38	LB2	During	EBMonly	During	Yes	18	1.163	0.991814	0.0081857	0.0011631	0.849622	0.149215	0.850918	0	0.140896	0.0081857	0.0016479	0.842032	0.0003939	0.119994	0.0045253	0	0	0	0	0	0	0	0	0	0	0	0	0	0	0	0	0	0	0	0	0.0024514	0	0	0	0
NEW2382.S114.L004	715	4	19	LB2	During	EBMonly	During	Yes	18	1.12767	0.266125	0.733849	5.3e-06	0.026715	0.97328	0.0385785	0	0.227547	0.733849	0.0774875	0.0266748	0.000444311	0.163754	0.0039934	0	0	0	0	0	0	0	0	0	0	0	0	0	0	0	0	0	0	0	0	0.0118645	0	0	0	0
NEW2385.S116.L004	724	3	18	LB2	During	EBMonly	During	No	20	0.954604	0.789491	0.210509	0.0001804	0.73722	0.2626	0.735152	0	0.0543391	0.210509	0.0178128	0.734572	0.002084	0.000427	0.0169041	0	0	0	0	0	1.64e-05	0	0	0	0	0	0	0	0	0	0	0	0	0	0	0.0005641	0	0	0	0
NEW2386.S32.L001	724	3	3	LB2	Before	EBMonly	During	Yes	15	1.65225	0.733827	0.261818	0	0.647489	0.352511	0.644669	0	0.0891582	0.261818	0.0716174	0.645166	0.0434028	0.0357945	0.0400443	0	0	0	0	0	0	0	0	0	0	0	0	0	0	0	0	0	0	0	0	0	0	0	0	0
NEW2387.S117.L004	685	1	60	LB2	After	EBM+Formula	During	No	14	0.567255	0.216339	0.779649	0	0.210886	0.789114	0.215178	0	0.0011614	0.779649	8.42e-05	0.209667	0.782705	0.000282533	0	0	0	0	0	0	0	0	0	0	0	0	0	0	0	0	0	0	0	0	0	0.00432124	0	0.000883645	0	0
NEW2388.S33.L001	584	1	21	LB2	During	EBMonly	During	No	11	0.685087	0.999968	3.16e-05	0	0.958985	0.0410149	0.958985	0	0.0409833	3.16e-05	0	0.958985	2e-05	0.0319856	0.0089977	0	0	0	0	0	0	0	0	0	0	0	0	0	0	0	0	0	0	0	0	0	0	0	0	0
NEW2390.S119.L004	533	3	41	LB2	After	EBMonly	During	No	17	1.48786	0.154926	0.845075	0	0.13566	0.86434	0.135601	0	0.0193246	0.845075	0.19319	0.134934	0.50326	0.0171685	0.0020966	0	0	0	0	0	0	0	0	0	0	0	0	0	0	0	0	0	0	0	0	0	0	0	0	0
NEW2391.S120.L004	552	5	89	LB2	After	EBM+Formula	During	No	32	1.08023	0.837486	0.162514	0.0006401	0.745799	0.253561	0.744543	0	0.092943	0.162409	0.161024	0.732264	7.54e-05	0.0778949	0.0044802	0	0	0	0	0	0	0	0	0	0	0	0	0	0	0	0	0	0	0	0	0.007636	0	0	0	0
NEW2392.S121.L004	578	2	8	LB2	Before	EBM+Formula	During	Yes	20	1.17373	0.0602529	0.939741	0	0.00760975	0.99239	0.0014455	0.0061642	0.0588074	0.933577	0.858927	0.00132831	0.0541292	0.00241541	0.00792055	0	0	0	0	0	0	0	0	0	0	0	0	0	0	0	0	0	0	0	0	0	0	0	0	0
NEW2393.S138.L005	720	3	25	LB2	During	EBMonly	During	No	17	1.40977	0.0990264	0.900974	0	0.0037914	0.996209	0.0037111	0	0.0953153	0.900974	0.523891	0.0036187	0.375334	0	0.0951597	0	0	0	0	0	0	0	0	0	0	0	0	0	0	0	0	0	0	0	0	0	0	0	0	0
NEW2394.S122.L004	710	2	42	LB2	During	EBMonly	During	No	19	1.37237	0.289967	0.709645	0	0.287777	0.712223	0.287503	0	0.0024634	0.709637	0.534996	0.287604	0.174711	0.0018447	0.000401332	0	0	0	0	0	0	0	0	0	0	0	0	0	0	0	0	0	0	0	0	0	0	0	0	0
NEW2397.S126.L004	720	3	43	LB2	During	EBM+Formula	During	No	11	1.40766	0.0334541	0.966546	0	0.0317962	0.968204	0.03146	0	0.0019941	0.966546	0.0790186	0.03146	0.430357	0	0.0006016	0	0	0	0	0	0	0	0	0	0	0	0	0	0	0	0	0	0	0	0	0	0	0	0	0
NEW2398.S127.L004	714	1	31	LB2	During	EBMonly	During	No	16	1.42953	0.974585	0.0254153	0.0003272	0.682501	0.317171	0.673155	0	0.30143	0.0254153	0.003168	0.673058	0	0.217481	0.0745955	0	0	0	0	0	0	0	0	0	0	0	0	0	0	0	0	0	0	0	0	7e-07	0	0	0	0
NEW2399.S128.L004	720	2	15	LB2	During	EBMonly	During	Yes	15	0.929516	0.0029627	0.997037	0.0107984	0.0028215	0.98638	0.0028215	0	0.0001412	0.997037	0.873632	0.0028215	0.0014084	0	0.0001412	0	0	0	0	0	0	0	0	0	0	0	0	0	0	0	0	0	0	0	0	0	0	0	0	0
NEW2400.S129.L004	710	3	30	LB2	During	EBMonly	During	No	10	1.45655	0.0428288	0.957171	0	0.0195778	0.980422	0.0195778	0	0.023251	0.957171	0.457427	0.0195778	0.499582	0	0.023251	0	0	0	0	0	0	0	0	0	0	0	0	0	0	0	0	0	0	0	0	0	0	0	0	0
NEW2401.S89.L003	533	3	49	LB2	After	EBMonly	During	No	24	1.70897	0.179218	0.820426	9.41e-05	0.141345	0.858561	0.0685022	0	0.110716	0.820426	0.515087	0.0519174	0.270585	0.0358524	0.00103307	0	0	0	0	0	0	0	0	0	0	0	0	0	0	0	0	0	0	0	0	0.00105097	0	0	0	0
NEW2402.S231.L008	584	3	23	LB2	During	EBMonly	During	No	24	1.86535	0.876196	0.123803	0.000938	0.520089	0.478973	0.519636	0	0.35656	0.123803	0.0208019	0.508321	0.0016296	0.17588	0.180227	0	0	0	0	0	0	0	0	0	0	0	0	0	0	0	0	0	0	0	0	0	0	0	0	0
NEW2404.S139.L005	702	4	51	LB2	After	EBMonly	During	No	31	1.24735	0.4537	0.544891	0.00116698	0.428184	0.570649	0.26736	0	0.18634	0.544891	0.000431308	0.261214	0.536293	0.0212583	0.00162068	0	0	0	0	0	0.00209425	0.00103276	0	0	0	0	0	0	0	0	0	0	0	0	0	0	0	0	0	0
NEW2406.S190.L007	724	3	26	LB2	During	EBMonly	During	No	22	1.73414	0.262124	0.737579	0	0.0661353	0.933865	0.0637161	0	0.198408	0.737579	0.0809213	0.0635186	0.0179053	0.0013382	0.139598	0	0	0	0	0	3.78e-05	0	0	0	0	0	0	0	0	0	0	0	0	0	0	0.000178553	0	0	0	0
NEW2409.S193.L007	714	1	14	LB2	During	EBMonly	During	No	12	1.1667	0.945265	0.0547352	0	0.37663	0.62337	0.37663	0	0.568635	0.0547352	0.0073311	0.37663	0.0005257	0.486119	0.0818474	0	0	0	0	0	0	0	0	0	0	0	0	0	0	0	0	0	0	0	0	0	0	0	0	0
NEW2410.S194.L007	715	1	22	LB2	During	EBMonly	During	Yes	12	0.993212	0.27405	0.725862	0	0.0336185	0.966382	0.0352547	0	0.238795	0.725862	0.0786319	0.0336185	4.46e-05	0.236124	0.000505945	0	0	0	0	0	0	0	0	0	0	0	0	0	0	0	0	0	0	0	0	0.00163935	0	0	0	0
NEW2411.S195.L007	715	4	42	LB2	During	EBMonly	During	No	22	1.52411	0.947589	0.0513864	0.00101314	0.407889	0.591098	0.400765	0	0.546825	0.0513864	0.00561865	0.326142	0	0.503557	0.0136911	0	0	0	0	0	0	0	0	0	0	0	0	0	0	0	0	0	0	0	0	0.0156136	0	0	0	0
NEW2412.S196.L007	704	2	57	LB2	After	EBMonly	During	No	9	0.822226	0.126893	0.873107	0	0.114453	0.885547	0.109957	0	0.0169359	0.873107	0.873107	0.109957	0	0.0122542	0.0001862	0	0	0	0	0	0	0	0	0	0	0	0	0	0	0	0	0	0	0	0	0	0	0	0	0
NEW2414.S197.L007	702	1	29	LB2	During	EBM+Formula	During	Yes	20	0.182875	0.996858	0.00294	0	0.0244877	0.975512	0.0243852	0	0.972472	0.00294	0.00104701	0.0235689	0.000360573	0.970474	0.000626927	0	0	0	0	0	0	0	0	0	0	0	0	0	0	0	0	0	0	0	0	9.68e-05	0	0	0	0
NEW2415.S178.L006	710	4	36	LB2	During	EBMonly	During	No	21	1.19215	0.972077	0.0279229	0.0001123	0.161802	0.838085	0.163036	0	0.809041	0.0279229	0.0023646	0.109805	0.0142229	0.0146312	0.789078	0	0	0	0	0	0	0	0	0	0	0	0	0	0	0	0	0	0	0	0	0	0	0	0	0.0007801
NEW2418.S199.L007	710	2	18	LB2	Before	EBMonly	During	Yes	10	0.597846	0.0011908	0.998709	0	0.000564457	0.999436	0.0005644	0	0.0006264	0.998709	0.988657	0.000564457	0.0101522	0.000235024	0.000189319	0	0	0	0	0	0	0	0	0	0	0	0	0	0	0	0	0	0	0	0	0	0	0	0	0
NEW2419.S200.L007	704	2	80	LB2	After	EBMonly	During	No	20	0.8764	0.0926287	0.907371	0	0.0788409	0.921159	0.0487759	0	0.0438528	0.907371	0.906925	0.046576	0	0.0125104	0.0004805	0	0	0	0	0	0	0	0	0	0	0	0	0	0	0	0	0	0	0	0	6.69e-05	0	0	0	6.7e-06
NEW2420.S201.L007	720	3	34	LB2	During	EBMonly	During	No	19	1.66645	0.289434	0.710566	0	0.285376	0.714624	0.248167	0	0.0412665	0.710566	0.197164	0.247176	0.50892	0.0004449	0.0031639	0	0	0	0	0	0	0	0	0	0	0	0	0	0.0009226	0	0	0	0	0	0	0	0	0	0	0
NEW2421.S140.L005	634	4	22	LB2	During	EBMonly	During	Yes	11	1.32102	0.999781	4.65e-05	0	0.26394	0.73606	0.284821	0	0.714961	4.65e-05	0	0.26394	0	0.293441	0.403311	0	0	0	0	0	0	0	0	0	0	0	0	0	0	0	0	0	0	0	0	0.0209298	0	0	0	0
NEW2422.S141.L005	645	4	17	LB2	During	EBM+Formula	During	No	18	1.62488	1	0	0	0.257397	0.742603	0.257532	0	0.742468	0	0	0.251497	0	0.0001137	0.417257	0	0	0	0	0	0	0	0	0	0	0	0	0	0	0	0	0	0	0	0	0	0	0	0	0
NEW2424.S180.L006	626	1	5	LB2	During	EBMonly	During	Yes	20	1.16911	0.9999	7.91e-05	0	0.312242	0.687758	0.313033	0	0.686867	7.91e-05	1.3e-05	0.312001	6.61e-05	0.000334107	0.655763	0	0	0	0	0	0	0	0	0	0	0	0	0	0	0	0	0	0	0	0	0	0	0	0	0
NEW2426.S78.L005	634	1	7	LB2	Before	EBMonly	During	Yes	22	0.561909	0.9972	0.0028003	0	0.0065984	0.993402	0.0065489	0	0.990651	0.0028003	0.0005864	0.0065264	1.57e-05	0.0035269	0.981266	0	0	0	0	0	0	0	0	0	0	0	0	0	0	0	0	0	0	0	0	0	0	0	0	0
NEW2427.S202.L007	645	4	28	LB2	During	FormulaOnly	After	No	30	1.93479	0.826171	0.173829	0	0.44376	0.55624	0.440639	0	0.385532	0.173829	0.0221408	0.4378	8.55e-05	0.101371	0.0350103	0	0	0	0	0	0	0	0	0	0	0	0	0	0	0	0	0	0	0	0	0	0	0	0	0
NEW2431.S204.L007	618	1	16	LB2	During	FormulaOnly	Never	No	11	0.942763	0.348451	0.651548	0	0.184501	0.815499	0.184501	0	0.16395	0.651548	0.650497	0.184501	0.0003663	0	0.0002534	0	0	0	0	0	0	0	0	0	0	0	0	0	0	0	0	0	0	0	0	0	0	0	0	0
NEW2432.S205.L007	645	1	15	LB2	During	EBM+Formula	During	Yes	18	1.14176	0.999311	0.0006889	0	0.343044	0.656956	0.343042	0	0.656269	0.0006889	0.0004726	0.343042	0	0.000489	0.145714	0	0	0	0	0	0	0	0	0	0	0	0	0	0	0	0	0	0	0	0	0	0	0	0	0
NEW2440.S211.L007	584	1	12	LB2	During	EBMonly	During	No	13	0.439765	0.996426	0.0034758	0	0.909744	0.0902561	0.909655	0	0.0867715	0.0034758	0.000321129	0.909718	0	0.039912	0.046868	0	0	0	0	0	0	0	0	0	0	0	0	0	0	0	0	0	0	0	0	0	0	0	0	0
NEW2441.S212.L007	552	1	39	LB2	During	EBMonly	During	No	13	1.27323	0.981572	0.0184281	0	0.262178	0.737822	0.262311	0	0.719261	0.0184281	0.002649	0.262136	0	0.261912	0.456195	0	0	0	0	0	0	0	0	0	0	0	0	0	0	0	0	0	0	0	0	0	0	0	0	0
NEW2442.S213.L007	583	1	19	LB2	During	EBMonly	During	No	13	1.2436	0.952125	0.0001528	0	0.311443	0.688557	0.296581	0	0.655545	0.0001528	0.000160481	0.30987	0	0.485441	0.201411	0	0	0	0	0	0	0	0	0	0	0	0	0	0	0	0	0	0	0	0	0	0	0	0	0
NEW2443.S143.L005	584	1	4	LB2	Before	EBMonly	During	Yes	11	0.635062	0.999839	0.0001614	0	0.0004016	0.999598	0.0004016	0	0.999437	0.0001614	3.08e-05	0.0004016	5.67e-05	9.66e-05	0.999278	0	0	0	0	0	0	0	0	0	0	0	0	0	0	0	0	0	0	0	0	0	0	0	0	0
NEW2446.S215.L007	585	5	91	LB2	After	FormulaOnly	After	No	38	2.15487	0.714461	0.248974	2.83e-05	0.480083	0.519889	0.394695	0.0003902	0.319765	0.248584	0.244245	0.268763	0.0116437	0.251682	0.00945689	0	0	0	0	0	0	0	0	0	0	0	0	0	0	0	0	0	0	0	0	0	0	0	0	0
NEW2449.S173.L006	554	4	82	LB2	After	FormulaOnly	After	No	18	1.18396	0.930598	0.0278855	0	0.522766	0.477234	0.487295	0	0.443303	0.0278855	0.0288906	0.494236	0.000202716	0.428999	8.72e-05	0	0	0	0	0	0	0	0	0	0	0	0	1.13e-05	0	0	0	0	0	0	0	0.00290657	0	0	0	0
NEW2451.S218.L007	544	1	26	LB2	During	EBMonly	During	No	18	0.480283	0.960724	0.0392491	0.000122	0.000856022	0.999022	0.000856	0	0.959868	0.0392491	0.000992426	0.000844222	0.000959226	0.878173	0.0815661	0	0	0	0	0	0	0	0	0	0	0	0	0	0	0	0	0	0	0	0	0	0	0	0	0
NEW2454.S220.L007	583	4	36	LB2	During	EBMonly	During	No	17	1.37327	0.990295	0.0097051	0.0002006	0.630547	0.369252	0.671961	0	0.318334	0.0097051	0.0008788	0.507637	0	0.233987	0.0748322	0	0	0	0	0	0	0	0	0	0	0	0	0	0	0	0	0	0	0	0	0.041014	0	0	0.0001707	0
NEW2455.S221.L007	598	4	31	LB2	During	EBM+Formula	During	No	26	1.3709	0.862949	0.123808	0	0.746781	0.253219	0.689599	0.0001653	0.17335	0.123643	0.0269852	0.697677	0.000131339	0.0313313	0.0907752	0	0	0	0	0	0	0	0	0	0	0	0	0	0	0	0	0	0	0	0	0	0	0	0	0
NEW2456.S184.L006	554	1	22	LB2	During	EBM+Formula	During	Yes	18	1.05533	0.958604	0.0413514	0	0.323694	0.676306	0.32376	0	0.634844	0.0413514	0.0412229	0.323627	0.000126606	0.00121725	0.621485	0	0	0	0	0	0	0	0	0	0	0	0	0	0	0	0	0	0	0	0	1e-05	0	0	0	3.74e-05
NEW2457.S222.L008	564	3	8	LB2	During	EBMonly	During	Yes	13	0.932784	0.904493	0.0954264	0	0.757979	0.242021	0.757918	0	0.146575	0.0954264	0	0.757979	0.0951799	0.138592	0.00799485	0	0	0	0	0	0	0	0	0	0	0	0	0	0	0	0	0	0	0	0	0	0	0	0	0
NEW2458.S223.L008	563	5	31	LB2	After	EBMonly	During	No	17	1.49249	0.854416	0.145124	0	0.848323	0.151677	0.849531	0	0.0048856	0.145124	0.0261622	0.84781	0.0517519	0.00124197	0.00340396	0	0	0	0	0	0	0	0	0	0	0	0	0	0	0	0	0	0	0	0	0.00168978	0	0	0	0
NEW2459.S145.L005	572	1	8	LB2	Before	EBMonly	During	Yes	23	0.389329	0.998262	0.0017374	0.0093233	0.0302253	0.960451	0.0511828	0	0.94708	0.0017374	0	5.81e-05	0	1.46e-05	0.936017	0	0	0.002682	0	0	0	0	0	0	0.0034202	0.0032617	0	0	0	0	0	0	0	1.29e-05	0	0	0	0	0	2.5e-06
NEW2460.S224.L008	564	3	8	LB2	During	EBMonly	During	Yes	13	1.23114	0.826281	0.173719	0	0.179634	0.820366	0.179634	0	0.646647	0.173719	8.81e-05	0.179634	0.172939	0.623315	0.023332	0	0	0	0	0	0	0	0	0	0	0	0	0	0	0	0	0	0	0	0	0	0	0	0	0
NEW2461.S225.L008	583	1	16	LB2	During	EBMonly	During	No	17	0.83841	0.855076	0.0022812	0	0.147791	0.852209	0.126915	0	0.728161	0.0022812	0.00115401	0.14271	0.000274331	0.763686	0.0856228	0	0	0	0	0	0	0	0	0	0	0	0	0	0	0	0	0	0	0	0	0	0	0	0	0
NEW2464.S228.L008	544	1	10	LB2	During	EBMonly	During	Yes	15	1.02144	0.999432	0.0005681	0	0.701835	0.298166	0.701895	0	0.297536	0.0005681	0.0002601	0.701804	0.000214	0.163673	0.133832	0	0	0	0	0	0	0	0	0	0	0	0	0	0	0	0	0	0	0	0	9.18e-05	0	0	0	0
NEW2466.S9.L001	686	1	55	LB2	After	EBM+Formula	During	No	17	1.03741	0.520461	0.465323	0.000276227	0.452964	0.54676	0.439834	0	0.0806266	0.465323	0.000634622	0.44248	0.471163	0.0363917	0.000558439	0	0	0	0	0	0	0	0	0	0	0	0	0	0	0	0	0	0	0	0	0	0	0	0	0
NEW2467.S231.L008	704	2	49	LB2	During	EBMonly	During	No	12	0.6354	0.0688963	0.930573	0	0.0206738	0.979326	0.0205063	0	0.04839	0.930573	0.926297	0.0205172	0.00323792	0.0471167	0.00114236	0	0	0	0	0	0	0	0	0	0	0	0	0	0	0	0	0	0	0	0	0	0	0	0	0
NEW2468.S232.L008	724	4	11	LB2	During	EBMonly	During	No	18	1.38605	0.782517	0.217483	0.0194052	0.497732	0.482863	0.497732	0	0.284785	0.217483	0.020967	0.497732	0.007571	0.000288	0.0005865	0	0	0	0	0	0	0	0	0	0	0	0	0	0	0	0	0	0	0	0	0	0	0	0	0
NEW2470.S234.L008	710	2	27	LB2	During	EBMonly	During	No	17	0.984715	0.0025806	0.997418	0	0.0013582	0.998642	0.0011693	0	0.0014113	0.997369	0.845026	0.001122	0.152132	0.000988402	0.0002827	0	0	0	0	0	0	0	0	0	0	0	0	0	0	0	0	0	0	0	0	0	0	0	0	0
NEW2472.S235.L008	715	1	17	LB2	During	EBMonly	During	No	15	0.466361	0.0205765	0.979424	0.0007443	0.0150595	0.984196	0.0177673	0	0.0028092	0.979424	0.104456	0.0150567	7.68e-05	0.0001104	0.0024959	0	0	0	0	0	0	0	0	0	0	0	0	0	0	0	0	0	0	0	0	0.0027078	0	0	0	0
NEW2474.S237.L008	702	4	66	LB2	After	EBMonly	During	No	28	1.30054	0.930666	0.0693346	0.0018065	0.337916	0.660277	0.340055	0	0.590611	0.0693346	0.0190402	0.302089	0.0412022	0.0563166	0	0	0	0	0	0	0.0028913	7.2e-06	0	0	0	0	0	0	0	0	0	0	0	0	0	0.0001491	0	0	0	0
NEW2476.S238.L008	704	2	70	LB2	After	EBMonly	During	Yes	12	0.706005	0.0553469	0.944603	0	0.00109495	0.998905	0.0010949	0	0.054252	0.944603	0.943876	0.00109495	0.0001249	0.0535528	0.000701935	0	0	0	0	0	0	0	0	0	0	0	0	0	0	0	0	0	0	0	0	0	0	0	0	0
NEW2477.S147.L005	724	4	14	LB2	During	EBMonly	During	No	17	1.51688	0.77187	0.22813	0.002701	0.342267	0.655032	0.341715	0	0.430155	0.22813	0.0348671	0.341715	0.0005727	2.84e-05	0.0724837	0	0	0	0	0	0	0	0	0	0	0	0	0	0	0	0	0	0	0	0	0	0	0	0	0
NEW2478.S186.L006	714	1	8	LB2	During	EBMonly	During	Yes	8	0.105807	0.999804	0.0001957	0	0.98197	0.0180297	0.98197	0	0.017834	0.0001957	0	0.98197	0.000147	4.95e-05	0.0177845	0	0	0	0	0	0	0	0	0	0	0	0	0	0	0	0	0	0	0	0	0	0	0	0	0
NEW2481.S239.L008	585	2	43	LB2	During	EBM+Formula	During	No	26	1.41621	0.410139	0.589861	2.83e-05	0.254146	0.745826	0.252281	0	0.157859	0.589861	0.567687	0.24744	0.0005055	0.154313	0.0003903	0	0	0	0	0	0	0	0	0	0	0	0	0	0	0	0	0	0	0	0	0	0	0	0	0
NEW2484.S150.L005	714	1	12	LB2	During	EBMonly	During	No	10	0.447355	0.997378	0.0024503	0	0.911088	0.0889122	0.911759	0	0.0856197	0.0024503	0.000468769	0.911084	0	0.0269643	0.0586701	0	0	0	0	0	0	0	0	0	0	0	0	0	0	0	0	0	0	0	0	0	0	0	0	0
NEW2485.S151.L005	724	1	7	LB2	During	EBMonly	During	Yes	12	0.788408	0.901596	0.098404	0.0068357	0.860593	0.132571	0.860593	0	0.0410026	0.098404	0.0032824	0.860593	0.064544	0	0.0410026	0	0	0	0	0	0	0	0	0	0	0	0	0	0	0	0	0	0	0	0	0	0	0	0	0
NEW2486.S241.L008	715	4	31	LB2	During	EBMonly	During	No	20	1.62945	0.592064	0.407936	0	0.447741	0.552259	0.453206	0	0.138858	0.407936	0.044872	0.40261	0.0003702	0.130139	0.0038654	0	0	0	0	0	0	0	0	0	0	0	0	0	0	0	0	0	0	0	0	0.0090036	0	0	0	0
NEW2487.S242.L008	710	2	56	LB2	During	EBMonly	During	No	18	1.34563	0.120914	0.878409	0	0.110096	0.889904	0.109858	0	0.0110556	0.878409	0.692511	0.109218	0.185644	0.00195412	0.00754031	0	0	0	0	0	0	0	0	0	0	0	0	0	0	0	0	0	0	0	0	0	0	0	0	0
NEW2488.S243.L008	702	1	36	LB2	After	EBM+Formula	During	No	12	0.483724	0.88397	0.116031	0	0.0189002	0.9811	0.0189002	0	0.865069	0.116031	0.0001951	0.0189002	0.115685	0.862274	0.00275	0	0	0	0	0	0	0	0	0	0	0	0	0	0	0	0	0	0	0	0	0	0	0	0	0
NEW2489.S174.L006	714	1	19	LB2	During	EBMonly	During	No	16	1.20825	0.928981	0.0710186	0	0.282589	0.717411	0.282401	0	0.64658	0.0710186	0.0106238	0.282083	0.0030499	0.595343	0.0510497	0	0	0	0	0	0	0	0	0	0	0	0	0	0	0	0	0	0	0	0	0	0	0	0	0
NEW2490.S245.L008	720	3	30	LB2	During	EBMonly	During	No	13	1.04917	0.0560618	0.943836	0	0.0553599	0.94464	0.0552486	0	0.0008132	0.943836	0.0774551	0.0552543	0.147639	0.000132514	0.000237624	0	0	0	0	0	0	0	0	0	0	0	0	0	0	0	0	0	0	0	0	0	0	0	0	0
NEW2491.S90.L003	724	4	34	LB2	During	EBMonly	During	No	17	1.50977	0.344959	0.654441	0	0.0658471	0.934153	0.0713709	0	0.273588	0.654441	0.0633523	0.0657113	0.00718761	0.00309436	0.0849543	0	0	0	0	0	0	0	0	0	0	0	0	0	0	0	0	0	0	0	0	0.00570242	0	0	0	0
NEW2492.S246.L008	710	2	20	LB2	Before	EBMonly	During	Yes	10	0.58514	0.0012215	0.998778	0	0.0011462	0.998854	0.0011462	0	7.53e-05	0.998778	0.96734	0.0011462	0.0312242	7.53e-05	0	0	0	0	0	0	0	0	0	0	0	0	0	0	0	0	0	0	0	0	0	0	0	0	0	0
NEW2493.S247.L008	710	2	48	LB2	During	EBMonly	During	No	15	1.19843	0.0870991	0.912804	0	0.0851993	0.914801	0.0850864	0	0.0020127	0.912804	0.708035	0.0850946	0.203341	0.000749573	0.00115861	0	0	0	0	0	0	0	0	0	0	0	0	0	0	0	0	0	0	0	0	0	0	0	0	0
NEW2495.S248.L008	686	2	65	LB2	After	EBM+Formula	During	No	21	0.896011	0.0927834	0.903778	0.000271333	0.0495958	0.950133	0.0572425	0	0.0355409	0.903778	0.139319	0.0470339	0.766647	0.0131203	0.00617664	0	0	0	0	0	0	0	0	0	0	0	0	0	0	0	0	0	0	0	0	0.00903979	0	0	0	0
NEW2496.S175.L006	685	1	53	LB2	After	EBM+Formula	During	No	15	0.556438	0.142952	0.856132	3.52e-05	0.121055	0.87891	0.119997	0	0.0229551	0.856132	0.00063318	0.119918	0.847271	0.0136191	0	0	0	0	0	0	0	0	0	0	0	0	0	0	0	0	0	0	0	0	0	5.72e-05	0	0	0	0
NEW2497.S153.L005	704	4	100	LB2	After	EBMonly	During	No	22	1.67654	0.859221	0.140779	0.0002828	0.648755	0.350962	0.596974	0	0.262247	0.140779	0.140164	0.326244	0.0001461	0.0035781	0.0016611	0	0	0	0	0	0	0	0	0	0	0	0	0	0	0	0	0	0	0	0	0	0	0	0	0
NEW2499.S250.L008	645	4	35	LB2	After	FormulaOnly	After	No	20	0.984236	0.992057	0.0079431	0	0.848068	0.151932	0.847838	0	0.144219	0.0079431	0.0006943	0.836418	0	0.0926452	0.0033476	0	0	0.0108914	0	0	0	0	0	0	0	0	0	0	0.0004288	0	0	0	0	0	0	0	0	0	0	0
NEW2500.S251.L008	645	4	26	LB2	During	EBM+Formula	During	No	28	1.60284	0.993347	0.0066531	0	0.245596	0.754404	0.244807	0	0.74854	0.0066531	0.0006075	0.244418	1.99e-05	0.47227	0.131076	0	0	0	0	0	0	0	0	0	0	0	0	0	0	0	0	0	0	0	0	0	0	0	0	0
NEW2502.S165.L006	645	1	6	LB2	Before	EBM+Formula	During	Yes	22	0.565249	0.999977	2.27e-05	6.01e-05	0.0027006	0.997239	0.0040634	0	0.995914	2.27e-05	0	0.0027006	0	0.0047025	0.989988	0	0	0	0	0	0	0	0	0	0	0	0	0	0	0	0	0	0	0	0	0	0	0	0	0
NEW2503.S166.L006	634	4	13	LB2	During	EBMonly	During	No	29	0.895817	0.992522	0.0056094	0	0.167136	0.832863	0.169539	0	0.822983	0.0056094	0.00421528	0.166583	0.00101019	0.773233	0.0430693	0	0	0	0	0	0	0	0	0	0	0	0	0	0	0	0	0	0	0	0	0.0032629	0	0	0	0
NEW2505.S252.L008	645	1	10	LB2	During	EBM+Formula	During	Yes	13	1.11805	0.999951	4.93e-05	0	0.0935047	0.906495	0.0935047	0	0.906446	4.93e-05	0	0.0935047	4.93e-05	0.0310003	0.697763	0	0	0	0	0	0	0	0	0	0	0	0	0	0	0	0	0	0	0	0	0	0	0	0	0
NEW2506.S1.L001	564	4	13	LB2	During	EBMonly	During	No	13	1.69596	0.837374	0.162626	0	0.601393	0.398607	0.601393	0	0.235981	0.162626	0.0134106	0.601393	0.023576	0.181293	0.0538736	0	0	0	0	0	0	0	0	0	0	0	0	0	0	0	0	0	0	0	0	0	0	0	0	0
NEW2507.S2.L001	554	2	19	LB2	During	EBM+Formula	During	No	7	0.783089	0.203907	0.796093	0	0.157971	0.842029	0.161216	0	0.0426911	0.796093	0.796093	0.157971	0	0.0426911	0	0	0	0	0	0	0	0	0	0	0	0	0	0	0	0	0	0	0	0	0	0.0032444	0	0	0	0
NEW2509.S4.L001	593	5	8	LB2	During	EBMonly	During	Yes	17	1.41631	0.649539	0.350378	0	0.790172	0.209828	0.583754	0.198303	0.0657857	0.152075	0	0.583802	0.143995	3.85e-05	0.0178958	0	0	0	0	0	0	0	0	0	0	0	0	0	0	0	0	0	0	0	0	0	0	0	0	0
NEW2510.S154.L005	544	1	18	LB2	During	EBMonly	During	Yes	11	1.2347	0.778293	0.221708	0	0.501827	0.498173	0.507646	0	0.270647	0.221708	0.0037703	0.501827	0.214928	0.0292175	0.241429	0	0	0	0	0	0	0	0	0	0	0	0	0	0	0	0	0	0	0	0	0.0058191	0	0	0	0
NEW2512.S5.L001	533	2	53	LB2	After	EBM+Formula	During	No	19	1.68207	0.401026	0.598973	0	0.34377	0.65623	0.249234	0	0.151793	0.598973	0.578522	0.182559	0.011461	0.0564121	0.0008444	0	0	0	0	0	0	0	0	0	0	0	0	0	0	0	0	0	0	0	0	0	0	0	0	0
NEW2514.S155.L005	582	4	16	LB2	During	FormulaOnly	Never	No	17	1.84591	0.905862	0.0941381	0	0.169693	0.830307	0.16963	0	0.736232	0.0941381	0.0080656	0.16963	0.001094	0.0116014	0.668642	0	0	0	0	0	0	0	0	0	0	0	0	0	0	0	0	0	0	0	0	0	0	0	0	0
NEW2515.S83.L003	578	4	23	LB2	During	EBM+Formula	During	No	14	1.39215	0.44656	0.543396	0	0.135343	0.864657	0.125984	0	0.320576	0.543396	0.00124389	0.123334	0.545651	0.147426	0.00117561	0	0	0	0	0	0	0	0	0	0	0	0	0	0	0	0	0	0	0	0	0	0	0	0	0
NEW2516.S156.L005	554	1	6	LB2	During	EBMonly	During	Yes	6	0.376836	0.927291	0.0727094	0	0.0002922	0.999708	0.0002922	0	0.926998	0.0727094	0.0727094	0.0002922	0	0.909105	0.0178935	0	0	0	0	0	0	0	0	0	0	0	0	0	0	0	0	0	0	0	0	0	0	0	0	0
NEW2519.S7.L001	583	1	10	LB2	During	EBMonly	During	No	16	0.917146	0.999408	0.0005918	0	0.0729837	0.927016	0.0729655	1.82e-05	0.926443	0.0005736	3.93e-05	0.0729655	0.0001082	0.725253	0.20095	0	0	0	0	0	0	0	0	0	0	0	0	0	0	0	0	0	0	0	0	0	0	0	0	0
NEW2520.S8.L001	585	2	20	LB2	Before	EBMonly	During	No	11	1.19674	0.541756	0.458244	5.5e-05	0.424124	0.575821	0.424124	0	0.117632	0.458244	0.448055	0.424124	0	0.109248	0.0083835	0	0	0	0	0	0	0	0	0	0	0	0	0	0	0	0	0	0	0	0	0	0	0	0	0
NEW2521.S9.L001	585	5	66	LB2	After	FormulaOnly	After	No	29	1.39788	0.7228	0.265687	0	0.687976	0.312024	0.601227	0	0.121573	0.265687	0.247974	0.588426	0.0190135	0.042797	0.000395773	0	0	0	0	0	0	0	0	0	0	0	0	0	0	0	0	0	0	0	0	0	0	0	0	0
NEW2522.S10.L001	482	4	118	LB2	After	FormulaOnly	After	No	29	0.97543	0.989938	0.0096107	0.000328849	0.872827	0.126844	0.89435	0	0.0955879	0.0096107	0.00950569	0.829969	1.73e-05	0.0447923	0.000872694	0	0	0.0113754	0	1.55e-05	0	0.000105047	0	0	0	0.0529148	0	0	0	0	0	0	0	0	0	2.78e-05	0	0	0	0
NEW2526.S12.L001	563	3	6	LB2	During	EBMonly	During	No	12	1.24711	0.282726	0.717274	0	0.0255875	0.974413	0.0255875	0	0.257138	0.717274	0.0480385	0.0255875	0.100233	0.253374	0.0037398	0	0	0	0	0	0	0	0	0	0	0	0	0	0	0	0	0	0	0	0	0	0	0	0	0
NEW2527.S13.L001	564	3	17	LB2	During	EBMonly	During	No	10	1.61209	0.65304	0.34696	0	0.624192	0.375808	0.624192	0	0.0288485	0.34696	0.0135252	0.624192	0.188546	0.0270747	0.0017738	0	0	0	0	0	0	0	0	0	0	0	0	0	0	0	0	0	0	0	0	0	0	0	0	0
NEW2530.S157.L005	552	1	14	LB2	During	EBMonly	During	Yes	10	1.14039	0.999261	0.0007389	0	0.0154948	0.984505	0.015872	0	0.983389	0.0007389	0	0.0154948	0.0001494	0.256382	0.727007	0	0	0	0	0	0	0	0	0	0	0	0	0	0	0	0	0	0	0	0	0	0	0	0	1.12e-05
NEW2532.S17.L001	593	5	11	LB2	During	EBM+Formula	During	No	19	0.743292	0.974324	0.0256756	0	0.776403	0.223597	0.763216	0.0132523	0.211108	0.0124233	7.84e-05	0.763151	0.012325	0.0002763	0.0193021	0	0	0	0	0	0	0	0	0	0	0	0	0	0	0	0	0	0	0	0	0	0	0	0	0
NEW2537.S19.L001	572	3	19	LB2	During	EBMonly	During	No	14	0.945966	0.754667	0.245251	0	0.733632	0.266368	0.728249	0	0.0264187	0.245251	0.000616751	0.728241	0.0956987	0.00138701	0.0197102	0	0	0	0	0	0	0	0	0	0	0	0	0	0	0	0	0	0	0	0	0	0	0	0	0
NEW2538.S20.L001	552	1	51	LB2	During	EBMonly	During	No	18	0.852565	0.999556	0.0004445	0	0.774047	0.225953	0.848803	0	0.150753	0.0004445	0.000165	0.773749	1.1e-05	0.105084	0.0455788	0	0	0	0	0	0	0	0	0	0	0	0	0	0	0	0	0	0	0	0	0.0747562	0	0	0	0
NEW2539.S21.L001	585	2	10	LB2	Before	EBMonly	During	Yes	7	0.475083	0.0145263	0.985474	0	0.0024988	0.997501	0.0024988	0	0.0120275	0.985474	0.985474	0.0024988	0	0.0068141	0.0052134	0	0	0	0	0	0	0	0	0	0	0	0	0	0	0	0	0	0	0	0	0	0	0	0	0
NEW2541.S23.L001	563	5	24	LB2	During	EBMonly	During	No	20	1.60909	0.843966	0.155545	0	0.823262	0.176738	0.828717	0	0.0152491	0.155545	0.0131616	0.823245	0.00883602	0.00693119	0.00797867	0	0	0	0	0	0	0	0	0	0	0	0	0	0	0	0	0	0	0	0	0.00587808	0	0	0	0
NEW2542.S169.L006	575	1	22	LB2	During	FormulaOnly	After	Yes	15	0.698503	0.999812	0.0001879	0	0.00688	0.99312	0.00688	0	0.992932	0.0001785	8.66e-05	0.00688	9.19e-05	0.691431	0.0005829	0	0	0	0	0	0	0	0	0	0	0	0	0	0	0	0	0	0	0	0	0	0	0	0	0
NEW2543.S160.L005	544	1	19	LB2	During	EBMonly	During	Yes	19	0.379286	0.992263	0.0077146	0.000227305	0.914029	0.0857437	0.914373	0	0.0778902	0.0077146	0.00515651	0.913966	0.00173824	0.00806298	0.0696541	0	0	0	0	0	0	0	0	0	0	0	0	0	0	0	0	0	0	0	0	0.000364308	0	0	0	0
NEW2545.S24.L001	583	3	43	LB2	After	EBMonly	During	No	17	1.16117	0.877321	0.122679	0.0003621	0.698414	0.301224	0.70877	0	0.168551	0.122679	0.0115682	0.656074	0	0.1536	0.0079161	0	0	0	0	0	0	0	0	0	0	0	0	0	0	0	0	0	0	0	0	0.0099019	0	0	9.25e-05	0
NEW2546.S25.L001	585	2	25	LB2	Before	EBMonly	During	No	17	0.742085	0.0679188	0.932081	2.29e-05	0.0404527	0.959524	0.0404555	0	0.0274633	0.932081	0.930258	0.0404527	0.0005245	0.0259087	2.44e-05	0	0	0	0	0	0	0	0	0	0	0	0	0	0	0	0	0	0	0	0	2.8e-06	0	0	0	0
NEW2550.S27.L001	585	1	12	LB2	Before	EBMonly	During	Yes	13	0.460163	0.995416	0.0045382	0.00134496	0.000440817	0.998214	0.000714	0	0.994702	0.0045382	0.00312934	0.000428617	6.41e-05	0.865337	0.12941	0	0	0	0	0	0	0	0	0	0	0	0	0	0	0	0	0	0	0	0	0	0	0	0	0
NEW2553.S30.L001	544	5	42	LB2	During	FormulaOnly	After	No	18	1.35067	0.839314	0.160064	3.84e-05	0.806923	0.193039	0.79972	0	0.0395935	0.160064	0.00128677	0.800219	0.147425	0.0329141	0	0	0	0	0	0	0	0	0	0	0	0	0	0	0	0	0	0	0	0	0	0	0	0	0	0
NEW2556.S32.L001	563	5	23	LB2	During	EBMonly	During	No	12	0.688563	0.981344	0.0179065	0	0.976856	0.0231436	0.97845	0	0.0028941	0.0179065	0.00182207	0.976856	0.000899574	0.00170338	0.00119289	0	0	0	0	0	0	0	0	0	0	0	0	0	0	0	0	0	0	0	0	0.00232744	0	0	0	0
NEW2557.S33.L002	532	2	50	LB2	After	EBMonly	During	Yes	17	1.12966	0.134585	0.865415	0	0.157363	0.842637	0.083541	0.0651293	0.0510442	0.800285	0.788567	0.0364686	0.0071417	0.0146445	0.0006509	0	0	0	0	0	0	0	0	0	0	0	0	0	0	0	0	0	0	0	0	0	0	0	0	0
NEW2558.S34.L002	530	3	54	LB2	After	FormulaOnly	After	No	20	1.26233	0.890146	0.0934009	0	0.581377	0.418623	0.565719	0	0.324427	0.0934009	0.00376261	0.543263	0.0587373	0.305694	0.0175754	0	0	0	0	0	0	0	0	0	0	0	0	0	0	0	0	0	0	0	0	0.000369174	0	0	0	0
NEW2559.S35.L002	533	3	32	LB2	After	EBMonly	During	No	22	1.26053	0.0836573	0.916343	5.18e-05	0.0367435	0.963205	0.0455975	0	0.0380598	0.916343	0.0990866	0.0002773	0.0353283	0.0354954	0	0	0	0	0	0	0	0	0	0	0	0	0	0	0.0012435	0	0	0	0	0	0	0.0110848	0	0	0	8.25e-05
NEW2570.S41.L002	637	2	20	LB2	During	EBMonly	During	No	17	1.71026	0.188136	0.619667	0.00832047	0.100282	0.891398	0.0809415	0	0.107194	0.619667	0.583683	0.0900203	0	0.0568568	0.0726366	0	0	0	0	0	0	0	0	0	0	0	0	0	0	0	0	0	0	0	0	0	0	0	0	0
NEW2571.S42.L002	637	4	9	LB2	During	EBMonly	During	Yes	16	0.866891	0.0998417	0.900158	0.0085515	0.0470926	0.944356	0.0470926	0	0.0527491	0.900158	0.0932626	0.0470926	0.0001439	0	0.0184639	0	0	0	0	0	0	0	0	0	0	0	0	0	0	0	0	0	0	0	0	0	0	0	0	0
NEW2579.S172.L006	611	2	75	LB2	After	FormulaOnly	After	No	11	0.968022	0.228769	0.771231	0	0.11655	0.88345	0.110315	0	0.118454	0.771231	0.771231	0.102692	0	0.0672619	0	0	0	0	0	0	0	0	0	0	0	0	0	0	0	0	0	0	0	0	0	0.0076224	0	0	0	0
NEW2580.S47.L002	637	2	15	LB2	During	EBMonly	During	No	20	1.3497	0.06899	0.816484	0.000782406	0.0639579	0.93526	0.0604255	0	0.0085645	0.816206	0.479785	0.0551534	5.84e-05	0.00640279	0.000613344	0	0	0	0	0	0	1.71e-05	0	0	0	0	0	0	0	0	0	0	0	0	0	0.00596675	0	0	0	0
NEW2581.S115.L004	611	4	87	LB2	After	FormulaOnly	After	No	24	1.92249	0.623675	0.376325	0.0006141	0.321101	0.678285	0.285878	0	0.337797	0.376064	0.376064	0.278001	0	0.0375815	0.0061324	0	0	0	0	0	0	0	0	0	0	0	0	0	0	0	0	0	0	0	0	0.0018359	0	0	0	0
NEW2584.S51.L002	637	1	11	LB2	During	EBMonly	During	Yes	13	1.01682	0.304888	0.695064	0.011798	0.2906	0.697602	0.290586	0	0.0143016	0.695064	0.0813741	0.290513	0	0.000681533	0.0132775	0	0	0	0	0	0	0	0	0	0	0	0	0	0	0	0	0	0	0	0	0	0	0	0	0
NEW2586.S53.L002	611	2	70	LB2	After	FormulaOnly	After	No	25	1.16753	0.190144	0.809657	0.00028985	0.0501086	0.949602	0.023281	0	0.166863	0.809657	0.809298	0.0180936	7.88e-05	0.0436314	0.00110582	0	0	0	0	0	0	0	0	0	0	0	0	0	0	0	0	0	0	0	0	0.00512712	0	0	0	0
NEW2588.S55.L002	637	4	43	LB2	During	FormulaOnly	After	No	21	1.85071	0.820757	0.127984	0	0.555604	0.444396	0.528404	0	0.292353	0.127984	0.114866	0.54472	0.0127267	0.0633352	0.00736607	0	0	0	0	0	0	0	0	0	0	0	0	0	0	0	0	0	0	0	0	0.00900066	0	0	0	0
NEW2590.S57.L002	599	2	16	LB2	During	EBMonly	During	No	14	0.84908	0.17181	0.828088	0	0.161262	0.838738	0.16135	0	0.0104604	0.828088	0.827744	0.161221	0.00019242	0.00425643	0.00184599	0	0	0	0	0	0	0	0	0	0	0.000104411	0	0	0	0	0	0	0	0	0	0	0	0	0	0
NEW2593.S60.L002	686	1	32	LB2	During	EBMonly	During	No	10	0.408141	0.0939173	0.903245	0	0.0826167	0.917383	0.0827458	0	0.0111715	0.903245	0	0.0816694	0.90537	0.00649102	0.00471227	0	0	0	0	0	0	0	0	0	0	0	0	0	0	0	0	0	0	0	0	9.91e-05	0	0	0.000154137	0
NEW2594.S66.L003	686	1	12	LB2	During	EBMonly	During	Yes	12	1.33015	0.200134	0.799001	0	0.133718	0.866282	0.133792	0	0.0663414	0.799001	0.0527732	0.133718	0.223441	0.000255621	0.0661432	0	0	0	0	0	0	0	0	0	0	0	0	0	0	0	0	0	0	0	0	0.000190064	0	0	0	0
NEW2595.S61.L002	681	1	6	LB2	During	EBMonly	During	Yes	8	0.607399	0.999937	3.54e-05	0	0.853583	0.146417	0.85356	0	0.146377	3.54e-05	3.54e-05	0.853574	0	4.31e-05	0.146338	0	0	0	0	0	0	0	0	0	0	0	0	0	0	0	0	0	0	0	0	0	0	0	0	0
NEW2597.S62.L002	624	4	23	LB2	During	FormulaOnly	After	No	11	1.37763	0.999972	2.76e-05	2.76e-05	0.388348	0.611625	0.388348	0	0.611625	2.76e-05	0	0.379696	0	0.44919	0.0405197	0	0	0	0	0	0	0	0	0	0	0	0	0	0	0	0	0	0	0	0	0	0	0	0	0
NEW2598.S63.L002	678	4	49	LB2	During	EBMonly	During	No	24	1.27871	0.353893	0.646107	0.0001958	0.235825	0.763979	0.224754	0	0.129139	0.646107	0.0196677	0.224746	7.05e-05	0.0281466	0.0220988	0	0	0	0	0	0	0	0	0	0	0	0	0	0	0	0	0	0	0	0	0	0	0	0	0
NEW2599.S64.L002	704	1	28	LB2	During	EBMonly	During	No	10	0.773011	0.999281	0.0007187	0	0.903212	0.0967883	0.903212	0	0.0960696	0.0007187	0.0003386	0.903212	0.0002534	0	0.0473096	0	0	0	0	0	0	0	0	0	0	0	0	0	0	0	0	0	0	0	0	0	0	0	0	0
NEW2602.S68.L003	702	1	19	LB2	During	EBM+Formula	During	Yes	11	0.395056	0.999752	0.0002476	0	0.010428	0.989572	0.0120142	0	0.987738	0.0002476	0	0.0104073	7.29e-05	0.0005825	0.987135	0	0	0	0	0	0	0	0	0	0	0	0	0	0	0	0	0	0	0	0	0	0	0	0	0
NEW2607.S1.L001	704	1	31	LB2	During	EBMonly	During	No	11	0.780034	0.996691	0.0033087	0	0.788997	0.211003	0.788997	0	0.207694	0.0033087	0.0024443	0.788997	0.0003501	0	0.184809	0	0	0	0	0	0	0	0	0	0	0	0	0	0	0	0	0	0	0	0	0	0	0	0	0
NEW2608.S65.L002	681	3	44	LB2	After	EBMonly	During	No	18	1.74128	0.768642	0.231358	0.0475461	0.705895	0.246559	0.114229	0	0.654413	0.231358	0	0.112682	0.182714	0.0591287	0.0020562	0	0	0	0	0	0	0	0	0	0	0	0	0	0	0	0	0	0	0	0	0.0015467	0	0	0	0
NEW2609.S2.L001	682	4	9	LB2	During	EBMonly	During	Yes	16	1.26438	0.933933	0.0656871	0.0628088	0.0881314	0.84906	0.0126182	0	0.921315	0.0656871	0	0.00943198	3.43e-05	0.669629	0.173941	0	0	0	0	0	0	0	0	0	0	0	0	0	0	0	0	0	0	0	0	0	0	0	0	0
NEW2610.S104.L004	685	1	19	LB2	During	EBMonly	During	No	12	0.781157	0.238753	0.760985	0	0.184044	0.815956	0.184311	0	0.0544421	0.760985	7.85e-05	0.18391	0.761106	0.00179337	0.00240023	0	0	0	0	0	0	0	0	0	0	0	0	0	0	0	0	0	0	0	0	0.000315383	0	0	0	0
NEW2611.S105.L004	681	3	39	LB2	After	EBMonly	During	No	13	0.587389	0.873433	0.126567	0.0092893	0.871098	0.119612	0.840796	0	0.0326371	0.126567	0	0.840778	0.116973	0.0016353	0.0006813	0	0	0	0	0	0	0	0	0	0	0	0	0	0	0	0	0	0	0	0	1.8e-05	0	0	0	0
NEW2612.S106.L004	678	1	11	LB2	Before	EBMonly	During	Yes	23	1.39493	0.994108	0.0058921	0.0008567	0.0258406	0.973303	0.0045014	0	0.989606	0.0058921	0.0002393	0.0038547	0.0005037	0.514014	0.454253	0	0	0	0	0	0	0	0	0	0	0	0	0	0	0	0	0	0	0	0	0	0	0	0	0
NEW2614.S107.L004	681	1	17	LB2	During	EBMonly	During	Yes	9	0.0372291	0.0026168	0.997383	0.0020207	0.0019691	0.99601	0.0019691	0	0.0006477	0.997383	0.0001096	0.0019691	0.995253	0.0004608	0.0001003	0	0	0	0	0	0	0	0	0	0	0	0	0	0	0	0	0	0	0	0	0	0	0	0	0
NEW2615.S70.L003	686	1	8	LB2	During	EBMonly	During	Yes	7	0.725036	0.164016	0.835984	0	0	1	0	0	0.164016	0.835984	0.0814685	0	0.0002673	0.0003063	0.16371	0	0	0	0	0	0	0	0	0	0	0	0	0	0	0	0	0	0	0	0	0	0	0	0	0
NEW2616.S133.L005	682	1	17	LB2	During	EBMonly	During	No	15	0.50618	0.0876491	0.911316	0.0207183	0.00572751	0.973554	0.0068182	0	0.0808309	0.911316	0	0.00132417	0.886669	0.0724336	0.00426692	0	0	0	0	0	0	0	0	0	0	0	0	0	0	0	0	0	0	0	0	0.005308	0	0	0	0
NEW2617.S134.L005	681	1	31	LB2	After	EBMonly	During	No	12	0.762613	0.727168	0.272832	0.0047152	0.698941	0.296344	0.701541	0	0.0256275	0.272832	0	0.698941	0.268081	2.11e-05	0.0256064	0	0	0	0	0	0	0	0	0	0	0	0	0	0	0	0	0	0	0	0	0.0025999	0	0	0	0
NEW2619.S72.L003	682	5	41	LB2	After	EBMonly	During	No	33	1.70912	0.702436	0.292254	0.00625039	0.545028	0.448722	0.414	0	0.288436	0.292254	0.00263027	0.41416	0.283451	0.134351	0.0126176	0	0	0	0	0	0	0	0	0	0	0	0	0	0	0	0	0	0	0	0	0.00173451	0	0	0	0
NEW2620.S118.L004	704	1	27	LB2	During	EBMonly	During	No	14	0.836186	0.998366	0.0016337	0	0.778232	0.221768	0.778232	0	0.220134	0.0016337	0.0007493	0.778232	0.0007577	1.1e-05	0.197659	0	0	0	0	0	0	0	0	0	0	0	0	0	0	0	0	0	0	0	0	0	0	0	0	0
NEW2621.S73.L003	685	1	37	LB2	During	EBM+Formula	During	Yes	12	0.219927	0.998154	0.0018458	0	0.0024523	0.997548	0.0022888	0	0.995865	0.0018458	0.0002154	0.0021599	0.0009443	0.957601	0.0376501	0	0	0	0	0	0	0	0	0	0	0	0	0	0	0	0	0	0	0	0	0.0001289	0	0	0	0
NEW2622.S108.L004	678	4	73	LB2	After	EBMonly	During	No	22	1.45278	0.765952	0.234048	0.0003821	0.53063	0.468988	0.523289	0	0.242664	0.234048	0.0074419	0.521902	0.0025532	0.0710496	0.0158007	0	0	0	0	0	0	0	0	0	0	0	0	0	0	0	0	0	0	0	0	0.001386	0	0	0	0
NEW2623.S135.L005	686	1	29	LB2	During	EBMonly	During	No	9	0.770325	0.509412	0.489911	0	0.500734	0.499266	0.500774	0	0.0086383	0.489911	0	0.500478	0.489841	0.00446562	0.00417853	0	0	0	0	0	0	0	0	0	0	0	0	0	0	0	0	0	0	0	0	0.00010327	0	0	0.000276187	0
NEW2624.S109.L004	702	1	6	LB2	During	EBM+Formula	During	Yes	15	0.895973	0.918855	0.0811447	0	0.000203	0.999797	0.000203	0	0.918652	0.0811447	0.000159	0.000203	0.0005102	0.71024	0.208306	0	0	0	0	0	0	0	0	0	0	0	0	0	0	0	0	0	0	0	0	0	0	0	0	0
NEW2625.S110.L004	678	4	77	LB2	After	EBMonly	During	No	22	1.71512	0.712859	0.287141	0	0.596358	0.403642	0.427355	0	0.285504	0.287141	0.0067989	0.414369	0.0415103	0.0351025	0.0123918	0	0	0	0	0	0	0	0	0	0	0	0	0	0	0	0	0	0	0	0	0.0027972	0	0	0	0
NEW2630.S137.L005	678	1	25	LB2	During	EBMonly	During	No	20	0.936345	0.259331	0.740669	9.5e-06	0.227777	0.772214	0.0403549	0	0.218976	0.740669	0.0190153	0.0398033	0.0009204	0.0280262	0.0013008	0	0	0	0	0	0	0	0	0	0	0	0	0	0	0	0	0	0	0	0	0	0	0	0	0
NEW2631.S75.L003	704	1	19	LB2	During	EBMonly	During	Yes	17	0.152981	0.998202	0.0017979	0	0.0192689	0.980731	0.0192088	0	0.978993	0.0017979	0.0005241	0.0192088	0.0011472	0.0012599	0.977673	0	0	0	0	0	0	0	0	0	0	0	0	0	0	0	0	0	0	0	0	0	0	0	0	0
NEW2633.S77.L003	682	4	26	LB2	During	EBMonly	During	No	25	1.6861	0.582206	0.414597	0.0111692	0.133889	0.854942	0.129896	0	0.45231	0.414597	0.000499497	0.121741	0.404151	0.204788	0.244688	0	0	0	0	0	0	0	0	0	0	0	0	0	0	0	0	0	0	0	0	1.42e-05	0	0	0	0
NEW2634.S138.L005	678	4	31	LB2	During	EBMonly	During	No	20	1.23287	0.543871	0.456129	0	0.497965	0.502035	0.476904	0	0.0669672	0.456129	0.0727891	0.473771	0.000555	0.0409552	0.0037634	0	0	0	0	0	0	0	0	0	0	0	0	0	0	0	0	0	0	0	0	0	0	0	0	0
NEW2635.S139.L005	686	1	19	LB2	During	EBMonly	During	No	6	0.47963	0.161335	0.838578	0	0.15527	0.84473	0.155256	0	0.0060786	0.838578	0	0.15527	0.838512	0.00448349	0.00159564	0	0	0	0	0	0	0	0	0	0	0	0	0	0	0	0	0	0	0	0	0	0	0	0	0
NEW2636.S140.L005	704	1	15	LB2	During	EBMonly	During	No	11	0.20389	0.998486	0.0015141	0	0.962942	0.0370577	0.962877	0	0.0356094	0.0015141	0.0003335	0.962877	0.0007376	4.18e-05	0.0355018	0	0	0	0	0	0	0	0	0	0	0	0	0	0	0	0	0	0	0	0	0	0	0	0	0
NEW2637.S141.L005	685	1	22	LB2	During	EBMonly	During	No	12	0.789385	0.324188	0.675357	0	0.31328	0.68672	0.313453	0	0.0107356	0.675357	0.000357362	0.313191	0.675141	0.00617151	0.00454557	0	0	0	0	0	0	0	0	0	0	0	0	0	0	0	0	0	0	0	0	0.000338454	0	0	0	0
NEW2638.S112.L004	685	1	26	LB2	During	EBM+Formula	During	No	8	0.528711	0.186432	0.813349	0	0.181354	0.818646	0.181314	0	0.0051179	0.813349	0	0.181354	0.811059	0.00255446	0.00256456	0	0	0	0	0	0	0	0	0	0	0	0	0	0	0	0	0	0	0	0	0	0	0	0	0
NEW2639.S142.L005	678	4	39	LB2	During	EBMonly	During	No	16	1.27379	0.498397	0.501603	0.0001403	0.372655	0.627205	0.368725	0	0.129671	0.501603	0.020286	0.349506	0.0003508	0.0151762	0.009269	0	0	0	0	0	0	0	0	0	0	0	0	0	0	0	0	0	0	0	0	0	0	0	0	0
NEW2640.S143.L005	681	1	28	LB2	During	EBMonly	During	No	9	0.42354	0.105812	0.89386	0	0.0979844	0.902015	0.0978539	0	0.0079582	0.89386	0	0.097886	0.894053	0.000376624	0.00748576	0	0	0	0	0	0	0	0	0	0	0	0	0	0	0	0	0	0	0	0	0	0	0	0	0
NEW2641.S144.L005	685	1	8	LB2	During	EBMonly	During	Yes	4	0.0303378	0.0042913	0.995709	0	9.03e-05	0.99991	9.03e-05	0	0.004201	0.995709	0	9.03e-05	0.99547	0	0.004201	0	0	0	0	0	0	0	0	0	0	0	0	0	0	0	0	0	0	0	0	0	0	0	0	0
NEW2642.S145.L005	678	4	29	LB2	During	EBMonly	During	No	21	1.05743	0.423426	0.576574	0	0.381437	0.618563	0.359939	0	0.0634868	0.576574	0.0158434	0.352366	0.0004556	0.0362415	9.24e-05	0	0	0	0	0	0	0	0	0	0	0	0	0	0	0	0	0	0	0	0	0	0	0	0	0
NEW2643.S146.L005	685	1	15	LB2	During	EBMonly	During	No	9	0.621073	0.283135	0.716866	0	0.280107	0.719893	0.280107	0	0.0030271	0.716866	8.71e-05	0.280107	0.716536	0	0.0030271	0	0	0	0	0	0	0	0	0	0	0	0	0	0	0	0	0	0	0	0	0	0	0	0	0
NEW2644.S92.L003	686	1	25	LB2	During	EBMonly	During	No	12	0.554419	0.181596	0.818404	0	0.174981	0.825019	0.175884	0	0.0057123	0.818404	0.0002062	0.17475	0.817237	0.0034128	0.0021579	0	0	0	0	0	0	0	0	0	0	0	0	0	0	0	0	0	0	0	0	0.0003107	0	0	0.0007178	0
NEW2645.S147.L005	682	1	14	LB2	During	EBMonly	During	No	22	0.920203	0.400025	0.599417	0.0148632	0.372925	0.612212	0.373485	0	0.0265403	0.599417	0.000169094	0.371708	0.583177	0.0125404	0.00910416	0	0	0	0	0	0	0	0	0	0	0	0	0	0	0	0	0	0	0	0	0.00196019	0	0	0	0
NEW2647.S149.L005	678	1	21	LB2	During	EBMonly	During	Yes	17	0.220578	0.0057431	0.994153	0.00415743	0.00300441	0.992838	0.0029966	0	0.0027465	0.994153	0.0270598	0.00299691	0.000720565	0	0.00267137	0	0	0	0	0	0	0	0	0	0	0	0	0	0	0	0	0	0	0	0	0	0	0	0	0
NEW2649.S114.L004	685	1	29	LB2	During	EBM+Formula	During	No	10	0.625507	0.250322	0.749134	0	0.242138	0.757862	0.242006	0	0.0083162	0.749134	0.000234479	0.241959	0.749047	0.00412995	0.00419078	0	0	0	0	0	0	0	0	0	0	0	0	0	0	0	0	0	0	0	0	0	0	0	0	0
NEW2651.S151.L005	681	3	18	LB2	During	EBMonly	During	Yes	7	0.416955	0.0035184	0.996482	0	0.0035184	0.996482	0.0035184	0	0	0.996482	6.36e-05	0.0035184	0.996003	0	0	0	0	0	0	0	0	0	0	0	0	0	0	0	0	0	0	0	0	0	0	0	0	0	0	0
NEW2653.S152.L005	682	1	22	LB2	During	EBMonly	During	No	20	1.05688	0.382451	0.61312	0.0195935	0.255641	0.724766	0.254803	0	0.127649	0.61312	0.000345243	0.253736	0.595889	0.12315	0.00193746	0	0	0	0	0	0	0	0	0	0	0	0	0	0	0	0	0	0	0	0	0.000589611	0	0	0	0
NEW2654.S153.L005	681	3	13	LB2	During	EBMonly	During	No	9	0.180319	0.0153204	0.98468	0	0.0132799	0.98672	0.0132799	0	0.0020405	0.98468	0.0001247	0.0132799	0.984483	0.0003012	0.0003201	0	0	0	0	0	0	0	0	0	0	0	0	0	0	0	0	0	0	0	0	0	0	0	0	0
NEW2658.S156.L005	682	4	33	LB2	During	EBMonly	During	No	23	1.69833	0.682568	0.310702	0	0.393286	0.606714	0.390128	0	0.292441	0.310702	0.000671217	0.374157	0.297356	0.222957	0.0708635	0	0	0	0	0	0	0	0	0	0	0	0	0	0	0	0	0	0	0	0	7.51e-05	0	0	0	0
NEW2659.S157.L005	681	3	10	LB2	During	EBMonly	During	No	6	0.739401	0.696032	0.303969	0	0.670008	0.329992	0.670008	0	0.0260235	0.303969	0.0001897	0.670008	0.303779	0	0.003527	0	0	0	0	0	0	0	0	0	0	0	0	0	0	0	0	0	0	0	0	0	0	0	0	0
NEW2661.S159.L005	678	4	58	LB2	After	EBMonly	During	No	19	1.45886	0.33398	0.666021	0	0.17748	0.82252	0.119427	0	0.214553	0.666021	0.0244014	0.0896676	6.74e-05	0.065285	0.0293921	0	0	0	0	0	0	0	0	0	0	0	0	0	0	0	0	0	0	0	0	0	0	0	0	0
NEW2662.S80.L003	601	1	6	LB2	Before	EBMonly	During	Yes	11	0.537448	0.9993	0.0004913	0	0.00361334	0.996387	0.0036126	0	0.995687	0.0004913	0.000439192	0.00346861	0	0.799982	0.194445	0	0	0	0	0	0	0	0	0	0	0	0	0	0	0	0	0	0	0	0	0	0	0	0	0
NEW2663.S160.L005	637	4	49	LB2	During	FormulaOnly	After	No	18	2.07149	0.838199	0.0898907	0	0.423322	0.576678	0.39772	0	0.44048	0.0898907	0.0800205	0.413888	0.00950403	0.132821	0.0798036	0	0	0	0	0	0	0	0	0	0	0	0	0	0	0	0	0	0	0	0	0.00975767	0	0	0	0
NEW2665.S162.L005	599	2	38	LB2	During	EBMonly	During	No	35	1.00677	0.0953331	0.904371	0	0.071778	0.928222	0.0663751	0	0.028958	0.904371	0.884528	0.0514208	0.000262454	0.0124223	0.00535388	0	0	0	0	0	0	0	0	0	0	6.9e-06	0	5.3e-06	8.7e-06	0	0	0	0	0	0	0.000558565	0	0	0	0
NEW2666.S163.L005	599	2	53	LB2	During	EBMonly	During	No	29	1.23971	0.38058	0.617494	1.74e-05	0.371589	0.628394	0.338434	0	0.0421461	0.617494	0.610683	0.295991	0.00729956	0.00443304	0.00258678	0	0	0	0	0	0	2.04e-05	0	0	0	0	0	0	0	0	0	0	0	0	0	7.35e-05	0	0	0	0
NEW2668.S165.L006	599	2	30	LB2	During	EBMonly	During	No	20	1.07503	0.292003	0.707997	0	0.286026	0.713974	0.285716	0	0.0062874	0.707997	0.705926	0.272261	0.0005287	0.0035417	0.0022467	0	0	0	0	0	0	0	0	0	0	0	0	0	0	0	0	0	0	0	0	0	0	0	0	0
NEW2670.S167.L006	599	2	33	LB2	During	EBMonly	During	No	17	1.15447	0.39279	0.606991	0	0.382008	0.617992	0.381799	0	0.0109919	0.606991	0.594794	0.381502	0.000443597	0.00566514	0.00515363	0	0	0	0	0	0	0	0	0	0	0	0	0	0	0	0	0	0	0	0	0	0	0	0	0
NEW2672.S168.L006	601	2	44	LB2	During	EBMonly	During	No	14	1.38345	0.151462	0.848418	0	0.134473	0.865527	0.0978176	0	0.0536443	0.848418	0.433538	0.0978293	0.414698	0.0166786	0.000231028	0	0	0	0	0	0	0	0	0	0	0	0	0	0	0	0	0	0	0	0	0	0	0	0	0
NEW2674.S170.L006	678	1	19	LB2	During	EBMonly	During	Yes	21	0.942998	0.221494	0.778505	0.0027001	0.139434	0.857866	0.139118	0	0.0823769	0.778505	0.0210204	0.134565	0.0002676	0.012217	0.0698439	0	0	0	0	0	0	0	0	0	0	0	0	0	0	0	0	0	0	0	0	0	0	0	0	0
NEW2675.S171.L006	704	1	23	LB2	During	EBMonly	During	Yes	10	1.19001	0.793169	0.201565	0	0.0285337	0.971466	0.0283834	0	0.764786	0.201565	0.195352	0.0285337	0.00132116	0.00424435	0.762259	0	0	0	0	0	0	0	0	0	0	0	0	0	0	0	0	0	0	0	0	0	0	0	0	0
NEW2677.S173.L006	678	1	15	LB2	During	EBMonly	During	Yes	15	0.31963	0.0447986	0.95515	0.00129116	7.04e-05	0.998638	3.1e-05	0	0.0447676	0.95515	0.0263386	3.1e-05	0.000241007	0.04443	0.000300514	0	0	0	0	0	0	0	0	0	0	0	0	0	0	0	0	0	0	0	0	0	0	0	0	0
NEW2682.S177.L006	599	2	20	LB2	During	EBMonly	During	No	6	0.963955	0.35472	0.64528	0	0.281043	0.718957	0.281043	0	0.0736767	0.64528	0.631709	0.281043	0.0135711	0.0577065	0	0	0	0	0	0	0	0	0	0	0	0	0	0	0	0	0	0	0	0	0	0	0	0	0	0
NEW2685.S179.L006	599	2	9	LB2	Before	EBMonly	During	No	14	0.951729	0.133656	0.866343	0	0.001139	0.998861	0.110119	0	0.0235371	0.866343	0.859442	1.52e-05	0.0033632	0.00628	0.0018434	0	0	0	0	0	0	0	0	0	0	0.10898	0	0	0	0	0	0	0	0	0	0	0	0	0	0
NEW2686.S180.L006	599	2	24	LB2	During	EBMonly	During	No	23	1.1236	0.328915	0.671047	0	0.323969	0.676031	0.323097	0	0.0058187	0.671047	0.668983	0.300976	0.000891734	0.00189347	0.00243819	0	0	0	0	0	0	0	0	0	0	0.000193207	5.4e-06	0	0	0	0	0	0	0	0	0	0	0	0	2.58e-05
NEW2688.S119.L004	601	2	35	LB2	During	EBMonly	During	No	17	1.12779	0.208165	0.791835	0.0005903	0.188152	0.811258	0.187946	0	0.020219	0.791835	0.771775	0.187946	0.0194689	0.0186619	0.0012081	0	0	0	0	0	0	0	0	0	0	0	0	0	0	0	0	0	0	0	0	0	0	0	0	0
NEW2689.S182.L006	599	2	22	LB2	During	EBMonly	During	No	20	1.16815	0.218052	0.781526	0	0.01697	0.98303	0.189916	0	0.028136	0.781526	0.776126	0.00804769	0.00265762	0.00198194	0.00367405	0	0	0	0	0	0	0	0	0	0	0.173248	0	0	7.7e-06	0	0	0	0	0	0	0	0	0	0	0
NEW2690.S183.L006	637	2	19	LB2	During	EBMonly	During	No	14	1.4195	0.0772913	0.753951	0.000695225	0.0623748	0.93693	0.0526998	0	0.0245915	0.753951	0.589788	0.0502479	0	0.0152632	0.0101774	0	0	0	0	0	0	0	0	0	0	0	0	0	0	0	0	0	0	0	0	0.00102401	0	0	0	0
NEW2691.S184.L006	601	2	30	LB2	During	EBMonly	During	No	14	1.40654	0.251788	0.747977	0	0.0622693	0.937731	0.0524347	0	0.199353	0.747977	0.727472	0.0521336	0.0206815	0.143865	0.0407345	0	0	0	0	0	0	0	0	0	0	0	0	0	0	0	0	0	0	0	0	0	0	0	0	0
NEW2693.S186.L006	601	2	21	LB2	During	EBMonly	During	No	8	1.02925	0.250937	0.749063	0	0.243261	0.756739	0.243261	0	0.0076763	0.749063	0.74899	0.243261	0	0.0059179	0.0017584	0	0	0	0	0	0	0	0	0	0	0	0	0	0	0	0	0	0	0	0	0	0	0	0	0
NEW2694.S187.L006	599	2	28	LB2	During	EBMonly	During	No	17	1.02269	0.35224	0.647732	0	0.350885	0.649115	0.350876	0	0.0013648	0.647732	0.645334	0.349365	6.29e-05	0.000306909	0.000753021	0	0	0	0	0	0	0	0	0	0	2.42e-05	0	0	0	0	0	0	0	0	0	0	0	0	0	0
NEW2696.S189.L006	601	2	28	LB2	During	EBMonly	During	No	15	1.5377	0.480906	0.518944	0	0.433	0.567	0.391264	0	0.089642	0.518944	0.495873	0.391222	0.0231483	0.03574	0.0119439	0	0	0	0	0	0	0	0	0	0	0	0	0	0	0	0	0	0	0	0	0	0	0	0	4.51e-05
NEW2699.S192.L006	599	2	47	LB2	During	EBMonly	During	No	33	0.731515	0.0354413	0.96429	0	0.0324194	0.967581	0.0257361	0	0.0097052	0.96429	0.96187	0.0234664	0.000197853	0.000294079	0.00176157	0	0	0	0	0	0	0	0	0	0	4.98e-05	0	0	0	0	0	3.4e-06	0	0	0	1.5e-05	0	0	0	8.61e-05
NEW2700.S193.L006	637	2	25	LB2	During	EBMonly	During	No	15	1.56239	0.221068	0.459524	0	0.158216	0.841784	0.107645	0	0.113422	0.459524	0.664278	0.131338	0	0.102147	0.0567636	0	0	0	0	0	0	0	0	0	0	0	0	0	0	0	0	0	0	0	0	0	0	0	0	0
NEW2701.S165.L006	637	2	29	LB2	During	EBMonly	During	No	23	1.69027	0.348506	0.531552	0.0026196	0.0984092	0.898971	0.0876679	0	0.260838	0.531552	0.526361	0.0929515	0.00310627	0.157622	0.128833	0	0	0	0	0	0	0	0	0	0	0	0	0	0	0	0	0	0	0	0	0.00120685	0	0	0	0
NEW2703.S194.L006	601	2	40	LB2	During	EBMonly	During	No	17	1.35865	0.235046	0.764773	0.000100918	0.221841	0.778059	0.141219	0	0.0938269	0.764773	0.701886	0.141225	0.061763	0.0131044	0.000123622	0	0	0	0	0	0	0	0	0	0	2.02e-05	0	0	0	0	0	0	0	0	0	0	0	0	0	0
NEW2704.S195.L007	131	1	12	None	Never	EBMonly	During	No	7	0.675089	0.999271	0.0004769	0	0.000551539	0.999448	0.0007154	0	0.998556	0.0004769	0	0	0.000476995	0.000293574	0.998514	0	0	0	0	0	0	0	0	0	0	0	0	0	0	0	0	0	0	0	0	0	0	0	0	0
NEW2705.S196.L007	131	1	16	None	Never	EBMonly	During	No	10	1.0837	0.999868	0.0001322	0	0.25438	0.74562	0.255111	0	0.744757	0.0001322	1.18e-05	1.55e-05	0.0001204	8.41e-05	0.744673	0	0	0	0	0	0	0	0	0	0	0	0	0	0	0	0	0	0	0	0	0	0	0	0	0
NEW2706.S197.L007	131	1	17	None	Never	EBMonly	During	No	9	1.06399	0.999469	0.0005305	0	0.469954	0.530046	0.470417	0	0.529053	0.0005305	0.0001673	0	0.0003632	0	0.529053	0	0	0	0	0	0	0	0	0	0	0	0	0	0	0	0	0	0	0	0	0	0	0	0	0
NEW2707.S198.L007	131	1	20	None	Never	EBMonly	During	No	12	0.811024	0.998164	0.0018362	0	0.445635	0.554365	0.445645	0	0.552519	0.0018362	0.0002209	0	0.0004856	4.41e-05	0.552475	0	0	0	0	0	0	0	0	0	0	0	0	0	0	0	0	0	0	0	0	0	0	0	0	0
NEW2708.S199.L007	131	1	22	None	Never	EBMonly	During	No	13	0.986568	0.85444	0.14556	0	0.553749	0.446251	0.553855	0	0.300585	0.14556	0	0	0.0002357	0.0001582	0.300427	0	0	0	0	0	0	0	0	0	0	0	0	0	0	0	0	0	0	0	0	0	0	0	0	1.2e-06
NEW2709.S200.L007	131	3	24	None	Never	EBMonly	During	No	14	1.45138	0.292404	0.706585	0	0.0743606	0.925639	0.0742737	0	0.218131	0.706585	0	0	0.61584	0.00533539	0.213004	0	0	0	0	0	0	0	0	0	0	0	0	0	0	0	0	0	0	0	0	0	0	0	0	0
NEW2710.S201.L007	131	3	26	None	Never	EBMonly	During	No	10	0.535806	0.0298965	0.969764	0	0.000863193	0.999137	0.0008629	0	0.0290336	0.969764	5.23e-05	0.000341616	0.963971	0.00801342	0.02103	0	0	0	0	0	0	0	0	0	0	0	0	0	0	0	0	0	0	0	0	0	0	0	0	0
NEW2711.S202.L007	131	3	28	None	Never	EBMonly	During	No	9	0.583791	0.0371243	0.962876	0	0.0085861	0.991414	0.0044511	0	0.0326732	0.962876	0	0	0.95187	0.0050764	0.0234618	0	0	0	0	0	0	0	0	0	0	0	0	0	0	0	0	0	0	0	0	0	0	0	0	0
NEW2712.S203.L007	131	3	31	None	Never	EBMonly	During	No	9	0.590967	0.0413311	0.958324	0	0.0311242	0.968876	0.00022	0	0.0411111	0.958324	0	0	0.958655	0.000767265	0.00945386	0	0	0	0	0	0	0	0	0	0	0	0	0	0	0	0	0	0	0	0	0	0	0	0	0
NEW2713.S204.L007	131	3	35	None	Never	EBMonly	During	No	10	0.715831	0.10116	0.897967	0	0.0663047	0.933695	0.0004028	0	0.100757	0.897967	2.48e-05	0	0.898514	0.0255216	0.00942183	0	0	0	0	0	0	0	0	0	0	0	0	0	0	0	0	0	0	0	0	0	0	0	0	0
NEW2714.S205.L007	131	3	38	None	Never	EBMonly	During	No	8	0.539761	0.0511209	0.948518	0	0.0174095	0.98259	9.23e-05	0	0.0510286	0.948518	0	0	0.94879	0.024499	0.00923073	0	0	0	0	0	0	0	0	0	0	0	0	0	0	0	0	0	0	0	0	0	0	0	0	0
NEW2715.S206.L007	131	3	44	None	Never	EBMonly	During	No	8	1.01706	0.228329	0.771316	0	0.129698	0.870302	0.0003985	0	0.22793	0.771316	0	0	0.770985	0.00809287	0.0906187	0	0	0	0	0	0	0	0	0	0	0	0	0	0	0	0	0	0	0	0	0	0	0	0	0
NEW2716.S207.L007	131	3	54	None	Never	EBMonly	During	No	11	1.1202	0.453014	0.546876	0	0.164855	0.835145	0.0007665	0	0.452248	0.546876	0	0.000193421	0.54528	0.0247576	0.00158827	0	0	0	0	0	0	0	0	0	0	0	0	0	0	0	0	0	0	0	0	0	0	0	0	0
NEW2734.S91.L003	117	1	12	None	Never	EBMonly	During	No	11	0.690174	0.104334	0.886458	6.31e-05	0.00303613	0.996901	0.0030082	0	0.101326	0.886458	0.0767965	0	0.000477295	0.0107499	0.0915175	0	0	0	0	0	0	0	0	0	0	0	0	0	0	0	0	0	0	0	0	0	0	0	0	0
NEW2735.S144.L005	117	1	9	None	Never	EBMonly	During	No	14	0.937485	0.208577	0.791423	0	0.0002088	0.999791	0.0002002	0	0.208377	0.791423	0.074267	0.0001597	9.82e-05	0.0348467	0.173521	0	0	0	0	0	0	0	0	0	0	0	0	0	0	0	0	0	0	0	0	0	0	0	0	0
NEW2737.S117.L004	117	1	7	None	Never	EBMonly	During	Yes	20	0.488147	0.961147	0.0383495	0.000343273	0.00308137	0.996575	0.0027041	0	0.958443	0.0382592	0.00449846	0.000719018	0.00856921	0.0061581	0.951909	0	0	0	0	0	0	0	0	0	0	0	0	0	0	0	0	0	0	0	0	0.00013967	0	0	0	0
NEW2739.S95.L003	117	1	20	None	Never	EBMonly	During	Yes	13	0.440669	0.0241603	0.97584	0.952022	0.0051082	0.0428699	0.0046304	0	0.0195299	0.97584	0.001784	0	0.0012161	0.0022752	0.0167769	0	0	0	0	0	0	0	0	0	0	0	0	0	0	0	0	0	0	0	0	0	0	0	0	0
NEW2741.S123.L004	117	1	25	None	Never	EBMonly	During	Yes	7	0.378613	0.0133493	0.986651	0	0.0023831	0.997617	0	0	0.0133493	0.986651	0.0872416	0	4.82e-05	0.0083421	0.0026241	0	0	0	0	0	0	0	0	0	0	0	0	0	0	0	0	0	0	0	0	0	0	0	0	0
NEW2742.S216.L007	117	3	28	None	Never	EBMonly	During	No	8	0.629999	0.0761053	0.923768	0	0.0509802	0.94902	0.0001157	0	0.0759896	0.923768	0.0872155	0	0.000796302	0.0167138	0.00842097	0	0	0	0	0	0	0	0	0	0	0	0	0	0	0	0	0	0	0	0	0	0	0	0	0
NEW2743.S97.L003	117	1	34	None	Never	EBMonly	During	Yes	14	1.55041	0.186048	0.813952	0.0034852	0.0132698	0.983245	0.0054426	0	0.180605	0.813952	0.0442224	0.0003434	0.0113956	0.125147	0.047631	0	0	0	0	0	0	0	0	0	0	0	0	0	0	0	0	0	0	0	0	0	0	0	0	0
NEW2744.S118.L004	117	1	16	None	Never	EBMonly	During	Yes	15	0.843695	0.101325	0.889006	0.00112367	0.0129775	0.985899	0.0086072	0	0.0927178	0.889006	0.127107	0.00108337	0.000633526	0.0605236	0.0274895	0	0	0	0	0	0	0	0	0	0	0	0	0	0	0	0.000200034	0	0.00112367	0	0	0	0	0	0	0
NEW2745.S124.L004	117	1	42	None	Never	EBMonly	During	No	6	0.69732	0.0212213	0.978779	0	0	1	0	0	0.0212213	0.978779	0.0813522	0	0.0487641	0.0074772	0.0137441	0	0	0	0	0	0	0	0	0	0	0	0	0	0	0	0	0	0	0	0	0	0	0	0	0
NEW2746.S217.L007	117	3	44	None	Never	EBMonly	During	No	13	0.854103	0.037167	0.962778	0	0.000434021	0.999566	0.0004229	0	0.0367441	0.962778	0.0779505	0.000389621	0.080423	0.0143803	0.0223547	0	0	0	0	0	0	0	0	0	0	0	0	0	0	0	0	0	0	0	0	0	0	0	0	0
NEW2747.S218.L007	117	3	60	None	Never	EBMonly	During	No	18	1.79853	0.479141	0.520859	0	0.357237	0.642763	0.0838625	0	0.395278	0.520859	0.0363431	0	0.146414	0.0549568	0.0524973	0	0	0	0	0	0	0	0	0	0	0	0	0	0	0	0	0	0	0	0	0	0	0	0	0
NEW2748.S5.L001	222	1	5	None	Never	EBMonly	During	Yes	15	0.693691	0.224948	0.775052	0	0.763875	0.236125	8.84e-05	0.0002265	0.22486	0.0118555	0.0075428	8.84e-05	0.0002871	0.0092455	0.206185	0	0	0	0	0	0	0	0	0	0	0	0	0	0	0	0	0	0	0	0	0	0	0	0	0
NEW2749.S6.L001	222	1	7	None	Never	EBMonly	During	Yes	14	0.232717	0.963899	0.0358428	0	0.0306259	0.969374	0.001308	0.0217916	0.962591	0.0068097	0.00509421	0.00112029	3.81e-05	0.00221237	0.96035	0	0	0	0	0	0	0	0	0	0	0	0	0	0	0	0	0	0	0	0	0	0	0	0	0
NEW2750.S125.L004	222	1	11	None	Never	EBMonly	During	No	8	0.0170003	0.999917	8.31e-05	0	0.0008879	0.999112	0.0008879	0	0.999029	8.31e-05	6.64e-05	1.55e-05	0	2.15e-05	0.997907	0	0	0	0	0	0	0	0	0	0	0	0	0	0	0	0	0	0	0	0	0	0	0	0	0
NEW2751.S219.L007	222	1	12	None	Never	EBMonly	During	No	14	0.768426	0.625812	0.374081	0	0.0002061	0.999794	0.0002088	0	0.625603	0.374081	0.0148335	0.000173	0.00734038	7.02e-05	0.6256	0	0	2.7e-06	0	0	0	0	0	0	0	0	0	0	0	0	0	0	0	0	0	0	0	0	0	0
NEW2752.S115.L007	228	3	62	None	Never	EBM+Formula	During	No	28	0.450898	0.938834	0.0603459	0.00130077	0.919256	0.0794436	0.913699	0	0.0251346	0.0603459	0.000392522	0.91114	0.0599804	0.000307953	0.0120765	0	0	0	0	0	0	0	0	0	0	0	0	0	0	0	0	0	0	0	0	0.000714586	0	0	0	0
NEW2753.S7.L001	143	3	53	None	Never	EBMonly	During	No	18	1.28292	0.0326903	0.96731	0	0.0249443	0.975056	0.0114605	0	0.0212298	0.96731	0.818886	0.0095636	0.104571	0.0071642	0.0001501	0	0	0	0	0	0	0	0	0	0	0	0	0	0	0	0	0	0	0	0	2.2e-06	0	0	0	0
NEW2754.S8.L001	232	1	18	None	Never	EBMonly	During	Yes	8	0.0789934	0.0029193	0.996411	0	2.84e-05	0.999972	2.84e-05	0	0.0028909	0.996411	0.000325918	2.84e-05	2.95e-05	0.00277686	0.000115978	0	0	0	0	0	0	0	0	0	0	0	0	0	0	0	0	0	0	0	0	0	0	0	0	0
NEW2755.S220.L007	223	2	74	None	Never	EBM+Formula	During	No	21	1.54865	0.425811	0.498112	0	0.0333086	0.966691	0.377429	0.0036295	0.0483825	0.494482	0.501164	0.000143951	0.0331496	0.0276318	0.000329146	0.121504	0	0.282028	0	0	0	0	0	0	0	0	0	0	0	0	0	0	0	0	0	0	0	0	0	0
NEW2757.S13.L001	143	3	43	None	Never	EBMonly	During	No	16	1.59682	0.0912749	0.908725	0	0.0435944	0.956406	0.0269043	0	0.0643706	0.908725	0.673914	0.0176031	0.0793384	0.0415957	0.0028199	0	0	0	0	0	0	0	0	0	0	0	0	0	0	0	0	0	0	0	0	4.79e-05	0	0	0	0
NEW2758.S223.L007	208	1	85	None	Never	FormulaOnly	After	No	36	0.918252	0.943069	0.0569308	0	0.766719	0.233281	0.751408	0	0.191661	0.0569308	0.0001113	0.740046	0.0567001	0.15901	0.000401	0	0	0	0	0	0	0	0.0034132	0	0	0	0	0	0	0	0	0	0	0	0	0.0001322	0	0	0	0
NEW2759.S224.L007	143	3	68	None	Never	EBMonly	During	No	24	1.36682	0.21713	0.78286	0	0.193499	0.806501	0.185189	0	0.0319411	0.78286	0.770755	0.0657171	0.00453965	0.0160824	0.00536026	0	0	1.19e-05	0	0	0	0	0	0	0	0	0	0	0	0	0	0	0	0	0	5.21e-05	0	0	0	0
NEW2760.S166.L006	223	2	22	None	Never	EBMonly	During	No	12	0.89509	0.0855579	0.914442	0	6e-05	0.99994	0	0	0.0855579	0.914442	0.853813	0	0.0577555	0.0166551	0.0688428	0	0	0	0	0	0	0	0	0	0	0	0	0	0	0	0	0	0	0	0	0	0	0	0	0
NEW2761.S225.L007	223	2	53	None	Never	EBMonly	During	No	21	1.42059	0.200982	0.518488	0	0.0327837	0.967216	0.0390245	0	0.161957	0.518488	0.66962	0	0.024185	0.194315	0.0247364	0.0275114	0	0	0	0	0	0	0	0	0	0	0	0	0	0	0	0	0	0	0	0	0	0	0	0
NEW2762.S226.L007	232	1	29	None	Never	EBMonly	During	Yes	14	0.937749	0.286182	0.713691	0	0.0023054	0.997695	0.0003902	0	0.285792	0.713691	9.9e-05	0.000110314	0.000242131	0.282482	0.000274835	0	0	0	0	0	0	0	0	0	0	0	0	0	0	0	0	0	0	0	0	0	0	0	0	0
NEW2763.S227.L007	228	3	38	None	Never	EBM+Formula	During	No	22	0.636923	0.928877	0.0672778	0	0.870418	0.129582	0.860905	0	0.0679715	0.0672778	0.000393914	0.863388	0.0670174	0	0.052984	0	0	0	0	0	0	0	0	0	0	0	0	0	0	0	0	0	0	0	0	0.000270641	0	0	0	0
NEW2766.S126.L004	232	1	50	None	Never	EBMonly	During	No	14	1.02238	0.525447	0.474553	0	0.0739181	0.926082	0.0002618	0	0.525185	0.474553	0.0002281	0	0.000202	0.439035	0.0124935	0	0	0	0	0	0	0	0	0	0	0	0	0	0	0	0	0	0	0	0	0	0	0	0	0
NEW2767.S229.L008	232	1	54	None	Never	EBMonly	During	No	23	0.83028	0.976152	0.0238476	0	0.110715	0.889285	0.0859497	0	0.890203	0.0237829	0.0002445	0.0010692	0.0001922	0.794238	0.0673024	0	8.93e-05	0	0	0	0	0	0	0	0	0	0	0.0001406	0	0	0	0	0	0	0	0	0	0	0	0
NEW2768.S230.L008	232	4	59	None	Never	EBMonly	During	No	18	1.39264	0.866291	0.133709	0	0.196212	0.803788	0.166317	0	0.699974	0.133709	0.0043257	0.0001267	0	0.571407	0.027545	0	0	0	0	0	0	0	0	0	0	0	0	2.3e-05	0	0	0	0	0	0	0	0	0	0	0	0
NEW2769.S10.L001	232	4	63	None	Never	EBMonly	During	No	19	1.55359	0.655665	0.344335	0	0.298823	0.701177	0.276102	0	0.379564	0.344335	0.0138782	0.0013577	0.0074702	0.276914	0.0063035	0	0	0	0	0	0	0	0	0	0	0	0	0.0010296	0	0	0	0	0	0	0	0	0	0	0	0
NEW2770.S231.L008	232	4	70	None	Never	EBMonly	During	No	18	1.49007	0.731332	0.268668	0	0.626881	0.373119	0.543755	0	0.187577	0.268658	0.0093273	0.490459	0.0175953	0.101766	0.0006255	0	0	0	0	0	0	0	0	0	0	0	0	0.0001537	0	0	0	0	0	0	0	0	0	0	0	0
NEW2771.S232.L008	232	4	76	None	Never	EBMonly	During	No	15	0.624322	0.962733	0.0372674	0	0.941809	0.0581905	0.908989	0	0.0537432	0.0372674	0.0014746	0.863359	0.005734	0.0198896	0.0010335	0	0	0	0	0	0	0	0	0	0	0	0	0	0	0	0	0	0	0	0	0	0	0	0	0
NEW2772.S233.L008	232	4	82	None	Never	EBMonly	During	No	15	1.63684	0.868914	0.121976	0	0.721278	0.278722	0.427459	0	0.441455	0.121976	0.00376631	0.392479	0.0216529	0.15487	0.000754877	0	0	0	0	0	0	0	0	0	0	0	0	4.74e-06	0	0	0	0	0	0	0	0	0	0	0	0
NEW2773.S197.L007	232	4	87	None	Never	EBMonly	During	No	20	1.59957	0.817916	0.157648	0	0.68274	0.31726	0.44099	0	0.376927	0.157648	0.00409209	0.426225	0.0338366	0.153511	0.00140001	0	0	0	0	0	0	0	0	0	0	0	0	0	0	0	0	0	0	0	0	0	0	0	0	0
NEW2774.S234.L008	223	2	80	None	Never	EBM+Formula	During	No	23	1.8142	0.388815	0.611063	0	0.0868989	0.913101	0.0098087	0.0066384	0.379006	0.604425	0.535473	0.00102612	0.0674071	0.308581	0	0	0	0	0	0	0	0	0	0	0	0	0	0	0	0	0	0	0	0	0	0	0	0	0	0
NEW2775.S11.L001	223	2	86	None	Never	EBM+Formula	During	No	26	1.19444	0.234439	0.765317	7.79e-05	0.0689352	0.930987	0.0128331	0.000935	0.221606	0.764304	0.753858	0	0.0102523	0.158601	0.000104926	0.007351	0	0.000432106	0	0	0	0	0	0	0	0	0	0	0	0	0	0	0	0	0	0	0	0	0	0
NEW2776.S235.L008	223	2	96	None	Never	EBM+Formula	During	No	21	1.9835	0.370538	0.629462	0	0.660262	0.339738	0.0111626	0.314078	0.359376	0.315383	0.298302	0	0.0165612	0.0212112	0.0026508	0	0	0	0	0	0	0	0	0	0	0	0	0	0	0	0	0	0	0	0	0	0	0	0	0
NEW2777.S236.L008	228	5	69	None	Never	EBM+Formula	During	No	25	0.274257	0.982853	0.017147	0	0.973147	0.026853	0.957985	7.78e-05	0.0248682	0.0170458	0.0002764	0.957474	0.0166578	0.0004065	0.0021618	0	0	0	0	0	0	0	0	0	0	0	0	0	0	0	0	0	0	0	0	0.0003691	0	0	0	0
NEW2778.S133.L005	228	5	74	None	Never	EBM+Formula	During	No	19	0.496314	0.97679	0.023123	0	0.932597	0.0674032	0.904182	0	0.0726077	0.023123	4.34e-05	0.902465	0.0230259	0.0293339	0.00193407	0	0	0	0	0	0	0	0	0	0	0	0	0	0	0	0	0	0	0	0	0.00175735	0	0	0	0
NEW2779.S12.L001	228	5	80	None	Never	EBM+Formula	During	No	27	0.538874	0.958187	0.0414529	0	0.920298	0.0797015	0.898189	0	0.0599981	0.0414529	0.000263476	0.897684	0.041161	0.0240193	0.00134879	0	0	0	0	0	0	0	0	0	0	0	0	0	0	0	0	0	0	0	0	0.000740967	0	0	0	0
NEW2780.S237.L008	228	1	87	None	Never	EBM+Formula	During	No	23	0.381039	0.992091	0.0072468	0	0.947821	0.052179	0.935189	0	0.0569026	0.0072468	0.000325015	0.9344	0.00666211	0.0255238	0.00137961	0	0	0	0	0	0	0	0	0	0	0	0	0	0	0	0	0	0	0	0	0.00139342	0	0	0	0
NEW2782.S238.L008	229	5	60	None	Never	EBM+Formula	During	No	24	0.798901	0.993155	0.0065373	0.00294661	0.826981	0.170072	0.815602	0	0.177553	0.0065373	0.000258957	0.810797	0.00589492	0.00503805	0.0263728	0	0	0	0	0	0	0	0	0	0	0	0	0	0	0	0	0	0	0	0	0.00205173	0	0	0	0
NEW2783.S239.L008	229	3	65	None	Never	EBM+Formula	During	No	23	0.885631	0.92592	0.0554101	0	0.833631	0.166369	0.79907	4.69e-05	0.12685	0.0553632	0.000858937	0.810931	0.0551947	0.00898403	0.0788805	0	0	0	0	0	0	0	0	0	0	0	0	0	0	0	0	0	0	0	0	0.00165694	0	0	0	0
NEW2784.S134.L005	229	5	71	None	Never	EBM+Formula	During	No	22	1.20278	0.864625	0.134929	0	0.810263	0.189737	0.697887	0	0.166739	0.134929	0	0.696431	0.134864	0.0220782	0.00955423	0	0	0	0	0	0	0	0	0	0	0	0	0	0	0	0	0	0	0	0	0.00171406	0	0	0	0
NEW2785.S240.L008	229	5	77	None	Never	EBM+Formula	During	No	22	0.54399	0.984618	0.0153818	0	0.903145	0.0968552	0.93365	7.15e-05	0.0509683	0.0153103	0.0001808	0.893858	0.0148526	0.0110764	0.0071958	0	0	0	0	0	0	0	0	0	0	0	0	0	0	0	0	0	0	0	0	0.039792	0	0	0	0
NEW2786.S241.L008	229	5	84	None	Never	EBM+Formula	During	No	24	0.467943	0.978246	0.0217537	0	0.929415	0.0705849	0.935774	0	0.0424719	0.0217537	0.0002917	0.915646	0.0213608	0.016831	0.0019983	0	0	0	0	0	0	0	0	0	0	0	0	0	0	0	0	0	0	0	0	0.0201288	0	0	0	0
NEW2787.S127.L004	229	5	91	None	Never	EBM+Formula	During	No	29	1.0004	0.966896	0.0325189	0	0.924015	0.0759844	0.769328	0	0.197567	0.0325189	1.13e-05	0.758661	0.0325143	0.0198901	0.00257281	0	0	0	0	0	0	0	0	0	0	0	0	0	0	0	0	0	0	0	0	0.0111008	0	0	0	0
NEW2804.S252.L008	241	2	21	None	Never	EBMonly	During	No	14	0.980307	0.0036209	0.996379	0	0.173933	0.826067	0.000939	0.172752	0.0026819	0.823627	0.822251	0.000939	8.49e-05	2.45e-05	0.0022795	0	0	0	0	0	0	0	0	0	0	0	0	0	0	0	0	0	0	0	0	0	0	0	0	0
NEW2805.S253.L008	241	2	23	None	Never	EBMonly	During	No	16	0.738221	0.0168208	0.983179	0	0.0363679	0.963632	0.0049426	0.0286192	0.0118782	0.95456	0.950826	0.0049426	0.0012755	0	0.0089832	0	0	0	0	0	0	0	0	0	0	0	0	0	0	0	0	0	0	0	0	0	0	0	0	0
NEW2806.S254.L008	241	2	25	None	Never	EBMonly	During	No	17	1.50524	0.268453	0.731548	0	0.183121	0.816879	0.0012709	0.145441	0.267182	0.586106	0.585082	0.0010507	0.0002159	0	0.229386	0	0	0	0	0	0	0	0	0	0	0	0	0	0	0	0	0	0	0	0	0	0	0	0	6.71e-05
NEW2807.S255.L008	241	2	28	None	Never	EBMonly	During	No	14	0.829131	0.0595321	0.940468	8.14e-05	0.809112	0.190807	0.0571366	0.751975	0.0023955	0.188493	0.18724	0.0571366	0.0004918	0	0.0023955	0	0	0	0	0	0	0	0	0	0	0	0	0	0	0	0	0	0	0	0	0	0	0	0	0
NEW2808.S256.L008	241	5	34	None	Never	EBMonly	During	No	14	0.628202	0.839986	0.159924	0	0.972085	0.0279145	0.837784	0.134214	0.0022026	0.0257094	0.0247251	0.837859	0.000357432	0.000185117	0.00199858	0	0	0	0	0	0	0	0	0	0	0	0	0	0	0	0	0	0	0	0	0	0	0	0	0
NEW2809.S130.L004	143	1	15	None	Never	EBMonly	During	No	7	0.0452333	0.996531	0.0034692	0	2.58e-05	0.999974	2.58e-05	0	0.996505	0.0034692	0.0026823	2.58e-05	0.0007869	0.993983	0.0025217	0	0	0	0	0	0	0	0	0	0	0	0	0	0	0	0	0	0	0	0	0	0	0	0	0
NEW2810.S257.L008	143	1	9	None	Never	EBMonly	During	Yes	11	0.0103252	0.999456	0.0005438	0	0.0001309	0.999869	0	2.4e-05	0.999456	0.0005155	0.0003305	0	0.0001297	1.35e-05	0.99934	0	0	0	0	0	0	0	0	0	0	0	0	0	0	0	0	0	0	0	0	0	0	0	0	0
NEW2811.S15.L001	152	2	5	None	Never	EBMonly	During	Yes	13	0.947526	0.129956	0.870045	0	2.5e-06	0.999997	2.5e-06	0	0.129953	0.870045	0.865693	2.5e-06	0.0002123	0	0.129953	0	0	0	0	0	0	0	0	0	0	0	0	0	0	0	0	0	0	0	0	0	0	0	0	0
NEW2812.S145.L005	143	4	7	None	Never	EBMonly	During	Yes	14	1.57136	0.379753	0.620247	0.0018793	0.329824	0.668297	0.330354	0.0003205	0.0493996	0.112324	0.0884223	0.307759	0.0227081	0.0202486	0.0267723	0	0	0	0	0	0	0	0	0	0	0	0	0	0	0	0	0	0	0	0	0.0001641	0	0	0	0
NEW2814.S136.L005	156	1	5	None	Never	EBMonly	During	Yes	3	0.00304405	0.999827	0.0001732	0	0	1	0	0	0.999827	0.0001732	0	0	0.0001732	0	0.999827	0	0	0	0	0	0	0	0	0	0	0	0	0	0	0	0	0	0	0	0	0	0	0	0	0
NEW2816.S93.L003	156	2	20	None	Never	EBMonly	During	No	16	1.33589	0.0504443	0.949556	0	0.0191968	0.980803	0.0191968	0	0.0312475	0.949556	0.817505	2.6e-05	0.0958778	0.0048567	0.0260271	0	0	0	0	0	0	0	0	0	0	0	0	0	0	0	0	0	0	0	0	0	0	0	0	0
NEW2817.S119.L004	156	2	9	None	Never	EBMonly	During	No	8	1.16604	0.0470567	0.952943	0	0.0004247	0.999575	0.0004247	0	0.046632	0.952943	0.8606	0.0004247	0.0511371	0.0007426	0.0458894	0	0	0	0	0	0	0	0	0	0	0	0	0	0	0	0	0	0	0	0	0	0	0	0	0
NEW2818.S56.L002	156	2	12	None	Never	EBMonly	During	No	10	1.30388	0.0429651	0.957035	0	0.000112	0.999888	0.000112	0	0.0428531	0.957035	0.800681	0	0.119485	0.0038546	0.0389985	0	0	0	0	0	0	0	0	0	0	0	0	0	0	0	0	0	0	0	0	0	0	0	0	0
NEW2819.S36.L002	159	2	25	None	Never	FormulaOnly	After	Yes	7	0.510891	0.0117748	0.980202	0	0.00046906	0.999531	0.0004653	0	0.0113095	0.980202	0.96922	0	0.0182118	0.011401	0	0	0	0	0	0	0	0	0	0	0	0	0	0	0	0	0	0	0	0	0	0	0	0	0	0
NEW2820.S37.L002	159	2	27	None	Never	FormulaOnly	After	No	8	0.508718	0.0132316	0.969436	0	0.00064012	0.99936	0.0005511	0	0.0126805	0.969436	0.955951	0	0.0295644	0.0128249	0	0	0	0	0	0	0	0	0	0	0	0	0	0	0	0	0	0	0	0	0	0	0	0	0	0
NEW2821.S17.L001	159	2	33	None	Never	FormulaOnly	After	No	12	1.52237	0.138718	0.773824	0	0.00435427	0.995646	0.0039234	0	0.134795	0.773824	0.463478	0	0.193377	0.147658	0	0	0	0	0	0	0	0	0	0	0	0	0	0	0	0	0	0	0	0	0	0	0	0	0	0
NEW2822.S38.L002	159	2	36	None	Never	FormulaOnly	After	No	7	1.28081	0.224295	0.73509	0	0.00201973	0.99798	0.0019377	0	0.222357	0.73509	0.415544	0	0.342549	0.231182	0.000588814	0	0	0	0	0	0	0	0	0	0	0	0	0	0	0	0	0	0	0	0	0	0	0	0	0
NEW2823.S39.L002	159	2	38	None	Never	FormulaOnly	After	No	9	1.28217	0.29645	0.665448	0	0.00136158	0.998638	0.0013097	0	0.295141	0.665448	0.398221	0	0.291637	0.30621	0.000552345	0	0	0	0	0	0	0	0	0	0	0	0	0	0	0	0	0	0	0	0	0	0	0	0	0
NEW2824.S40.L002	159	2	41	None	Never	FormulaOnly	After	No	6	1.04444	0.0721578	0.927842	0	0	1	0	0	0.0721578	0.927842	0.699053	0	0.228741	0.0691599	0.0029979	0	0	0	0	0	0	0	0	0	0	0	0	0	0	0	0	0	0	0	0	0	0	0	0	0
NEW2825.S41.L002	159	2	44	None	Never	FormulaOnly	After	No	6	0.9707	0.0610452	0.938955	0	0	1	0	0	0.0610452	0.938955	0.790889	0	0.148066	0.0598889	0.0011536	0	0	0	0	0	0	0	0	0	0	0	0	0	0	0	0	0	0	0	0	0	0	0	0	0
NEW2826.S18.L001	159	2	48	None	Never	FormulaOnly	After	No	13	0.898415	0.0956843	0.904316	0	0.0063408	0.993659	0.0002127	0	0.0954716	0.904316	0.847005	0	0.0571549	0.0887277	0.0005305	0	0	0	0	0	0	0	0	0	0	0	0	0	0	0	0	0	0	0	0	0	0	0	0	0
NEW2827.S42.L002	159	2	55	None	Never	FormulaOnly	After	Yes	7	0.795056	0.007303	0.992697	0	0.0012552	0.998745	0	0	0.007303	0.992697	0.84986	0	0.140994	0.0060478	0	0	0	0	0	0	0	0	0	0	0	0	0	0	0	0	0	0	0	0	0	0	0	0	0	0
NEW2828.S43.L002	159	2	60	None	Never	FormulaOnly	After	Yes	9	1.15809	0.229394	0.770606	0	0.0041384	0.995862	0	0	0.229394	0.770606	0.607996	0	0.16212	0.225156	0	0	0	0	0	0	0	0	0	0	0	0	0	0	0	0	0	0	0	0	0	0	0	0	0	0
NEW2837.S46.L002	168	1	7	None	Never	EBMonly	During	Yes	8	1.30375	0.0092325	0.990767	0	0.603509	0.396491	0	0.603509	0.0092325	0.387259	0.0510762	0	0.000594	0.0092325	0	0	0	0	0	0	0	0	0	0	0	0	0	0	0	0	0	0	0	0	0	0	0	0	0	0
NEW2838.S25.L001	168	2	10	None	Never	EBM+Formula	During	Yes	14	1.35842	0.0501535	0.949846	0	0.113892	0.886108	0.0008706	0.113107	0.0492829	0.83674	0.644768	0.0007849	0	0.0476522	0.0016307	0	0	0	0	0	0	0	0	0	0	0	0	0	0	0	0	0	0	0	0	0	0	0	0	2.13e-05
NEW2839.S26.L001	168	2	11	None	Never	EBM+Formula	During	Yes	9	1.13129	0.57475	0.42525	0	0.0002278	0.999772	3.66e-05	0.0001912	0.574714	0.425058	0.206466	0	0	0.561114	0.0136	0	0	0	0	0	0	0	0	0	0	0	0	0	0	0	0	0	0	0	0	0	0	0	0	0
NEW2840.S47.L002	168	1	13	None	Never	EBM+Formula	During	Yes	9	0.460798	0.998857	0.001017	0	9.06e-05	0.999909	9.06e-05	0	0.998766	0.001017	0.000292137	0	0.000165116	0.832119	0.166774	0	0	0	0	0	0	0	0	0	0	0	0	0	0	0	0	0	0	0	0	0	0	0	0	0
NEW2841.S48.L002	168	1	17	None	Never	EBMonly	During	Yes	10	0.833678	0.772731	0.227269	0	0.0001096	0.99989	0.0001096	0	0.772621	0.227269	0.225285	0	0.0001981	0.712493	0.0601282	0	0	0	0	0	0	0	0	0	0	0	0	0	0	0	0	0	0	0	0	0	0	0	0	0
NEW2842.S49.L002	168	2	19	None	Never	EBMonly	During	No	10	1.01783	0.178717	0.821201	0	2.15e-05	0.999978	2.15e-05	0	0.178695	0.821201	0.805145	0	0.0156211	0.169248	0.00946188	0	0	0	0	0	0	0	0	0	0	0	0	0	0	0	0	0	0	0	0	0	0	0	0	0
NEW2843.S50.L002	168	3	23	None	Never	EBMonly	During	No	19	1.70949	0.504264	0.495736	0.000629	0.0022685	0.997103	0.0022685	0	0.501996	0.495736	0.152357	0	0.233445	0.480096	0.0218998	0	0	0	0	0	0	0	0	0	0	0	0	0	0	0	0	0	0	0	0	0	0	0	0	0
NEW2844.S51.L002	168	3	25	None	Never	EBMonly	During	No	17	1.86601	0.410864	0.589136	0.0944443	0.0034509	0.902105	0.0003839	0.0016881	0.410481	0.587447	0.146184	0	0.272322	0.39995	0.0091519	0	0	0	0	0	0	0	0	0	0	0	0	0	0	0	0	0	0	0	0	0	0	0	0	0
NEW2845.S138.L005	168	3	29	None	Never	EBMonly	During	Yes	14	0.945707	0.0004075	0.999592	0.0001799	5.57e-05	0.999764	5.57e-05	0	0.0003518	0.999592	0.0012746	5.57e-05	0.925008	0.0003518	0	0	0	0	0	0	0	0	0	0	0	0	0	0	0	0	0	0	0	0	0	0	0	0	0	0
NEW2846.S52.L002	168	3	31	None	Never	EBMonly	During	Yes	13	0.753526	0.0075785	0.992039	0.000144647	0.000116044	0.999739	0.000116	0	0.0074625	0.992039	0.00169665	0	0.987833	0.00687963	0.000585724	0	0	0	0	0	0	0	0	0	0	0	0	0	0	0	0	0	0	0	0	0	0	0	0	0
NEW2847.S168.L006	168	2	39	None	Never	EBMonly	During	No	32	1.98471	0.268447	0.731553	0.0028815	0.0093262	0.987792	0.0094257	0	0.259022	0.731553	0.45232	0	0.0737754	0.256137	0.0028849	0	0	0	0	0	0	0	0	0	0	0	0	0	0	0	0	0	0	0	0	9.95e-05	0	0	0	0
NEW2848.S27.L001	168	2	43	None	Never	EBMonly	During	No	22	1.2409	0.136655	0.863345	0.0233975	0.0071697	0.969433	0.0076115	0	0.129044	0.863345	0.756082	0	0.057743	0.128739	9.01e-05	0	0	0	0	0	0	0	0	0	0	0	0	0	0	0	0	0	0	0	0	0.0006566	0	0	0	0
NEW2857.S57.L002	156	2	13	None	Never	EBMonly	During	No	12	1.05118	0.0498473	0.950151	0	3.81e-05	0.999962	3.81e-05	0	0.0498092	0.950151	0.834583	0	0.0691099	0.00293031	0.046879	0	0	0	0	0	0	0	0	0	0	0	0	0	0	0	0	0	0	0	0	0	0	0	0	0
NEW2860.S59.L002	156	2	15	None	Never	EBMonly	During	No	10	1.04828	0.0223633	0.977637	0	2.26e-05	0.999977	0	2.26e-05	0.0223633	0.977614	0.828167	0	0.103425	0.0042544	0.0181089	0	0	0	0	0	0	0	0	0	0	0	0	0	0	0	0	0	0	0	0	0	0	0	0	0
NEW2861.S60.L002	156	2	21	None	Never	EBMonly	During	No	14	1.20242	0.0867891	0.913211	0	0.0184967	0.981503	0.0184012	0	0.0683879	0.913211	0.802444	0	0.063732	0.0062632	0.0579153	0	0	0	0	0	0	0	0	0	0	0	0	0	0	0	0	0	0	0	0	0	0	0	0	0
NEW2862.S61.L002	156	2	24	None	Never	EBMonly	During	No	16	1.67264	0.170339	0.829661	0	0.0867187	0.913281	0.0865748	0	0.083764	0.829661	0.646432	0	0.138801	0.0062834	0.0166557	0	0	0	0	0	0	0	0	0	0	0	0	0	0	0	0	0	0	0	0	0	0	0	0	0
NEW2863.S62.L002	156	2	25	None	Never	EBMonly	During	No	14	1.49992	0.0883275	0.911673	0	0.0363495	0.963651	0.0361504	0	0.0521771	0.911673	0.699506	0	0.167238	0.0045249	0.0175541	0	0	0	0	0	0	0	0	0	0	0	0	0	0	0	0	0	0	0	0	0	0	0	0	0
NEW2864.S63.L002	156	2	27	None	Never	EBMonly	During	No	15	1.82764	0.225401	0.774599	0	0.11899	0.88101	0.118567	0	0.106834	0.774599	0.53103	0	0.209116	0.0079887	0.036987	0	0	0	0	0	0	0	0	0	0	0	0	0	0	0	0	0	0	0	0	0	0	0	0	0
NEW2865.S64.L002	156	2	30	None	Never	EBMonly	During	No	15	1.84452	0.316112	0.683887	0	0.1575	0.8425	0.153729	0	0.162383	0.683887	0.508978	0	0.145038	0.010431	0.0212662	0	0	0	0	0	0	0	0	0	0	0	0	0	0	0	0	0	0	0	0	0	0	0	0	0
NEW2866.S65.L002	156	2	34	None	Never	EBMonly	During	No	16	1.35701	0.116904	0.883096	0	0.0649974	0.935003	0.0571081	0	0.0597961	0.883096	0.761792	0	0.0805075	0.0017407	0.0089779	0	0	0	0	0	0	0	0	0	0	0	0	0	0	0	0	0	0	0	0	0	0	0	0	0
NEW2867.S66.L003	156	2	35	None	Never	EBMonly	During	No	14	1.11751	0.0590203	0.94098	0	0.0379404	0.96206	0.0316967	0	0.0273236	0.94098	0.821382	0	0.0752071	0.000594	0.0060595	0	0	0	0	0	0	0	0	0	0	0	0	0	0	0	0	0	0	0	0	0	0	0	0	0
NEW2868.S67.L003	156	2	38	None	Never	EBMonly	During	No	13	1.37752	0.0687907	0.931209	0	0.0413796	0.95862	0.0348116	0	0.0339791	0.931209	0.712126	0	0.184884	0.0009037	0.0058968	0	0	0	0	0	0	0	0	0	0	0	0	0	0	0	0	0	0	0	0	0	0	0	0	0
NEW2869.S31.L001	156	2	43	None	Never	EBMonly	During	No	16	1.60396	0.12965	0.87035	0	0.0462184	0.953782	0.0400211	0	0.0896285	0.87035	0.613288	0.0005868	0.216317	0.0046954	0.0093205	0	0	0	0	0	0	0	0	0	0	0	0	0	0	0	0	0	0	0	0	0	0	0	0	0
NEW2870.S58.L002	153	1	9	None	Never	EBMonly	During	Yes	13	0.504846	0.996797	0.0032033	0	0.0002347	0.999765	7.23e-05	0	0.996724	0.0032033	0.0008923	0	0.002311	0.0029083	0.993626	0	0	0	0	0	0	0	0	0	0	0	0	0	0	0	0	0	0	0	2.77e-05	0	0	0	0	0
NEW2871.S16.L001	153	1	12	None	Never	EBMonly	During	Yes	25	1.33631	0.99897	0.0007173	0.00020476	0.00161858	0.998177	0.0040723	0	0.994898	0.0007173	0.000548471	0	5.01e-05	0.000554873	0.989353	0	0	0	0	0	0	0	0	0	0	0.000473148	0	0	0	0	0	0	0.00019106	0	0	0	0	0	0	0.00057738
NEW2872.S17.L001	153	1	15	None	Never	EBMonly	During	Yes	8	1.26182	1	0	0	0.0237308	0.976269	0	0	1	0	0	0	0	0.241127	0.735142	0	0	0	0	0	0	0	0	0	0	0	0	0	0	0	0	0	0	0	0	0	0	0	0	0
NEW2873.S94.L003	153	4	19	None	Never	EBMonly	During	No	20	2.02832	0.986594	0.0007352	0	0.501442	0.498558	0.218787	0	0.767807	0.0007352	4.81e-05	0	0	0.0121864	0.376803	0	0	0	0	0	0	0	0	0	0	0	0	0	0	0	0	0	0	0	0	0	0	0	0	0
NEW2874.S70.L003	153	4	22	None	Never	EBMonly	During	No	22	1.60256	0.939574	0.0604266	0	0.472915	0.527085	0.0457489	0	0.893825	0.0604266	0.000131	0	0.0588643	0.0270341	0.279362	0	0	0	0	0	0	0	0	0	0	0	0	0	0.001446	0	0	0	0	0	0	0	0	0	0	0
NEW2875.S145.L005	153	4	25	None	Never	EBMonly	During	No	16	1.46722	0.541076	0.458654	0	0.0912225	0.908777	8.46e-05	0	0.540992	0.458654	0.000156742	0	0.457652	0.00158793	0.315047	0	0	0	0	0	0	0	0	0	0	0	0	0	8.46e-05	0	0	0	0	0	0	0	0	0	0	0
NEW2876.S146.L005	153	1	28	None	Never	EBMonly	During	No	24	0.745133	0.170756	0.829244	0	0.0220299	0.97797	0.001185	0	0.169571	0.829244	0.0001933	0.0001027	0.829051	0.0074825	0.0981913	0	0	0	0	0	0	0	0	0	0	0	0	0	0.0003591	0	0	0	0	0	0	0	0	0	0	0
NEW2877.S71.L003	153	1	31	None	Never	EBMonly	During	No	15	0.302316	0.0515756	0.94784	0	0.0114224	0.988578	0.0006237	0	0.0509519	0.94784	0.00124763	0	0.947147	0.00541686	0.0346172	0	0	0	0	0	0	0	0	0	0	0	0	0	0	0	0	0	0	0	0	0	0	0	0	0
NEW2878.S72.L003	153	1	35	None	Never	EBMonly	During	No	21	0.903699	0.228333	0.771667	0	0.1292	0.8708	0.0117663	0	0.216567	0.771667	0	0	0.77165	0.04258	0.0507923	0	0	0	0	0	0	0	0	0	0	0	0	0	0.0005216	0	0	0	0	0	0	0	0	0	0	0
NEW2879.S73.L003	153	4	39	None	Never	EBMonly	During	No	17	0.868715	0.231394	0.767524	0	0.00416605	0.995834	0.0001655	0	0.231228	0.767524	0.000133244	0	0.768222	0.0502376	0.128102	0	0	0	0	0	0	0	0	0	0	0	0	0	0	0	0	0	0	0	0	0.000152465	0	0	0	0
NEW2880.S74.L003	153	2	43	None	Never	EBMonly	During	No	21	1.53995	0.246443	0.753418	0	0.164407	0.835593	0.0001938	0	0.246249	0.753418	0.254249	0	0.486936	0.0415751	0.0132516	0	0	0	0	0	0	0	0	0	0	0	0	0	0.000162223	0	0	0	0	0	0	0	0	0	0	0
NEW2881.S18.L001	167	1	5	None	Never	FormulaOnly	Never	Yes	25	1.08888	0.908751	0.0908124	0.000407078	0.00154775	0.998045	0.0119371	0	0.896814	0.0908124	0.0159626	0	0.0745097	0.00402416	0.29681	0	0	0	0	0	0	0	0	0	0	0.000122854	0	0	0	0	0	0	0	0	0	0	0	0	0	0
NEW2882.S147.L005	167	1	6	None	Never	FormulaOnly	Never	Yes	8	0.116536	0.999391	0.0006091	0	0	1	0	0	0.999391	0.0006091	0.0004452	0	0.0001639	0	0.999391	0	0	0	0	0	0	0	0	0	0	0	0	0	0	0	0	0	0	0	0	0	0	0	0	0
NEW2883.S75.L003	167	1	8	None	Never	FormulaOnly	Never	Yes	11	0.431742	0.999657	0.0003434	0	4.5e-06	0.999996	0	0	0.999657	0.0003434	0.0001566	0	0.0001868	7.51e-05	0.999577	0	0	0	0	0	0	0	0	0	0	0	0	0	0	0	0	0	0	0	0	0	0	0	0	0
NEW2884.S76.L003	167	1	9	None	Never	FormulaOnly	Never	No	9	0.436366	0.999921	7.86e-05	0	0	1	0	0	0.999921	7.86e-05	0	0	7.86e-05	4.26e-05	0.999879	0	0	0	0	0	0	0	0	0	0	0	0	0	0	0	0	0	0	0	0	0	0	0	0	0
NEW2885.S77.L003	167	1	10	None	Never	FormulaOnly	Never	No	6	0.364199	1	0	0	5.2e-06	0.999995	0	0	1	0	0	0	0	7.9e-06	0.999987	0	0	0	0	0	0	0	0	0	0	0	0	0	0	0	0	0	0	0	0	0	0	0	0	0
NEW2886.S78.L003	167	1	11	None	Never	FormulaOnly	Never	No	5	0.165507	0.999748	0.0002517	0	0	1	0	0	0.999748	0.0002517	0.0002517	0	0	0	0.999748	0	0	0	0	0	0	0	0	0	0	0	0	0	0	0	0	0	0	0	0	0	0	0	0	0
NEW2887.S79.L003	167	1	13	None	Never	FormulaOnly	Never	No	8	0.765996	0.999428	0.0005721	0	1.31e-05	0.999987	0	0	0.999428	0.0005721	0.0001573	0	0.0004148	0.685503	0.313912	0	0	0	0	0	0	0	0	0	0	0	0	0	0	0	0	0	0	0	0	0	0	0	0	0
NEW2888.S80.L003	167	1	14	None	Never	FormulaOnly	Never	No	7	0.726207	0.92447	0.0755303	0	0	1	0	0	0.92447	0.0755303	0.0754548	0	7.55e-05	0.811202	0.113268	0	0	0	0	0	0	0	0	0	0	0	0	0	0	0	0	0	0	0	0	0	0	0	0	0
NEW2889.S116.L007	167	2	16	None	Never	FormulaOnly	Never	No	17	0.418753	0.0065618	0.993314	0	0.00260871	0.997391	0.0025894	0	0.0039724	0.993314	0.993419	0.00258971	0	0.00361495	0.000209414	0	0	0	0	0	0	0	0	0	0	0	0	0	0	0	0	0	0	0	0	0	0	0	0	0
NEW2890.S1.L001	167	2	18	None	Never	FormulaOnly	Never	No	10	0.557662	0.0454499	0.954394	0	0.0002963	0.999704	0.0001614	4.57e-05	0.0452885	0.954348	0.952739	8.56e-05	0.00175877	0.0451981	0	0	0	0	0	0	0	0	0	0	0	0	0	0	0	0	0	0	0	0	0	0	0	0	0	0
NEW2891.S81.L003	167	2	20	None	Never	FormulaOnly	Never	No	12	0.571134	0.024087	0.975913	0	1.35e-05	0.999987	1.1e-06	0	0.0240859	0.975913	0.9754	1.1e-06	0.0005133	0.023862	0.0002115	0	0	0	0	0	0	0	0	0	0	0	0	0	0	0	0	0	0	0	0	0	0	0	0	0
NEW2892.S148.L005	167	2	23	None	Never	FormulaOnly	Never	No	5	0.544619	0.0309013	0.969099	0	0	1	0	0	0.0309013	0.969099	0.968801	0	0.0002974	0.0307026	0.0001987	0	0	0	0	0	0	0	0	0	0	0	0	0	0	0	0	0	0	0	0	0	0	0	0	0
NEW2893.S82.L003	167	2	25	None	Never	FormulaOnly	Never	No	11	0.498108	0.034729	0.965271	0	0.0003532	0.999647	0	0	0.034729	0.965271	0.96505	0	0.0002212	0.0336032	0.0007726	0	0	0	0	0	0	0	0	0	0	0	0	0	0	0	0	0	0	0	0	0	0	0	0	0
NEW2894.S83.L003	167	2	27	None	Never	FormulaOnly	Never	No	8	0.461596	0.0333422	0.966658	0	0	1	0	0	0.0333422	0.966658	0.965988	0	0.00067	0.0326382	0.000704	0	0	0	0	0	0	0	0	0	0	0	0	0	0	0	0	0	0	0	0	0	0	0	0	0
NEW2897.S19.L001	229	1	13	None	Never	EBMonly	During	Yes	6	0.00487744	0.999941	5.85e-05	0	0.0003456	0.999654	0	0	0.999941	5.85e-05	5.85e-05	0	0	3.03e-05	0.999566	0	0	0	0	0	0	0	0	0	0	0	0	0	0	0	0	0	0	0	0	0	0	0	0	0
NEW2898.S150.L005	229	1	16	None	Never	EBMonly	During	Yes	14	0.0309481	0.99898	0.0007429	0	0.00118492	0.998815	0.0001099	0	0.99887	0.0007429	0.00047172	2.64e-05	0.000184541	0.00118543	0.996803	0	0	0	0	0	0	0	0	0	0	0	0	0	0	0	8.35e-05	0	0	0	0	0	0	0	0	0
NEW2899.S151.L005	229	1	18	None	Never	EBMonly	During	Yes	2	0.00103676	0.999915	0	0	0.000101709	0.999898	0	0	0.999915	0	0	0	0	0	0.999898	0	0	0	0	0	0	0	0	0	0	0	0	0	0	0	0	0	0	0	0	0	0	0	0	0
NEW2900.S152.L005	229	3	20	None	Never	EBMonly	During	Yes	16	0.949441	0.0753195	0.924091	0	0.000351188	0.999649	0.0005998	0	0.0747197	0.924091	0.00023784	9.39e-05	0.924343	0	0.0746686	0	0	0	0	0	0	0	0	0	0	6.09e-05	0	0	0	0	0	0	0	0	0	0.000283167	0	0	0	0
NEW2901.S84.L003	229	3	23	None	Never	EBMonly	During	Yes	8	0.685334	0.0005803	0.99942	0	0.0001326	0.999867	0	0	0.0005803	0.99942	0.0008593	0	0.99856	7.13e-05	0.0003764	0	0	0	0	0	0	0	0	0	0	0	0	0	0	0	0	0	0	0	0	0	0	0	0	0
NEW2902.S85.L003	229	3	26	None	Never	EBM+Formula	During	Yes	12	0.961727	0.184483	0.815516	0.000109	0.0005816	0.999309	0.181617	0	0.0028666	0.815516	0.0006625	0	0.814745	0.0003257	0.0019593	0	0	0	0	0	0	0	0	0	0	0	0	0	0	0	0	0	0	0	0	0.181617	0	0	0	0
NEW2903.S171.L006	229	1	29	None	Never	EBM+Formula	During	Yes	15	0.0992898	0.988114	0.011651	0	4.9e-05	0.999951	0.9855	0	0.0026132	0.011651	0.00108216	3.8e-06	0.00979261	0.00109095	0.00151186	0	0	0	0	0	0	0	0	0	0	0	0	0	0	0	0	0	0	0	0	0.985694	0	0	0	0
NEW2904.S86.L003	229	3	33	None	Never	EBM+Formula	During	Yes	12	0.999554	0.158035	0.841965	0	0.0001002	0.9999	6.27e-05	0	0.157972	0.841965	0.0003403	0	0.841624	6.14e-05	0.157818	0	0	0	0	0	0	0	0	0	0	0	0	0	0	0	0	0	0	0	0	5.57e-05	0	0	0	0
NEW2905.S153.L005	229	3	35	None	Never	EBM+Formula	During	Yes	8	0.71224	0.0174475	0.982514	0	0.000750529	0.999249	0.0085986	0	0.0088489	0.982514	0.000588223	0	0.981964	0	0.00866523	0	0	0	0	0	0	0	0	0	0	0	0	0	0	0	0	0	0	0	0	0.00803241	0	0	0	0
NEW2906.S87.L003	229	3	38	None	Never	EBM+Formula	During	Yes	13	1.26408	0.286154	0.713846	0	0.0285295	0.971471	7.8e-06	0	0.286146	0.713846	0.0002959	0	0.71355	0	0.257617	0	0	0	0	0	0	0	0	0	0	0	0	0	0	0	0	0	0	0	0	7.8e-06	0	0	0	0
NEW2907.S88.L003	229	3	41	None	Never	EBM+Formula	During	Yes	10	0.740782	0.0126248	0.987375	0	0.010403	0.989597	0	0	0.0126248	0.987375	0.0006076	0	0.986768	0.0004161	0.0018057	0	0	0	0	0	0	0	0	0	0	0	0	0	0	0	0	0	0	0	0	0	0	0	0	0
NEW2908.S89.L003	229	3	45	None	Never	EBM+Formula	During	Yes	8	1.124	0.175801	0.824199	0	0.0049634	0.995037	0	0	0.175801	0.824199	0	0	0.824199	0	0.132936	0	0	0	0	0	0	0	0	0	0	0	0	0	0	0	0	0	0	0	0	0	0	0	0	0
NEW2909.S90.L003	229	3	50	None	Never	EBM+Formula	During	Yes	17	1.43908	0.239949	0.760051	0.0092288	0.0495596	0.941212	0.0125296	0	0.22742	0.760051	0.0002086	0.0031444	0.759842	0	0.0941299	0	0	0	0	0	0	0	0	0	0	0	0	0	0	0	0	0	0	0	0	0.0001564	0	0	0	0
NEW2910.S91.L003	229	3	55	None	Never	EBM+Formula	During	No	25	1.4639	0.759659	0.240218	0.00184352	0.628146	0.37001	0.568188	0	0.191471	0.240218	0.000467757	0.565698	0.23978	0.0114124	0.0456863	0	0	0	0	0	0	0	0	0	0	0	0	0	0	0	0	0	0	0	0	0.000116914	0	0	0	0
NEW2911.S92.L003	215	1	18	None	Never	FormulaOnly	Never	No	8	0.372909	0.999945	5.5e-05	0	0	1	0	0	0.999945	5.5e-05	5.5e-05	0	0	0.0003921	0.999301	0	0	0	0	0	0	0	0	0	0	0	0	0	0	0	0	0	0	0	0	0	0	0	0	0
NEW2912.S154.L005	215	1	19	None	Never	FormulaOnly	Never	No	6	0.273244	0.999907	9.36e-05	0	0	1	0	0	0.999907	9.36e-05	9.36e-05	0	0	0	0.99926	0	0	0	0	0	0	0	0	0	0	0	0	0	0	0	0	0	0	0	0	0	0	0	0	0
NEW2913.S93.L003	215	1	20	None	Never	FormulaOnly	Never	No	8	0.542334	0.999946	5.45e-05	0	0	1	0	0	0.999946	5.45e-05	2.37e-05	0	3.08e-05	9.1e-05	0.999812	0	0	0	0	0	0	0	0	0	0	0	0	0	0	0	0	0	0	0	0	0	0	0	0	0
NEW2914.S94.L003	215	1	22	None	Never	FormulaOnly	Never	No	7	0.141981	0.999964	3.63e-05	0	0	1	0	0	0.999964	3.63e-05	0	0	3.63e-05	0.000142	0.999776	0	0	0	0	0	0	0	0	0	0	0	0	0	0	0	0	0	0	0	0	0	0	0	0	0
NEW2915.S95.L003	215	1	24	None	Never	FormulaOnly	Never	No	11	0.106913	0.99967	0.0002041	0	0.0001115	0.999888	4.36e-05	0	0.999626	0.0002041	0.000112114	4.36e-05	9.2e-05	0.00023643	0.998287	0	0	0	0	0	0	0	0	0	0	0	0	0	0	0	0	0	0	0	0	0	0	0	0	0
NEW2916.S96.L003	215	1	25	None	Never	FormulaOnly	Never	No	5	0.463133	1	0	0	0	1	0	0	1	0	0	0	0	0.142143	0.857363	0	0	0	0	0	0	0	0	0	0	0	0	0	0	0	0	0	0	0	0	0	0	0	0	0
NEW2917.S97.L003	215	1	27	None	Never	FormulaOnly	Never	No	5	0.275431	0.999985	1.44e-05	0	0	1	0	0	0.999985	1.44e-05	0	0	1.44e-05	0.924933	0.0750529	0	0	0	0	0	0	0	0	0	0	0	0	0	0	0	0	0	0	0	0	0	0	0	0	0
NEW2918.S98.L003	215	1	30	None	Never	FormulaOnly	Never	No	9	0.150398	0.99951	0.0004897	0.000343	0	0.999657	0.0001557	0	0.999355	0.0004897	0.0001467	0	0	0.968203	0.0311511	0	0	0	0	0	0	0	0	0	0	0	0	0	0	0	0	0	0	0	0	0	0	0	0	1.5e-06
NEW2919.S99.L004	215	1	33	None	Never	FormulaOnly	Never	No	8	0.464808	0.9997	0.0003005	0.000232	0.0001836	0.999584	7.3e-06	0	0.999692	0.0003005	6.85e-05	0	0	0.996185	0.0033234	0	0	0	0	0	0	0	0	0	0	0	0	0	0	0	0	0	0	0	0	0	0	0	0	0
NEW2920.S100.L004	215	1	35	None	Never	FormulaOnly	Never	No	7	0.543383	0.999884	0.0001158	0.0034536	0.0002527	0.996294	0.0034536	0	0.99643	0.0001158	0.0001158	0	0	0.973384	0.022794	0	0	0	0	0	0	0	0	0	0	0	0	0	0	0	0	0	0	0	0	0	0	0	0	0
NEW2921.S101.L004	215	1	37	None	Never	FormulaOnly	Never	No	17	0.988966	0.999778	0.0002223	0.0306535	0.0557969	0.91355	0.0308644	0	0.968913	0.0002223	2.6e-05	0	5.6e-06	0.909316	0.0037824	0	0	0	0	0	0	0	0	0	0	0	0	0	0	0	0	0	0	0	0	0	0	0	0	2.8e-06
NEW2922.S172.L006	215	1	40	None	Never	FormulaOnly	Never	No	12	0.923963	0.999752	0.0002477	0.0586543	0.0083061	0.93304	0.0586543	0	0.941098	0.0002477	6.04e-05	0	0	0.923253	0.0095389	0	0	0	0	0	0	0	0	0	0	0	0	0	0	0	0	0	0	0	0	0	0	0	0	0
NEW2923.S102.L004	215	1	44	None	Never	FormulaOnly	Never	No	19	0.748668	0.999513	0.0004869	0.0234745	0.0125454	0.96398	0.0238328	0	0.97568	0.0004869	0.0003065	1.24e-05	0.0001804	0.949187	0.0139488	0	0	0	0	0	0	0	0	0	0	0	0	0	0	0	1.39e-05	0	0	0	0	0.0001274	0	0	0	2e-06
NEW2924.S103.L004	215	4	49	None	Never	FormulaOnly	Never	No	19	0.853209	0.99975	0.0002505	0.0245787	0.0256509	0.94977	0.0252943	0	0.974455	0.0002505	0.0001993	0	3.71e-05	0.938228	0.0105762	0	0	0	0	0	0	0	0	0	0	0	0	0	0	0	0.00037	0	0	0	0	0	0	0	0	7.8e-06
NEW2925.S104.L004	215	1	53	None	Never	FormulaOnly	Never	No	13	1.0114	0.999956	4.41e-05	0.0472195	0.0106289	0.942152	0.0472209	0	0.952735	4.41e-05	2.82e-05	0	1.59e-05	0.916258	0.0258484	0	0	0	0	0	0	0	0	0	0	0	0	0	0	0	1.4e-06	0	0	0	0	0	0	0	0	0
NEW2926.S105.L004	215	1	58	None	Never	FormulaOnly	Never	No	13	1.03246	0.999464	0.0005362	0.0276961	0.0235026	0.948801	0.0283792	0	0.971085	0.0005362	0.0003671	0	0	0.913861	0.0323009	0	0	0	0	0	0	0	0	0	0	0	0	0	0	0	0	0	0	0	0	0.0006831	0	0	0	0
NEW2927.S106.L004	215	1	61	None	Never	FormulaOnly	Never	No	17	0.758334	0.999187	0.000813	0.0138773	0.0162801	0.969843	0.0268125	0	0.972375	0.000813	0.0004395	0	0.0001762	0.896973	0.0579268	0	0	0	0	0	0	0	0	0	0	0	0	0	0	0	0	0	0	0	0	0.0129352	0	0	0	0
NEW2928.S155.L005	224	2	4	None	Never	EBMonly	During	Yes	5	0.905586	0.0097148	0.990285	0	0	1	0	0	0.0097148	0.990285	0.750908	0	0	0.0097148	0	0	0	0	0	0	0	0	0	0	0	0	0	0	0	0	0	0	0	0	0	0	0	0	0	0
NEW2929.S107.L004	224	2	5	None	Never	EBMonly	During	Yes	6	1.02324	0.0518198	0.94818	0	0	1	0	0	0.0518198	0.94818	0.681876	0	1.17e-05	0.0518198	0	0	0	0	0	0	0	0	0	0	0	0	0	0	0	0	0	0	0	0	0	0	0	0	0	0
NEW2930.S108.L004	224	2	6	None	Never	EBMonly	During	Yes	7	1.03585	0.0731285	0.926872	0	0	1	1.24e-05	0	0.0731161	0.926872	0.427745	0	0.0001055	0.0731161	0	0	0	0	0	0	0	0	0	0	0	0	0	0	0	0	1.24e-05	0	0	0	0	0	0	0	0	0
NEW2931.S109.L004	224	2	7	None	Never	EBMonly	During	Yes	7	0.853097	0.0275409	0.972459	0	0	1	0	0	0.0275409	0.972459	0.841256	0	1.2e-06	0.0272967	0.0002442	0	0	0	0	0	0	0	0	0	0	0	0	0	0	0	0	0	0	0	0	0	0	0	0	0
NEW2932.S156.L005	224	3	12	None	Never	EBMonly	During	Yes	9	0.521971	0.0401733	0.959827	0	0	1	0	0	0.0401733	0.959827	0.0055716	0	0.0902174	0.0400521	0.0001212	0	0	0	0	0	0	0	0	0	0	0	0	0	0	0	0	0	0	0	0	0	0	0	0	0
NEW2933.S110.L004	224	2	20	None	Never	EBMonly	During	No	11	1.46538	0.110672	0.88705	0	0.000171633	0.999828	0.0001712	0	0.110501	0.88705	0.512716	0	0.307412	0.110455	0.000297578	0	0	0	0	0	0	0	0	0	0	0	0	0	0	0	0	0	0	0	0	0	0	0	0	0
NEW2934.S173.L006	224	1	15	None	Never	EBMonly	During	Yes	9	0.567603	0.996421	0.003579	0	0	1	0	0	0.996421	0.003579	0.0005472	0	0.0008024	0.781937	0.214484	0	0	0	0	0	0	0	0	0	0	0	0	0	0	0	0	0	0	0	0	0	0	0	0	0
NEW2935.S111.L004	224	3	18	None	Never	EBMonly	During	No	8	0.880537	0.561817	0.437967	0	7.73e-05	0.999923	7.73e-05	0	0.561739	0.437967	0.000491607	7.73e-05	0.0521092	0.560287	0.00157394	0	0	0	0	0	0	0	0	0	0	0	0	0	0	0	0	0	0	0	0	0	0	0	0	0
NEW2936.S112.L004	224	2	22	None	Never	EBMonly	During	No	17	1.38537	0.244229	0.74748	0	0.0320068	0.967993	0.0289042	0	0.215325	0.74748	0.566228	0	0.185179	0.212784	0.00116617	0	0	0	0	0	0	0	0	0	0	0	0	0	0	0	0	0	0	0	0	0	0	0	0	0
NEW2937.S113.L004	224	2	25	None	Never	EBMonly	During	No	20	1.5704	0.17313	0.822934	0	0.0177595	0.98224	0.0113401	0	0.16179	0.822934	0.479531	0.000117161	0.271307	0.150079	0.00597562	0	0	0	0	0	0	0	0	0	0	0	0	0	0	0	0	0	0	0	0	0	0	0	0	0
NEW2938.S114.L004	224	3	28	None	Never	EBMonly	During	No	20	1.72334	0.303049	0.692974	0	0.121709	0.878291	0.0061767	0	0.296872	0.692974	0.497428	3.14e-05	0.164923	0.180867	0.00161221	0	0	0	0	0	0	0	0	0	0	0	0	0	8.83e-05	0	0	0	0	0	0	0	0	0	0	0
NEW2939.S115.L004	224	3	31	None	Never	EBM+Formula	During	No	24	2.0864	0.366345	0.633655	0	0.208967	0.791033	0.133145	0	0.2332	0.633655	0.235343	0.113927	0.213847	0.152702	0.0031018	0	0	0	0	0	0	0	0	0	0	0	0	0	0	0	0	0	0	0	0	0	0	0	0	0
NEW2940.S116.L004	224	3	35	None	Never	EBM+Formula	During	No	28	1.74273	0.655632	0.342172	0	0.600597	0.399403	0.575389	0	0.080243	0.342172	0.146378	0.490751	0.114236	0.0482379	0.000214772	0	0	0	0	0	0	0	0	0	0	0	0	0	0	0	0	0	0	0	0	0	0	0	0	0
NEW2941.S117.L004	224	3	39	None	Never	EBM+Formula	During	No	26	1.59462	0.726647	0.273353	0	0.599447	0.400553	0.570717	0	0.15593	0.273353	0.256501	0.491563	0.0059897	0.102189	2.74e-05	0	0	0	0	0	0	0	0	0	0	0	0	0	2e-06	0	0	0	0	0	0	0	0	0	0	0
NEW2942.S118.L004	224	3	43	None	Never	FormulaOnly	After	No	19	1.64281	0.766753	0.233247	0	0.547799	0.452201	0.530177	0	0.236576	0.233247	0.164101	0.530177	0.0476832	0.157493	0	0	0	0	0	0	0	0	0	0	0	0	0	0	0	0	0	0	0	0	0	0	0	0	0	0
NEW2943.S119.L004	224	3	46	None	Never	FormulaOnly	After	No	27	1.28013	0.89772	0.10228	0	0.75208	0.24792	0.706467	0	0.191254	0.10228	0.0494331	0.704103	0.0177931	0.113167	0	0	0	0.0009157	0	0	0	0	0	0	0	0	0	0	0.0014477	0	0	0	0	0	0	0	0	0	0	0
NEW2944.S120.L004	224	3	51	None	Never	FormulaOnly	After	No	28	1.32477	0.926052	0.0739478	0	0.750673	0.249327	0.71973	0	0.206322	0.0739478	0.0551141	0.692117	0.0078077	0.11779	0	0	0	0.0239285	0	0	0	0	0	0	0	0	0	0	0.0036844	0	0	0	0	0	0	0	0	0	0	0
NEW2945.S121.L004	234	3	7	None	Never	FormulaOnly	Never	Yes	6	0.461373	0.0015681	0.998432	0.0001134	0	0.999887	0	0	0.0015681	0.998432	2.85e-05	0	0.99829	0.0001845	0.0013836	0	0	0	0	0	0	0	0	0	0	0	0	0	0	0	0	0	0	0	0	0	0	0	0	0
NEW2946.S122.L004	234	3	8	None	Never	FormulaOnly	Never	Yes	6	0.479502	0.0001922	0.999688	0	4.82e-05	0.999952	4.82e-05	0	0.000144	0.999688	0.000233116	4.82e-05	0.999575	0.000144017	0	0	0	0	0	0	0	0	0	0	0	0	0	0	0	0	0	0	0	0	0	0	0	0	0	0
NEW2947.S123.L004	234	3	9	None	Never	FormulaOnly	Never	No	5	0.450953	0.0001552	0.999845	0	0	1	0	0	0.0001552	0.999845	0.0001005	0	0.999744	0.0001552	0	0	0	0	0	0	0	0	0	0	0	0	0	0	0	0	0	0	0	0	0	0	0	0	0	0
NEW2948.S124.L004	234	3	11	None	Never	FormulaOnly	Never	No	4	0.433644	0.0002976	0.999702	0	0	1	0	0	0.0002976	0.999702	0.0001793	0	0.999523	0.0002976	0	0	0	0	0	0	0	0	0	0	0	0	0	0	0	0	0	0	0	0	0	0	0	0	0	0
NEW2949.S125.L004	234	3	12	None	Never	FormulaOnly	Never	No	5	0.418502	0.0001724	0.999828	0	0	1	0	0	0.0001724	0.999828	0.0001553	0	0.999626	0.0001724	0	0	0	0	0	0	0	0	0	0	0	0	0	0	0	0	0	0	0	0	0	0	0	0	0	0
NEW2950.S126.L004	234	3	13	None	Never	FormulaOnly	Never	No	9	0.432418	0.0020463	0.997954	0	9.57e-05	0.999904	9.57e-05	0	0.0019506	0.997954	0.000196	9.57e-05	0.997677	0.0001124	0.0018382	0	0	0	0	0	0	0	0	0	0	0	0	0	0	0	0	0	0	0	0	0	0	0	0	0
NEW2951.S127.L004	234	3	16	None	Never	FormulaOnly	Never	No	5	0.446585	0.0006088	0.999391	0	0.0001252	0.999875	0.0001252	0	0.0004836	0.999391	0.0004952	0.0001252	0.998896	0.0004836	0	0	0	0	0	0	0	0	0	0	0	0	0	0	0	0	0	0	0	0	0	0	0	0	0	0
NEW2952.S128.L004	234	3	18	None	Never	FormulaOnly	Never	No	4	0.458307	0.0001573	0.999843	0	0	1	0	0	0.0001573	0.999843	0.0001824	0	0.99966	0	0.0001573	0	0	0	0	0	0	0	0	0	0	0	0	0	0	0	0	0	0	0	0	0	0	0	0	0
NEW2953.S129.L004	234	3	21	None	Never	FormulaOnly	Never	No	7	0.503932	0.0017221	0.998278	0	0.0001618	0.999838	0.0001618	0	0.0015603	0.998278	7.42e-05	0.0001618	0.997888	0	0.0014559	0	0	0	0	0	0	0	0	0	0	0	0	0	0	0	0	0	0	0	0	0	0	0	0	0
NEW2954.S130.L004	234	3	24	None	Never	FormulaOnly	Never	No	6	0.658692	0.0001809	0.999819	0	8.37e-05	0.999916	8.37e-05	0	9.72e-05	0.999819	0.0005883	8.37e-05	0.999231	9.72e-05	0	0	0	0	0	0	0	0	0	0	0	0	0	0	0	0	0	0	0	0	0	0	0	0	0	0
NEW2955.S131.L004	234	3	27	None	Never	FormulaOnly	Never	No	6	0.492511	0.0001977	0.999802	0	0	1	0	0	0.0001977	0.999802	0.0001833	0	0.999619	0.0001657	3.2e-05	0	0	0	0	0	0	0	0	0	0	0	0	0	0	0	0	0	0	0	0	0	0	0	0	0
NEW2956.S198.L007	234	3	30	None	Never	FormulaOnly	Never	No	12	0.436357	0.0011939	0.998806	0	3.76e-05	0.999962	3.76e-05	0	0.0011563	0.998806	0.000357	3.76e-05	0.998322	7.55e-05	0.0007595	0	0	0	0	0	0	0	0	0	0	0	0	0	0	0	0	0	0	0	0	0	0	0	0	0
NEW2957.S199.L007	234	3	35	None	Never	FormulaOnly	Never	No	14	0.792303	0.0330293	0.966971	0	1.42e-05	0.999986	0	2.5e-06	0.0330293	0.966968	0.0002439	0	0.966374	0	0.0327567	0	0	0	0	0	0	0	0	0	0	0	0	0	0	0	0	0	0	0	0	0	0	0	0	0
NEW2958.S200.L007	241	2	2	None	Never	EBMonly	During	Yes	12	0.640235	8e-06	0.999852	0	0.0691124	0.930888	0	0.0691027	8e-06	0.93075	0.930578	0	0.000220031	0	8e-06	0	0	0	0	0	0	0	0	0	0	0	0	0	0	0	0	0	0	0	0	0	0	0	0	0
NEW2959.S174.L006	241	2	8	None	Never	EBMonly	During	Yes	9	0.780683	0.0165856	0.983414	0	0.108829	0.891171	0	0.108829	0.0165856	0.874586	0.872799	0	0.0017866	0	0.0165856	0	0	0	0	0	0	0	0	0	0	0	0	0	0	0	0	0	0	0	0	0	0	0	0	0
NEW2960.S2.L001	241	5	11	None	Never	EBMonly	During	No	17	1.59697	0.390989	0.609011	0	0.314512	0.685488	0.258168	0.0550305	0.132821	0.553981	0.152437	0.258125	0.401543	0.12797	0.0034954	0	0	0	0	0	0	0	0	0	0	0	0	0	0	0	0	0	0	0	0	4.25e-05	0	0	0	0
NEW2961.S201.L007	241	2	12	None	Never	EBMonly	During	No	13	0.844379	7.56e-05	0.999924	0.0001252	0.202333	0.797542	0	0.202333	7.56e-05	0.797592	0.796966	0	0.0005008	0	7.56e-05	0	0	0	0	0	0	0	0	0	0	0	0	0	0	0	0	0	0	0	0	0	0	0	0	0
NEW2962.S202.L007	241	2	13	None	Never	EBMonly	During	No	9	0.919209	0.0001137	0.999886	0.000274	0.233427	0.766299	0	0.233427	0.0001137	0.76646	0.766186	0	0	0	0.0001137	0	0	0	0	0	0	0	0	0	0	0	0	0	0	0	0	0	0	0	0	0	0	0	0	0
NEW2963.S203.L007	241	2	15	None	Never	EBMonly	During	No	11	0.86263	0.0902037	0.909796	9.59e-05	0.130202	0.869702	0	0.0400721	0.0902037	0.869724	0.869628	0	0	0	7.34e-05	0	0	0	0	0	0	0	0	0	0	0	0	0	0	0	0	0	0	0	0	0	0	0	0	0
NEW2964.S204.L007	241	2	18	None	Never	EBMonly	During	No	10	0.76948	0.0018028	0.998197	0.0001364	0.123041	0.876823	0	0.121375	0.0018028	0.876822	0.876686	0	0	0	0.0001365	0	0	0	0	0	0	0	0	0	0	0	0	0	0	0	0	0	0	0	0	0	0	0	0	0
NEW2965.S175.L006	222	3	73	None	Never	EBMonly	During	No	16	1.4526	0.131384	0.855091	0	0.0435377	0.956462	0.0019235	0	0.12946	0.855091	9.19e-05	0	0.543545	0.0861606	0.00337488	0	0	0	0	0	0	0	0	0	0	0	0	0	0	0	0	0	0	0	0	0.000112015	0	0	0	0
NEW2966.S109.L004	222	3	79	None	Never	EBMonly	During	No	20	1.42645	0.0946967	0.901223	0	0.0347459	0.965254	0.002575	0	0.0921217	0.901223	0.000483172	0	0.80759	0.0580063	0.000491417	0	0	0	0	0	0	0	0	0	0	0	0	0	0	0	0	0	0	0	0	0.00182836	0	0	0	0
NEW2967.S176.L006	222	3	86	None	Never	EBMonly	During	No	26	1.61611	0.189999	0.808648	0	0.150176	0.849824	0.0009817	0.0040021	0.189017	0.804646	0.0419337	0	0.681785	0.0413076	0.00214498	0	0	0	0	0	0	0	0	0	0	0	0	0	0	0	0	0	0	0	0	0.000608423	0	0	0	0
NEW2990.S215.L007	188	1	54	None	Never	EBM+Formula	During	No	13	1.00274	0.851008	0.148992	0	0.532773	0.467227	0.532813	0	0.318195	0.148992	0.0006479	0	0	0.000201	0.317994	0	0	0	0	0	0	0	0	0	0	0	0	0	0	0	0	0	0	0	0	0	0	0	0	0
NEW2991.S65.L003	188	2	48	None	Never	EBMonly	During	No	15	1.34457	0.140008	0.859992	0.000668	0.0001128	0.999219	0.0001128	0	0.139895	0.859992	0.654953	0	0.182851	0.139693	0.0001991	0	0	0	0	0	0	0	0	0	0	0	0	0	0	0	0	0	0	0	0	0	0	0	0	0
NEW2992.S216.L007	188	1	60	None	Never	EBM+Formula	During	No	8	0.217017	0.0336983	0.966302	0	0.0008772	0.999123	0.0008772	0	0.0328211	0.966302	0.0002026	1.2e-05	0.958548	0.0090727	0.0237484	0	0	0	0	0	0	0	0	0	0	0	0	0	0	0	0	0	0	0	0	0	0	0	0	0
NEW2993.S184.L006	188	2	45	None	Never	EBMonly	During	No	12	1.02275	0.565587	0.434413	0.000278	5.5e-06	0.999717	0	0	0.565587	0.434413	0.391831	0	0.0364288	0.563194	0.0023519	0	0	0	0	0	0	0	0	0	0	0	0	0	0	0	0	0	0	0	0	0	0	0	0	0
NEW2994.S185.L006	188	2	42	None	Never	EBMonly	During	No	13	0.994794	0.416112	0.583888	0	0	1	0.0002725	0	0.41584	0.583888	0.569371	0	0.0096358	0.411427	0.004374	0	0	0	0	0	0	0	0	0	0	0	0	0	0	0	0	0	0	0	0	0.0002725	0	0	0	0
NEW2995.S186.L006	188	2	36	None	Never	EBMonly	During	No	11	1.27677	0.448792	0.551208	0.0004099	0	0.99959	0	0	0.448792	0.551208	0.247374	0	0.293135	0.437684	0.0111086	0	0	0	0	0	0	0	0	0	0	0	0	0	0	0	0	0	0	0	0	0	0	0	0	0
NEW2996.S187.L006	188	1	34	None	Never	EBMonly	During	No	11	0.7611	0.479273	0.520726	0.515585	0	0.484415	0	0	0.479273	0.520726	0.0013641	0	0.0037437	0.473297	0.0059465	0	0	0	0	0	0	0	0	0	0	0	0	0	0	0	0	0	0	0	0	0	0	0	0	0
NEW2998.S188.L006	188	1	29	None	Never	EBMonly	During	No	12	0.633222	0.799597	0.199885	0.163763	0.000706366	0.83553	0.000706	0	0.798891	0.199885	0.0316586	0	0.00419447	0.000189898	0.799115	0	0	0	0	0	0	0	0	0	0	0	0	0	0	0	0	0	0	0	0	0	0	0	0	0
NEW3000.S237.L008	188	2	19	None	Never	EBMonly	During	Yes	41	2.25408	0.195908	0.800224	0.105379	0.0736303	0.820991	0.0919926	0	0.103915	0.800224	0.398392	0.0586577	0.250898	0.0150441	0.0864878	0	0	0	0	0	0	0	0	0	0	0	0	0	0	0	3.09e-05	0	0	0	0	0.000431268	0	0	0	0.000419422
NEW3001.S121.L004	188	2	17	None	Never	EBMonly	During	Yes	18	0.782465	0.0167668	0.983233	0.0024428	0.000937	0.99662	0.0007316	0	0.0160352	0.983233	0.975525	0	0.0050072	0.0130054	0.0027262	0	0	0	0	0	0	0	0	0	0	0	0	0	0	0	0	0	0	0	0	0	0	0	0	0
NEW3003.S218.L007	188	1	10	None	Never	EBMonly	During	No	10	0.451944	0.161548	0.838342	0	2.17e-05	0.999978	2.17e-05	0	0.161526	0.838342	0.000214718	2.17e-05	1.09e-05	0.000966707	0.160577	0	0	0	0	0	0	0	0	0	0	0	0	0	0	0	0	0	0	0	0	0	0	0	0	0
NEW3004.S219.L007	188	1	9	None	Never	EBMonly	During	No	7	0.684293	0.999914	8.59e-05	0	3.22e-05	0.999968	3.22e-05	0	0.999882	8.59e-05	7.53e-05	1.58e-05	0	0.417806	0.582075	0	0	0	0	0	0	0	0	0	0	0	0	0	0	0	0	0	0	0	0	0	0	0	0	0
NEW3005.S110.L004	188	1	4	None	Never	EBMonly	During	Yes	16	0.687362	0.35224	0.647647	0	0.000333131	0.999667	4.11e-05	0	0.352198	0.647476	0.000574365	3.7e-05	0.646237	0.000479248	0.351638	0	0	0	0	0	0	0	0	0	0	0	0	0	0	0	0	0	0	0	0	0	0	0	0	0
NEW3006.S159.L005	159	2	14	None	Never	FormulaOnly	After	No	8	0.422176	0.0056993	0.994301	0	4.57e-05	0.999954	8.12e-05	0	0.0056181	0.994301	0.994196	4.57e-05	3.52e-05	0.0038159	0.0018022	0	0	0	0	0	0	0	0	0	0	3.55e-05	0	0	0	0	0	0	0	0	0	0	0	0	0	0
NEW3007.S220.L007	152	1	14	None	Never	EBMonly	During	No	10	0.507563	0.90188	0.0980083	2.03e-05	7.35e-05	0.999906	7.35e-05	0	0.901807	0.0980083	0.000138615	6.6e-06	5.65e-05	0.86281	0.0390978	0	0	0	0	0	0	0	0	0	0	0	0	0	0	0	0	0	0	0	0	0	0	0	0	0
NEW3008.S221.L007	152	1	16	None	Never	EBMonly	During	No	5	0.711063	0.661641	0.338249	0	0	1	0	0	0.661641	0.338249	0.000318835	0	0	0.649647	0.0120671	0	0	0	0	0	0	0	0	0	0	0	0	0	0	0	0	0	0	0	0	0	0	0	0	0
NEW3009.S222.L007	152	1	20	None	Never	EBMonly	During	No	11	0.333361	0.0757509	0.924249	0	0.0001232	0.999877	0.0001232	0	0.0756277	0.924249	1.78e-05	0	0.0001933	0.043728	0.0318997	0	0	0	0	0	0	0	0	0	0	0	0	0	0	0	0	0	0	0	0	0	0	0	0	0
NEW3010.S223.L007	152	1	22	None	Never	EBMonly	During	No	9	0.565487	0.931482	0.0685179	0	1.8e-06	0.999998	0	0	0.931482	0.0685179	0	0	0.0120074	0.863088	0.0683924	0	0	0	0	0	0	0	0	0	0	0	0	0	0	0	0	0	0	0	0	0	0	0	0	0
NEW3011.S224.L007	152	1	34	None	Never	EBM+Formula	During	No	13	0.066409	0.999489	0.0004669	0	9.58e-05	0.999904	2.95e-05	0	0.999459	0.0004579	0	0	0.0001035	0.98878	0.0106665	0	0	0	0	0	0	0	0	0	0	0	0	0	0	0	0	0	0	0	0	0	0	0	0	0
NEW3012.S225.L007	152	3	36	None	Never	EBM+Formula	During	No	13	1.60605	0.522332	0.476891	0	0.356747	0.643253	0.153772	0	0.36856	0.476891	0.00614978	0	0.470572	0.0838418	0.0821492	0	0	0	0	0	0	0	0	0	0	0	0	0	0	0	0	0	0	0	0	0	0	0	0	0
NEW3013.S160.L005	152	2	45	None	Never	EBM+Formula	During	No	12	0.907251	0.277875	0.721754	0	0.214998	0.785002	0.0646443	0	0.213231	0.721754	0.722022	0	0	0	0.0024335	0	0	0	0	0	0	0	0	0	0.000166462	0.0603368	0	0	0.00416504	0	0	0	0	0	0	0	0	0	0	0
NEW3015.S226.L008	152	3	50	None	Never	EBM+Formula	During	No	13	1.75095	0.481864	0.518136	0	0.150179	0.849821	0	0	0.481864	0.518136	0.0952088	0	0.395945	0.317769	0.0121361	0	0	0	0	0	0	0	0	0	0	0	0	0	0	0	0	0	0	0	0	0	0	0	0	0
NEW3016.S161.L005	152	2	55	None	Never	EBM+Formula	During	No	22	1.21117	0.400459	0.540333	0	0.0495326	0.950467	0.353971	0	0.0464878	0.540333	0.574239	2.92e-05	5.71e-05	0	0.00586157	0	8.24e-05	0	0	0	0	0	0	0	0.0039927	0.366152	0	0	0.000107994	0	0	0	0	0	0	0	0	0	0	0
NEW3017.S227.L008	186	4	10	None	Never	EBMonly	During	No	23	1.67254	0.76142	0.23858	0.00229	0.0530264	0.944684	0.133744	0	0.627676	0.23858	0.0633575	0	0.172334	0.503899	0.0569463	0	0	0	0	0	0	0	0	0	0	0	0	0	0	0	0	0	0	0	0	0.125357	0	0	0	0
NEW3018.S228.L008	186	1	11	None	Never	EBM+Formula	During	No	8	0.661266	0.0961035	0.896974	0	0.0026723	0.997328	0.0026538	0	0.0934497	0.896974	0.0784534	0	0.000129597	0.00758863	0.0865125	0	0	0	0	0	0	0	0	0	0	0	0	0	0	0	0	0	0	0	0	0	0	0	0	0
NEW3019.S193.L007	186	1	12	None	Never	EBM+Formula	During	No	14	0.220178	0.0177581	0.982217	0.000454811	0.00173404	0.997811	2.29e-05	0	0.0177352	0.982217	0.00177714	2.29e-05	0	0.00897932	0.00704517	0	0	0	0	0	0	0	0	0	0	0	0	0	0	0	0	0	0	0	0	0	0	0	0	0
NEW3023.S162.L005	186	5	20	None	Never	EBM+Formula	During	No	19	1.9845	0.401369	0.597927	0.000624109	0.110644	0.888732	0.072521	0	0.328848	0.597927	0.108531	0.0702085	0	0.174933	0.00300961	0	0	0	0	0	0	0	0	0	0	0	0	0	0	0	0	0	0	0	0	0	0	0	0	0
NEW3024.S233.L008	186	1	23	None	Never	EBM+Formula	During	No	11	0.249788	0.965972	0.0340282	0	8.8e-05	0.999912	8.8e-05	0	0.965884	0.0340282	0.0029281	1.16e-05	7.42e-05	0.949425	0.0164585	0	0	0	0	0	0	0	0	0	0	0	0	0	0	0	0	0	0	0	0	0	0	0	0	0
NEW3026.S235.L008	186	3	30	None	Never	EBM+Formula	During	No	9	0.611168	0.0748505	0.925149	0	0.0498634	0.950137	0.000171	0	0.0746795	0.925149	0.0812484	0.0001125	0.0006186	0.0171321	0.007855	0	0	0	0	0	0	0	0	0	0	0	0	0	0	0	0	0	0	0	0	0	0	0	0	0
NEW3027.S61.L002	186	5	28	None	Never	EBM+Formula	During	No	22	1.53297	0.685047	0.314488	2.59e-05	0.558314	0.44166	0.549284	1.06e-05	0.135763	0.314477	0.208133	0.544274	5.71e-05	0.0289793	0.00326922	0	0	0	0	0	0	0	0	0	0	0	0	0	0	0	0	0	0	0	0	0	0	0	0	0
NEW3029.S194.L007	186	5	38	None	Never	EBM+Formula	During	No	26	1.73454	0.316473	0.683527	0	0.298386	0.701614	0.268967	0	0.0475058	0.683527	0.430285	0.2626	0	0.0146637	0.0003753	0	0	0	0	0	0	0	0	0	0	0	0	0	0.0001012	0	1.04e-05	0	0	0	0	0	0	0	0	0
NEW3030.S20.L001	186	5	42	None	Never	EBM+Formula	During	No	30	1.26842	0.766321	0.23366	0	0.730123	0.269877	0.693372	0	0.072949	0.23366	0.127392	0.687302	0	0.0239848	0.000373706	0	0	0	0	0	0	0	0	0	0	0	0	0	0	0	0	0	0	0	0	0	0	0	0	0
NEW3032.S191.L006	176	1	2	None	Never	EBM+Formula	During	Yes	17	0.888488	0.195567	0.793601	0	0.188319	0.811681	0.173416	0.0069928	0.0221505	0.0410843	0.0285777	0.174508	0.000197034	0.0137157	0	0	0	0	0	0	0	0	0	0	0	0	0	0	0	0	0	0	0	0	0	0	0	0	0	0
NEW3033.S239.L008	176	1	12	None	Never	FormulaOnly	After	No	21	0.710453	0.233472	0.766479	0	0.754978	0.245022	0.0003638	0.0002784	0.233109	0.0126673	0.00736665	0.000254312	0.000217608	0.00727755	0.214558	0	0	0	0	0	3.38e-05	0	0	0	0	0	0	0	0	0	0	0	0	0	0	0	0	0	0	0
NEW3034.S240.L008	176	1	10	None	Never	EBM+Formula	During	No	22	0.258351	0.963122	0.0365916	0	0.0305609	0.969439	0.0010555	0.0226314	0.962067	0.007532	0.00477236	0.000400889	0.000512647	0.00552918	0.956218	0	0	0	0	0	0	0	0	0	0	0	0	0	0	0	0	0	0	0	0	0	0	0	0	0
NEW3035.S163.L005	176	5	13	None	Never	FormulaOnly	After	No	15	0.796554	0.863393	0.136607	0	0.797355	0.202645	0.804482	0	0.0589104	0.136607	0.0132048	0.797355	2.24e-05	0.0493176	0.0066569	0	0	0	0	0	0	0	0	0	0	0.0071271	0	0	0	0	0	0	0	0	0	0	0	0	0	0
NEW3036.S241.L008	176	1	15	None	Never	FormulaOnly	After	No	13	0.78411	0.62809	0.371695	0	0.000595818	0.999404	0.0003077	0	0.627782	0.371455	0.0158148	0.000307766	0.00753732	0.00105053	0.626819	0	0	0	0	0	0	0	0	0	0	0	0	0	0	0	0	0	0	0	0	0	0	0	0	0
NEW3038.S243.L008	176	1	23	None	Never	FormulaOnly	After	No	11	0.0750073	0.0029963	0.996586	0	0.0001121	0.999888	0.0001121	0	0.0028842	0.996586	0.00021459	8.7e-06	0.00031023	0.00288351	1.9e-06	0	0	0	0	0	0	0	0	0	0	0	0	0	0	0	0	0	0	0	0	0	0	0	0	0
NEW3039.S117.L007	176	5	25	None	Never	FormulaOnly	After	No	20	1.59872	0.859968	0.140032	0	0.538933	0.461067	0.554158	0	0.30581	0.140032	0.0150977	0.538933	0.0426423	0.158192	0.0001614	0	0	0	0	0	0	0	0	0	0	0.0152251	0	0	0	0	0	0	0	0	0	0	0	0	0	0
NEW3040.S118.L007	176	5	32	None	Never	FormulaOnly	After	No	21	1.40805	0.918005	0.0819952	0	0.628686	0.371314	0.658631	0	0.259374	0.0819952	0.0057133	0.62757	0.0354386	0.132239	0.0007297	0	0	0	0	0	0	0	0	0	0	0.0299091	0	0	0	0	0	0	0	0	0	0	0	0	0	0
NEW3041.S244.L008	176	2	35	None	Never	FormulaOnly	After	No	19	1.58058	0.4226	0.494643	0	0.0317492	0.968251	0.373054	0.0035232	0.0495461	0.491005	0.500537	0	0.0340918	0.0308411	0	0.125504	0	0.276601	0	0	0	0	0	0	0	0	0	0	0	0	0	0	0	0	0	0	0	0	0	0
NEW3042.S245.L008	176	3	38	None	Never	FormulaOnly	After	No	21	1.3693	0.14556	0.85444	0	0.11137	0.88863	0.0775154	0	0.0680443	0.85444	0.836697	0.0706266	0.003365	0.0104294	0.0020781	0	0	0	0	0	0	0	0	0	0	0	0	0	0	0	0	0	0	0	0	0.0018328	0	0	0	0
NEW3043.S246.L008	176	3	45	None	Never	FormulaOnly	After	No	15	1.52013	0.0889613	0.910059	0	0.0432463	0.956754	0.0268992	0	0.0620621	0.910059	0.696541	0.0180358	0.0635542	0.040355	0.00249915	0	0	0	0	0	0	0	0	0	0	0	0	0	0	0	0	0	0	0	0	0	0	0	0	0
NEW3044.S247.L008	182	1	9	None	Never	EBMonly	During	No	39	0.948535	0.9332	0.0668002	0	0.76095	0.23905	0.745046	0	0.188153	0.0663997	0.0007012	0.733846	0.0642425	0.155224	0.0004008	0	0	6.9e-06	0	0	0	0	0.0032141	0	0	0	0	0	0	0	0	0	0	0	0	0.0001048	0	0	0	0
NEW3045.S248.L008	182	3	11	None	Never	EBMonly	During	No	19	1.37407	0.221461	0.778539	0	0.197665	0.802335	0.189048	0	0.0324129	0.77853	0.765669	0.0667542	0.0051724	0.0164438	0.0052345	0	0	0	0	0	0	0	0	0	0	0	0	0	0	0	0	0	0	0	0	4.81e-05	0	0	0	0
NEW3047.S250.L008	182	2	15	None	Never	EBMonly	During	No	19	1.46677	0.204552	0.515698	0	0.0353705	0.96463	0.0406417	0	0.163911	0.515698	0.667013	0	0.0240416	0.198168	0.023995	0.0264682	0	0	0	0	0	0	0	0	0	0	0	0	0	0	0	0	0	0	0	0	0	0	0	0
NEW3048.S251.L008	182	1	18	None	Never	EBMonly	During	No	12	0.913712	0.276419	0.723129	0	0.00191693	0.998083	7.86e-05	0	0.276341	0.723129	0.000343555	0	0	0.273435	8.46e-05	0	0	0	0	0	0	0	0	0	0	0	0	0	0	0	0	0	0	0	0	0	0	0	0	0
NEW3049.S252.L008	182	3	20	None	Never	EBMonly	During	No	17	0.688276	0.919663	0.0766706	0	0.859893	0.140107	0.850788	0	0.0688752	0.0766706	0.00185841	0.852554	0.0740282	0.00119036	0.0533073	0	0	0	0	0	0	0	0	0	0	0	0	0	0	0	0	0	0	0	0	0.00023446	0	0	0	0
NEW3050.S253.L008	182	5	23	None	Never	EBMonly	During	No	36	1.5564	0.792625	0.207375	0	0.787381	0.212619	0.780887	0	0.0117384	0.207305	0.0562819	0.778978	0.0062416	0.0051081	3.38e-05	0	0	0	0	0	0	0	0	0	0	0	0	0	0	0	0	0	0	0	0	0	0	0	0	0
NEW3051.S254.L008	182	3	25	None	Never	EBMonly	During	No	21	1.40643	0.620421	0.37946	0.000733187	0.09897	0.900297	0.0002363	0	0.620185	0.379231	0.176382	0.000145717	0.00326599	0.515719	0.00601392	0	0	0	0	0	0	0	0	0	0	0	0	0	0	0	5.2e-06	0	0	0	0	0	0	0	0	0
NEW3052.S255.L008	182	1	27	None	Never	EBMonly	During	No	11	1.02194	0.497114	0.502478	0	0.0698835	0.930117	0.0003495	0	0.496765	0.502478	0.00128823	0	0.000257405	0.414429	0.0130045	0	0	0	0	0	0	0	0	0	0	0	0	0	0	0	0	0	0	0	0	0	0	0	0	0
NEW3053.S256.L008	182	1	30	None	Never	EBMonly	During	No	20	0.841582	0.973679	0.0263207	0	0.112364	0.887636	0.0880463	0	0.885633	0.0263207	0.0009831	1.29e-05	0.0001236	0.787448	0.0696798	0	0	0	0	0	0	0	0	0	0	0	0	0.0001962	0	0	0	0	0	0	0	0	0	0	0	0
NEW3054.S257.L008	182	4	33	None	Never	EBMonly	During	No	19	1.38947	0.86728	0.13272	0	0.198732	0.801268	0.169962	0	0.697319	0.132652	0.0050166	0	0	0.569799	0.0270648	0	0	0	0	0	0	0	0	0	0	0	0	4e-05	0	0	0	0	0	0	0	0	0	0	0	0
NEW3055.S258.L008	182	4	36	None	Never	EBMonly	During	No	24	1.55404	0.676904	0.323096	0	0.32177	0.67823	0.299272	0	0.377633	0.323096	0.0122484	0.0002346	0.0079877	0.275155	0.0069723	0	0.000348	0	0	0	0	0	0	0	0	0	0	0.0009679	0	0	0	0	0	0	0	0	0	0	0	0
NEW3057.S3.L001	182	5	41	None	Never	EBMonly	During	No	11	1.4558	0.573685	0.426315	0	0.414222	0.585778	0.332399	0.038719	0.241287	0.387596	5.9e-05	0.332364	0.38749	0.197176	0.000972	0	0	0	0	0	0	0	0	0	0	0	0	0	0	0	0	0	0	0	0	3.43e-05	0	0	0	0
NEW3058.S4.L001	182	5	43	None	Never	EBMonly	During	No	9	1.19793	0.465868	0.534131	0	0.301483	0.698517	0.288587	0.0038007	0.177281	0.530331	0	0.286891	0.530331	0.163976	0.0025146	0	0	0	0	0	0	0	0	0	0	0	0	0	0	0	0	0	0	0	0	0.001696	0	0	0	0
NEW3060.S5.L001	182	1	59	None	Never	EBMonly	During	No	11	1.18698	0.391994	0.608006	0	0.568191	0.431809	0.363861	0.203886	0.028133	0.40412	0.0001424	0.363472	0.403931	0.0271407	0.0001592	0	0	0	0	0	0	0	0	0	0	0	0	0	0	0	0	0	0	0	0	0.0003892	0	0	0	0
NEW3061.S122.L004	182	1	62	None	Never	EBMonly	During	No	11	1.02768	0.289129	0.710871	0	0.402257	0.597743	0.273687	0.130087	0.0154417	0.580784	0	0.27175	0.580436	0.0137746	0.0012478	0	0	0	0	0	0	0	0	0	0	0	0	0	0	0	0	0	0	0	0	0.0019373	0	0	0	0
NEW3062.S7.L001	182	1	55	None	Never	EBMonly	During	No	11	0.991116	0.398733	0.601267	0	0.457286	0.542714	0.382117	0.0750017	0.016616	0.526265	0	0.381449	0.526187	0.0146487	0.0011634	0	0	0	0	0	0	0	0	0	0	0	0	0	3.11e-05	0	0	0	0	0	0	0.0006372	0	0	0	0
NEW3063.S8.L001	182	1	65	None	Never	EBMonly	During	No	15	1.10896	0.50215	0.497459	0	0.512926	0.487074	0.451852	0.063182	0.0502977	0.434278	0.000295099	0.448417	0.433895	0.0461604	0.00320155	0	0	0	0	0	0	0	0	0	0	0	0	0	0	0	0	0	0	0	0	0.00326497	0	0	0	0
NEW3064.S9.L001	182	1	72	None	Never	EBMonly	During	No	21	1.18848	0.476373	0.523342	0	0.531731	0.468269	0.432986	0.103349	0.0433872	0.419994	0.000310488	0.42686	0.417972	0.0410863	0.00100008	0	0	0	0	0	0	0	0	0	0	0	0	0	0	0	0	0	0	0	0	0.0059524	0	0	0	0
NEW3065.S192.L006	159	1	6	None	Never	EBMonly	During	Yes	14	0.539788	0.992919	0.0069785	0	0.00228173	0.997718	0.0018368	0.0005403	0.991082	0.0064382	0.00386	0.00172058	0.00257886	0.000858086	0.990326	0	0	0	0	0	0	0	0	0	0	0	0	0	0	0	0	0	0	0	0	9.56e-05	0	0	0	0
NEW3067.S208.L008	159	1	9	None	Never	EBMonly	During	No	13	0.97441	0.999011	0.0009474	0.068804	3e-06	0.931193	0.0699204	0	0.929091	0.0009474	0.000811733	0	0.0001357	0.32949	0.599639	0	0	0	0	0	0.000191808	0	0	0	0	0	0	0	0	0	0	0	0	0	0	0	0	0	0	7.3e-06
NEW3070.S72.L003	159	2	15	None	Never	FormulaOnly	After	No	18	0.876448	0.122198	0.877802	0.0012158	0.0043814	0.994403	0	0	0.122198	0.877802	0.873755	0	0.0022957	0.075886	0.0033046	0	0	0	0	0	0	0	0	0	0	0	0	0	0	0	0	0	0	0	0	0	0	0	0	0
NEW3071.S10.L001	159	2	17	None	Never	FormulaOnly	After	No	9	0.61672	0.0182132	0.981787	0	0.0003345	0.999666	0.0002238	8.45e-05	0.0179894	0.981702	0.980878	0.0002238	0.0004574	0.0179632	0	0	0	0	0	0	0	0	0	0	0	0	0	0	0	0	0	0	0	0	0	0	0	0	0	0
NEW3072.S11.L001	159	2	18	None	Never	FormulaOnly	After	Yes	9	0.805853	0.108632	0.891368	0	4.69e-05	0.999953	0	0	0.108632	0.891368	0.889678	0	0.0016905	0.0974273	0.0105494	0	0	0	0	0	0	0	0	0	0	0	0	0	0	0	0	0	0	0	0	0	0	0	0	0
NEW3073.S12.L001	159	2	21	None	Never	FormulaOnly	After	Yes	18	1.30335	0.104386	0.895614	0	0.0546933	0.945307	0.0243512	0	0.0800347	0.895614	0.727778	0	0.163611	0.0288936	0.000523	0	0	0	0	0	0	0	0	0	0	0	0	0	0	0	0	0	0	0	0	0	0	0	0	0
NEW3074.S13.L001	159	2	23	None	Never	FormulaOnly	After	Yes	6	0.686132	0.0078669	0.991998	0	5.97e-05	0.99994	0	0	0.0078669	0.991998	0.964045	0	0.0274654	0.00780826	0	0	0	0	0	0	0	0	0	0	0	0	0	0	0	0	0	0	0	0	0	0	0	0	0	0
NEW3079.S15.L001	152	2	6	None	Never	EBMonly	During	Yes	7	1.02665	0.134032	0.865968	0	0.0001532	0.999847	0	0.0001532	0.134032	0.865815	0.86554	0	0.0002746	0	0.134032	0	0	0	0	0	0	0	0	0	0	0	0	0	0	0	0	0	0	0	0	0	0	0	0	0
NEW3145.S42.L002	203	3	10	None	Never	EBMonly	During	Yes	11	1.64701	0.118578	0.881422	0.0007892	0	0.999211	0	0	0.118578	0.881422	0.195073	0	0.6852	0.0998627	0.0187149	0	0	0	0	0	0	0	0	0	0	0	0	0	0	0	0	0	0	0	0	0	0	0	0	0
NEW3146.S43.L002	203	2	16	None	Never	EBMonly	During	No	13	1.65513	0.237782	0.762218	0	0.0155517	0.984448	0.0155186	0	0.222263	0.762218	0.580502	0.0001289	0.181047	0.169553	0.0526766	0	0	0	0	0	0	0	0	0	0	0	0	0	0	0	0	0	0	0	0	0	0	0	0	0
NEW3148.S44.L002	203	2	23	None	Never	EBMonly	During	No	13	1.7987	0.234266	0.765734	0	0.0530037	0.946996	0.0522169	0	0.18205	0.765734	0.467006	0	0.298192	0.056754	0.124509	0	0	0	0	0	0	0	0	0	0	0	0	0	0	0	0	0	0	0	0	0	0	0	0	0
NEW3149.S62.L002	203	3	26	None	Never	EBMonly	During	No	8	1.89108	0.352283	0.647717	0	0.106545	0.893455	0.10455	0	0.247733	0.647717	0.344637	0	0.30308	0.0627073	0.183031	0	0	0	0	0	0	0	0	0	0	0	0	0	0	0	0	0	0	0	0	0	0	0	0	0
NEW3150.S46.L002	203	3	34	None	Never	EBMonly	During	No	20	1.47771	0.229379	0.770621	0	0.0248252	0.975175	0.0182055	0	0.211174	0.770621	0.0531983	0	0.713945	0.129097	0.0753105	0	0	0	0	0	0	0	0	0	0	0	0	0	0.000281	0	3.29e-05	0	0	0	0	0	0	0	0	0
NEW3151.S47.L002	203	3	38	None	Never	EBMonly	During	No	9	1.5637	0.572646	0.427354	0	0.0062151	0.993785	0	0	0.572646	0.427354	0.060536	0	0.366818	0.374816	0.187	0	0	0	0	0	0	0	0	0	0	0	0	0	0	0	0	0	0	0	0	0	0	0	0	0
NEW3152.S124.L004	203	3	42	None	Never	EBMonly	During	No	10	1.47778	0.24578	0.75422	0	0.0053381	0.994662	0.0004481	0	0.245332	0.75422	0.0589356	0.0004481	0.695284	0.13521	0.101293	0	0	0	0	0	0	0	0	0	0	0	0	0	0	0	0	0	0	0	0	0	0	0	0	0
NEW3155.S49.L002	206	3	11	None	Never	EBMonly	During	Yes	10	0.470879	0.0394419	0.960406	0	0	1	0	0	0.0394419	0.960406	0.00176927	0	0.87587	0.0385439	0.000903937	0	0	0	0	0	0	0	0	0	0	0	0	0	0	0	0	0	0	0	0	0	0	0	0	0
NEW3156.S50.L002	206	3	15	None	Never	EBMonly	During	Yes	12	0.955271	0.470178	0.529703	0	0.0002065	0.999793	0.0001917	0	0.469986	0.529703	0.000623274	6.18e-05	0.431738	0.469784	0.000211025	0	0	0	0	0	0	0	0	0	0	0	0	0	0	0	1.43e-05	0	0	0	0	0	0	0	0	0
NEW3157.S51.L002	206	3	17	None	Never	EBMonly	During	Yes	8	0.358924	0.0738399	0.925898	0	7.2e-06	0.999993	7.2e-06	0	0.0738327	0.925898	0.000510433	7.2e-06	0.907672	0.0735668	0.000285275	0	0	0	0	0	0	0	0	0	0	0	0	0	0	0	0	0	0	0	0	0	0	0	0	0
NEW3158.S52.L002	206	3	26	None	Never	EBMonly	During	No	14	1.24776	0.336836	0.663164	0.0036314	0.0355454	0.960823	0.0112756	0	0.32556	0.663164	0.0003008	0	0.441081	0.292933	0.0047264	0	0	0	0	0	0	0	0	0	0	0	0	0	0	0	0	0	0	0	0	0	0	0	0	0
NEW3160.S54.L002	206	3	34	None	Never	EBMonly	During	No	20	1.24997	0.487297	0.512703	0.0092252	0.079362	0.911413	0.0165102	0	0.470787	0.512703	0.0005791	0	0.472377	0.396659	0.00185	0	0	0	0	0	0	0.0002008	0	0	0	0	0	0	0.0041908	0	0	0	0	0	0	0	0	0	0	0
NEW3161.S111.L004	206	3	37	None	Never	EBMonly	During	No	20	1.96223	0.655802	0.344085	0	0.480162	0.519838	0.0015852	0	0.654217	0.344085	0.048841	0	0.176067	0.17084	0.00479994	0	0	0	0	0	0	0	0	0	0	0	0	0	0.00145236	0	0	0	0	0	0	0	0	0	0	0
NEW3162.S55.L002	206	1	40	None	Never	EBMonly	During	No	18	0.685205	0.826478	0.173522	0	0.0040534	0.995947	0.0006367	0	0.825841	0.173522	0.15872	0	0.0099687	0.812995	0.0049953	0	0	0	0	0	0.0001158	0	0	0	0	0	0	0	0	0	0	0	0	0	0	0	0	0	0	0
NEW3163.S1.L001	206	3	21	None	Never	EBMonly	During	No	12	1.04608	0.402186	0.597813	0	0.0049415	0.995058	0.0057519	0	0.396435	0.597813	0.0025489	0.0049024	0.473225	0.393748	0.0026474	0	0	0	0	0	0	0	0	0	0	0	0	0	0	0	0	0	0	0	0	0	0	0	0	2.11e-05
NEW3164.S56.L002	203	3	48	None	Never	EBMonly	During	No	18	1.80582	0.361133	0.638867	0	0.016605	0.983395	0.0029559	0	0.358177	0.638867	0.145048	0	0.493645	0.208936	0.108686	0	0	0	0	0	0	0	0	0	0	0	0	0	0	0	0	0	0	0	0	0.0004106	0	0	0	0
NEW3165.S57.L002	203	3	53	None	Never	EBMonly	During	No	18	2.24211	0.61842	0.38158	0	0.231097	0.768903	0.0644044	0	0.554016	0.38158	0.136197	0	0.245095	0.238276	0.0918555	0	0	0	0	0	0	0	0	0	0	0	0	0	0	0	0	0	0	0	0	0.0022466	0	0	0	0
NEW3166.S94.L004	203	2	58	None	Never	EBM+Formula	During	No	25	2.11047	0.582891	0.417108	0	0.128613	0.871387	0.245318	0	0.337574	0.417108	0.309916	0.0008641	0.107065	0.23321	0.0203538	0	0	0	0	0	0	0	0	0	0	0.14026	0	0	3.46e-05	0	0	0	0	0	0	0.0050818	0	0	0	0
NEW3168.S112.L004	206	2	45	None	Never	EBMonly	During	No	24	1.57433	0.550234	0.449229	0.000389168	0.0713898	0.928221	0.0007275	0	0.549507	0.449229	0.343766	0	0.0210507	0.468173	0.000907287	0	0	0	0	0	0	0	0	0	0	0	0	0	0	0	0	0	0	0	0	0.000231324	0	0	0	0
NEW3169.S123.L008	207	3	4	None	Never	EBM+Formula	During	Yes	20	1.80745	0.585781	0.407309	0	0.107789	0.892211	0.002637	0	0.583144	0.407309	0.21454	0	0.11824	0.46905	0.000303598	0	0	0	0	0	0	0	0	0	0	0	0	0	0	0	0.000959026	0	0	0	0	0	0	0	0	0
NEW3170.S124.L008	207	3	6	None	Never	EBM+Formula	During	Yes	10	0.816164	0.0572498	0.942262	0	0.000130664	0.999869	0.0001306	0	0.0571192	0.942262	0.0797755	0	0	0.000589277	0.0561568	0	0	0	0	0	0	0	0	0	0	0	0	0	0	0	0	0	0	0	0	0	0	0	0	0
NEW3171.S58.L002	207	3	7	None	Never	EBM+Formula	During	Yes	9	0.764471	0.0150175	0.984982	0	0.0003927	0.999607	0.0003927	0	0.0146248	0.984982	0.0874887	0	9.1e-06	0.0001841	0.0144407	0	0	0	0	0	0	0	0	0	0	0	0	0	0	0	0	0	0	0	0	0	0	0	0	0
NEW3172.S59.L002	207	3	11	None	Never	EBM+Formula	During	Yes	14	1.25111	0.0089119	0.991088	0	0.009466	0.990534	0.0018732	0	0.0070387	0.991088	0.133927	0	0.0155644	0.0048033	0.000561	0	0	0	0	0	0	0	0	0	0	0	0	0	0	0	0	0	0	0	0	0	0	0	0	0
NEW3173.S60.L002	207	3	17	None	Never	FormulaOnly	After	Yes	13	1.26453	0.0542659	0.945734	0	1.54e-05	0.999985	0	0	0.0542659	0.945734	0.085279	0	0.0021472	0.0534868	0.0007637	0	0	0	0	0	0	0	0	0	0	0	0	0	0	0	0	0	0	0	0	0	0	0	0	0
NEW3174.S61.L002	207	3	21	None	Never	FormulaOnly	After	No	18	1.3453	0.138912	0.861088	0	0.0076252	0.992375	0.0008624	0	0.13805	0.861088	0.102036	0	0.0260727	0.132722	0.0037196	0	0	0	0	0	0	0	0	0	0	0	0	0	0	0	0	0	0	0	0	0	0	0	0	0
NEW3175.S62.L002	207	3	23	None	Never	FormulaOnly	After	No	19	1.3759	0.39611	0.60389	0	0.0023592	0.997641	0.0011514	0	0.394958	0.60389	0.061281	0	0.0034323	0.39258	0.0014215	0	0	0	0	0	0	0	0	0	0	0	0	0	0	0	2.4e-06	0	0	0	0	0.0005537	0	0	0	0
NEW3176.S63.L002	207	3	32	None	Never	FormulaOnly	After	No	23	1.81005	0.832714	0.167286	0	0.130767	0.869233	0.123503	0.004146	0.709211	0.16314	0.0934839	0	0.0160619	0.620533	0.0835743	0	0	0	0	0	0	0	0	0	0	0	0	0	0	0	0	0	0	0	0	0.0018516	0	0	0	0.0001202
NEW3177.S130.L005	207	3	33	None	Never	FormulaOnly	After	No	23	1.64068	0.892904	0.107096	0	0.13368	0.86632	0.129854	0.0005031	0.76305	0.106593	0.0269003	0.0007552	0.0051274	0.713322	0.0414176	0	0	0	0	0	0	0	0	0	0	0	0	0	0	0	0	0	0	0	0	0.0052516	0	0	0	0
NEW3178.S131.L005	207	3	38	None	Never	FormulaOnly	After	No	21	1.74119	0.750226	0.249774	0	0.0497022	0.950298	0.0493435	0.0007856	0.700883	0.248988	0.0801099	0.0001455	0.0216339	0.668916	0.0319114	0	0	0	0	0	0	0	0	0	0	0	0	0	0	0	5.76e-05	0	0	0	0	0.0003926	0	0	0	0
NEW3179.S132.L005	207	3	40	None	Never	FormulaOnly	After	No	27	1.58109	0.856364	0.143636	0	0.0791939	0.920806	0.0711311	0.0040574	0.785232	0.139579	0.0541304	0.0001381	0.0066264	0.754706	0.0262907	0	0	0	0	0	0	0	0	0	0	0	0	0	0	0	0	0	0	0	0	0.0001793	0	0	0	0
NEW3180.S113.L004	209	4	6	None	Never	EBMonly	During	Yes	20	0.983993	0.983404	0.0165955	0	0.0842808	0.915719	0	0	0.983404	0.0165955	9.06e-05	0	0.0045817	0.0004515	0.827978	0	0	0	0	0	0	0	0	0	0	0	0	0	0	0	0	0	0	0	0	0	0	0	0	0
NEW3181.S114.L004	209	1	12	None	Never	EBMonly	During	No	13	0.41535	0.0084083	0.991592	0	0.0343459	0.965654	0.0035577	0.0307882	0.0048506	0.960803	0.0463508	0.0035577	0.914328	0.0012525	0	0	0	0	0	0	0	0	0	0	0	0	0	0	0	0	0	0	0	0	0	0	0	0	0	0
NEW3182.S133.L005	209	2	14	None	Never	EBM+Formula	During	No	17	1.01719	0.172621	0.827379	0.000106	0.170396	0.829498	0.15801	0.0116037	0.0146105	0.815776	0.0998655	0.157963	0.715804	0.000213	0.0079199	0	0	0	0	0	0	0	0	0	0	0	0	0	0	0	0	0	0	0	0	0	0	0	0	0
NEW3183.S134.L005	209	3	15	None	Never	EBM+Formula	During	No	14	1.32152	0.556699	0.443246	0	0.547616	0.452384	0.543601	0.0029358	0.0130978	0.44031	0.0698476	0.543631	0.370487	1.81e-05	0.00281116	0	0	0	0	0	0	0	0	0	0	0	0	0	0	0	0	0	0	0	0	0	0	0	0	0
NEW3184.S135.L005	209	2	16	None	Never	EBM+Formula	During	No	17	1.51796	0.545393	0.454529	0	0.534384	0.465616	0.527168	0.0069393	0.0182249	0.44759	0.228667	0.527086	0.218875	0.000443834	0.0115512	0	0	0	0	0	0	0	0	0	0	0	0	0	0	0	0	0	0	0	0	0	0	0	0	0
NEW3185.S136.L005	209	3	20	None	Never	EBM+Formula	During	No	19	1.35967	0.728566	0.271356	0	0.676033	0.323967	0.674857	0	0.0537086	0.271356	0.0724183	0.67482	0.198959	0.00362518	0.00138391	0	0	0	0	0	0	0	0	0	0	0	0	0	0	0	1.32e-05	0	0	0	0	0	0	0	0	5.1e-05
NEW3186.S137.L005	209	3	23	None	Never	EBM+Formula	During	No	13	1.51793	0.629515	0.369796	0	0.600709	0.399291	0.599333	0	0.0301823	0.369796	0.152673	0.59974	0.217378	0.00678707	0.00218149	0	0	0	0	0	0	0	0	0	0	0	0	0	0	0	0	0	0	0	0	0	0	0	0	0
NEW3187.S138.L005	209	4	31	None	Never	EBM+Formula	During	No	16	1.30081	0.813125	0.185777	0	0.757957	0.242043	0.756343	0.0001622	0.0567824	0.185615	0.0236699	0.757155	0.1613	0.0347103	0.000379116	0	0	0	0	0	0	0	0	0	0	0	0	0	0	0	0	0	0	0	0	0	0	0	0	0
NEW3188.S139.L005	209	2	44	None	Never	FormulaOnly	After	No	23	1.54342	0.81521	0.181271	0	0.76895	0.23105	0.741191	0.0132973	0.074019	0.167974	0.145968	0.743461	0.0195866	0.0342044	0.00164258	0	0	0	0	0	0	0	0	0	0	0	0	0	0	0	0	0	0	0	0	8.23e-05	0	0	0	0
NEW3189.S140.L005	143	3	37	None	Never	EBMonly	During	No	17	1.49902	0.183073	0.816927	0	0.0581513	0.941849	0.0520128	0	0.13106	0.816927	0.774736	0.0307987	0.0367343	0.0618813	0.0539591	0	0	0	0	0	0	0	0	0	0	0	0	0	0	0	0	0	0	0	0	0.0063765	0	0	0	0
NEW3190.S141.L005	143	1	11	None	Never	EBMonly	During	Yes	11	0.00912512	0.999886	0.0001032	0	0.000308403	0.999692	0.0005195	0	0.999366	0.0001032	3.08e-05	0.000288203	7.24e-05	0.000304203	0.999073	0	0	0	0	0	0	0	0	0	0	0	0	0	0	0	0	0	0	0	0	0	0	0	0	0
NEW3191.S142.L005	143	1	12	None	Never	EBMonly	During	No	13	0.0120195	0.999099	0.0009012	0	0.0001589	0.999841	0.0001712	0	0.998928	0.0009012	0.0008295	0.0001535	6.78e-05	0.0002208	0.998705	0	0	0	0	0	0	0	0	0	0	0	0	0	0	0	0	0	0	0	0	0	0	0	0	0
NEW3192.S143.L005	143	3	34	None	Never	EBMonly	During	No	24	1.73491	0.271985	0.728016	0	0.0850859	0.914914	0.0825986	0	0.189386	0.728016	0.701023	0.0384358	0.0262176	0.0465973	0.0038983	0	0	0	0	0	0	0	0	0	0	0	0	0	0	0	0	0	0	0	0	0.0352899	0	0	0	0
NEW3193.S125.L008	143	3	14	None	Never	EBMonly	During	No	9	1.39069	0.660304	0.339101	0	0.144743	0.855257	0.144657	0	0.515648	0.339101	0.332226	0.139589	0.00707661	0.00417058	0.51169	0	0	0	0	0	0	0	0	0	0	0	0	0	0	0	0	0	0	0	0	0	0	0	0	0
NEW3194.S126.L008	143	3	18	None	Never	EBMonly	During	No	5	0.800312	0.0277873	0.972213	0	0	1	0	0	0.0277873	0.972213	0.972213	0	0	0.0222322	0.0054529	0	0	0	0	0	0	0	0	0	0	0	0	0	0	0	0	0	0	0	0	0	0	0	0	0
NEW3196.S127.L008	143	3	22	None	Never	EBMonly	During	No	10	0.747248	0.0251789	0.974729	0	0.000203418	0.999797	0.0002034	0	0.0249755	0.974729	0.974708	0.000203418	0	0.0193181	0.000781172	0	0	0	0	0	0	0	0	0	0	0	0	0	0	0	0	0	0	0	0	0	0	0	0	0
NEW3197.S145.L005	143	3	26	None	Never	EBMonly	During	No	13	1.08619	0.11457	0.88542	0	0.0292779	0.970722	0.0354968	0	0.079073	0.88542	0.885377	0.0289909	5.19e-05	0.0494784	0.00162792	0	0	0	0	0	0	0	0	0	0	0	0	0	0	0	0	0	0	0	0	0.00650357	0	0	0	0
NEW3200.S148.L005	167	2	29	None	Never	FormulaOnly	Never	No	16	0.767101	0.0858935	0.914107	0	0.0001405	0.99986	0.0001362	0	0.0857573	0.914107	0.913853	0.0001362	0.0001455	0.0851881	0.0005353	0	0	0	0	0	0	0	0	0	0	0	0	0	0	0	0	0	0	0	0	0	0	0	0	0
NEW3201.S2.L001	167	2	31	None	Never	FormulaOnly	Never	No	11	0.657714	0.0630172	0.936983	0	0.0018563	0.998144	0.0009584	0	0.0620588	0.936983	0.936861	0.0008745	0.0001222	0.0589217	0.0021553	0	0	0	0	0	0	0	0	0	0	8.39e-05	0	0	0	0	0	0	0	0	0	0	0	0	0	0
NEW3202.S149.L005	167	2	34	None	Never	FormulaOnly	Never	No	13	0.734207	0.0671825	0.932817	0	0.006535	0.993465	0.0002676	0	0.0669149	0.932817	0.932525	0.0002676	0.0002521	0.0565583	0.0040892	0	0	0	0	0	0	0	0	0	0	0	0	0	0	0	0	0	0	0	0	0	0	0	0	0
NEW3203.S150.L005	167	2	37	None	Never	FormulaOnly	Never	No	11	0.763993	0.0900763	0.909924	0	0.0106396	0.98936	0.0001956	0	0.0898807	0.909924	0.909776	0.0001956	0.0001479	0.0775666	0.0018701	0	0	0	0	0	0	0	0	0	0	0	0	0	0	0	0	0	0	0	0	0	0	0	0	0
NEW3204.S151.L005	167	2	44	None	Never	FormulaOnly	Never	Yes	16	1.20799	0.608156	0.391844	0	0.105614	0.894386	0.104649	0	0.503506	0.391844	0.391411	0.0923395	0.0004338	0.499531	0.0028004	0	0	0	0	0	0	0	0	0	0	0	0	0	0	0	0	0	0	0	0	0	0	0	0	0
NEW3206.S153.L005	188	3	75	None	Never	EBM+Formula	During	No	23	1.49309	0.745807	0.254193	0	0.29866	0.70134	0.291415	0	0.454392	0.254193	0.19372	0.277911	0.0503087	0.446524	0.0006228	0	0	0	0	0	0	0	0	0	0	0	0	0	0	0	0	0	0	0	0	0	0	0	0	0
NEW3207.S154.L005	188	5	87	None	Never	FormulaOnly	After	No	19	1.00846	0.963308	0.0366917	0	0.463363	0.536637	0.458724	0	0.504585	0.0366917	0.024227	0.448613	0.0124277	0.499945	0	0	0	0	0	0	0	0	0	0	0	0	0	0	0	0	0	0	0	0	0	0	0	0	0	0
NEW3208.S155.L005	188	3	94	None	Never	FormulaOnly	After	No	19	1.7292	0.668134	0.331866	0	0.327069	0.672931	0.319953	0	0.348181	0.331866	0.219411	0.31895	0.110594	0.341065	0	0	0	0	0	0	0	0	0	0	0	0	0	0	0	0	0	0	0	0	0	0	0	0	0	0
NEW3233.S117.L004	208	1	12	None	Never	EBM+Formula	During	Yes	9	0.468811	0.980172	0.0198283	0	0	1	0.0100396	0	0.970132	0.0198283	0.0001263	0	0.019702	0.90405	0.0660817	0	0	0	0	0	0	0	0	0	0	0	0	0	0	0	0	0	0	0	0	0	0	0	0	0.0002622
NEW3234.S118.L004	208	1	13	None	Never	FormulaOnly	After	Yes	10	0.895789	0.258588	0.741412	0	0	1	0.0127437	0	0.245844	0.741412	0.0007938	0	0.740618	0.114654	0.130023	0	0	0	0	0	0	0	0	0	0	0	0	0	0	0	0	0	0	0	0	0	0	0	0	0.0011032
NEW3235.S119.L004	208	1	14	None	Never	FormulaOnly	After	Yes	12	0.653228	0.212244	0.787756	0	4.04e-05	0.99996	0.0014321	0	0.210812	0.787756	0.0003469	4.04e-05	0.787401	0.17244	0.0383722	0	0	0	0	0	0	0	0	0	0	0	0	0	0	0	0	0	0	0	0	0	0	0	0	6.44e-05
NEW3236.S164.L006	208	1	16	None	Never	FormulaOnly	After	Yes	13	0.3768	0.921148	0.0780744	0	0.001711	0.998289	0.0019221	0	0.919226	0.0780744	0.000640298	0.000836151	0.0770137	0.0116601	0.908281	0	0	0	0	0	0	0	0	0	0	0	0	0	0	0	0	0	0	0	0	0	0	0	0	0
NEW3237.S140.L008	208	1	18	None	Never	FormulaOnly	After	Yes	5	0.471522	0.0920571	0.907943	0	0.0009668	0.999033	0.0009668	0	0.0910903	0.907943	0.0202446	0.0009668	0.887698	0.0531284	0.0379619	0	0	0	0	0	0	0	0	0	0	0	0	0	0	0	0	0	0	0	0	0	0	0	0	0
NEW3238.S165.L006	208	1	20	None	Never	FormulaOnly	After	Yes	8	0.15158	0.965436	0.0345501	0	9.92e-05	0.999901	6.59e-05	0	0.96537	0.0345501	0	4.18e-05	0.0345506	0.96535	0	0	0	0	0	0	0	0	0	0	0	0	0	0	0	0	0	0	0	0	0	0	0	0	0	0
NEW3240.S167.L006	208	1	26	None	Never	FormulaOnly	After	Yes	3	0.0924038	0.0182526	0.981747	0	0.0002325	0.999768	0.0002325	0	0.0180201	0.981747	0	0.0002325	0.981747	0.0180201	0	0	0	0	0	0	0	0	0	0	0	0	0	0	0	0	0	0	0	0	0	0	0	0	0	0
NEW3241.S168.L006	208	1	29	None	Never	FormulaOnly	After	Yes	8	0.12505	0.0263211	0.973507	0	0.000297623	0.999702	0.0001422	0	0.0261789	0.973507	0	0.000135923	0.973674	0.0259551	7.29e-05	0	0	0	0	0	0	0	0	0	0	0	0	0	0	0	0	0	0	0	0	0	0	0	0	0
NEW3242.S169.L006	208	1	32	None	Never	FormulaOnly	After	Yes	7	0.310116	0.0909362	0.909064	0	0.0003108	0.999689	0.0003108	0	0.0906254	0.909064	0.0001613	0.0003015	0.908903	0.0905794	4.6e-05	0	0	0	0	0	0	0	0	0	0	0	0	0	0	0	0	0	0	0	0	0	0	0	0	0
NEW3243.S170.L006	208	1	39	None	Never	FormulaOnly	After	No	5	0.536848	0.22479	0.775211	0	0.0004602	0.99954	0.0004602	0	0.224329	0.775211	0	0.0003806	0.775211	0.224329	0	0	0	0	0	0	0	0	0	0	0	0	0	0	0	0	0	0	0	0	0	0	0	0	0	0
NEW3244.S171.L006	208	1	43	None	Never	FormulaOnly	After	No	8	0.647763	0.266657	0.733343	0	0.01737	0.98263	0.0173151	0	0.249341	0.733343	0.0001325	0.0001149	0.733211	0.249287	0	0	0	0	0	0	0	0	0	0	0	0	0	0	0	0	0	0	0	0	0	0	0	0	0	0
NEW3245.S172.L006	208	1	47	None	Never	FormulaOnly	After	No	6	0.287941	0.0730695	0.926931	0.0010275	0.0060112	0.992961	0.0070321	0	0.0660374	0.926931	2.59e-05	0	0.926905	0.0660308	0	0	0	0	0	0	0	0	0	0	0	0	0	0	0	0	0	0	0	0	0	0	0	0	0	0
NEW3246.S173.L006	208	1	52	None	Never	FormulaOnly	After	No	10	0.834753	0.319605	0.680395	0	0.105653	0.894347	0.105571	0	0.214034	0.680395	2.62e-05	0.0005856	0.680369	0.213952	0	0	0	0	0	0	0	0	0	0	0	0	0	0	0	0	0	0	0	0	0	0	0	0	0	0
NEW3248.S175.L006	208	4	63	None	Never	FormulaOnly	After	No	14	1.21463	0.667307	0.332693	0	0.25164	0.74836	0.0276127	0	0.639695	0.332693	0	0.0002592	0.332693	0.413197	0	0	0	0	0	0	0	0	0	0	0	0	0	0	0	0	0	0	0	0	0	0	0	0	0	0
NEW3249.S176.L006	208	4	67	None	Never	FormulaOnly	After	No	10	1.09922	0.694981	0.305019	0	0.0791802	0.92082	0.0243201	0	0.670661	0.305019	0	0	0.305019	0.580904	0	0	0	0	0	0	0	0	0	0	0	0	0	0	0	0	0	0	0	0	0	0	0	0	0	0
NEW3250.S177.L006	208	4	73	None	Never	FormulaOnly	After	No	17	1.15144	0.406868	0.593132	0	0.124338	0.875662	0.0134331	0	0.393435	0.593132	0	0.0005277	0.593132	0.260358	0.0002191	0	0	0	0	0	0	0	0.0030803	0	0	0	0	0	0	0	0	0	0	0	0	0	0	0	0	0
NEW3251.S178.L006	208	1	78	None	Never	FormulaOnly	After	No	17	0.671004	0.159582	0.840418	0	0.032471	0.967529	0.0201661	0	0.139416	0.840418	0	0.0139659	0.840418	0.0883184	0	0	0	0	0	0	0	0	0.0052033	0	0	0	0	0	0	0	0	0	0	0	0	0	0	0	0	0
NEW3252.S141.L008	232	1	34	None	Never	EBMonly	During	Yes	14	1.07545	0.795398	0.204602	0	0.0248462	0.975154	0.0040858	0	0.791312	0.204602	0.000686	0	0.0029609	0.703044	0.0634215	0	0	0	0	0	0	0	0	0	0	0	0	0	0	0	0	0	0	0	0	0	0	0	0	0.0002286
NEW3253.S120.L004	232	1	27	None	Never	EBMonly	During	Yes	11	0.542033	0.890196	0.109804	0	0.0100182	0.989982	0.0002802	0	0.889916	0.109804	2.97e-05	0	5.4e-05	0.877673	0.0008484	0	0	0	0	0	0	0	0	0	0	0	0	0	0	0	0	0	0	0	0	0	0	0	0	0
NEW3254.S179.L006	228	3	35	None	Never	EBM+Formula	During	No	16	0.85175	0.904377	0.0906957	0	0.868054	0.131945	0.80275	0	0.101628	0.0906957	0	0.806131	0.0911448	0.000703466	0.0195051	0	0	0	0	0	0	0	0	0	0	0	0	0	0	0	0	0	0	0	0	0.000256665	0	0	0	0
NEW3255.S180.L006	222	3	57	None	Never	EBMonly	During	No	14	1.10368	0.100345	0.860367	0	0.0232512	0.976749	0.0062622	0	0.094083	0.860367	0.000151658	0	0.892607	0.0301074	0.0510902	0	0	0	0	0	0	0	0	0	0	0	0	0	0	0	0	0	0	0	0	0	0	0	0	0
NEW3256.S181.L006	228	3	32	None	Never	EBM+Formula	During	No	23	1.0611	0.786168	0.183308	0	0.76928	0.230721	0.717589	3.23e-05	0.0685792	0.183276	0.000110988	0.729402	0.184404	0.000242502	0.037205	0	0	0	0	0	0	0	0	0	0	0	0	0	0	0	0	0	0	0	0	0.00306836	0	0	0	0
NEW3257.S24.L001	232	1	32	None	Never	EBMonly	During	Yes	16	0.805457	0.884818	0.115182	0	0.0980987	0.901901	6.77e-05	0	0.88475	0.115182	1.93e-05	6.77e-05	0.0001358	0.78452	0.0021911	0	0	0	0	0	0	0	0	0	0	0	0	0	0	0	0	0	0	0	0	0	0	0	0	0
NEW3258.S182.L006	228	3	41	None	Never	EBM+Formula	During	No	21	0.83817	0.958926	0.0397918	0	0.820773	0.179227	0.81397	0	0.144956	0.0397918	0.000236684	0.805673	0.0396062	0.000227241	0.0841785	0	0	0	0	0	0	0	0	0	0	0	0	0	0	0	0	0	0	0	0	0.00825499	0	0	0	0
NEW3259.S143.L008	223	3	43	None	Never	EBMonly	During	No	17	1.5259	0.413351	0.570003	0	0.011202	0.988798	0.001628	0	0.411723	0.570003	0.236668	0.000235102	0.330631	0.281624	0.127136	0.000319925	0	0	0	0	0	0	0	0	0	0	0	0	0	0	0	0	0	0	0	0	0	0	0	0
NEW3260.S183.L006	223	2	62	None	Never	EBM+Formula	During	No	19	1.3308	0.195888	0.558956	0	0.0372388	0.962761	0.0418376	0	0.15405	0.558956	0.714101	0.000356524	0.0252106	0.191784	0.00157383	0.0285202	0	0.000390412	0	0	0	0	0	0	0	0	0	0	0	0	0	0	0	0	0	0	0	0	0	0
NEW3261.S184.L006	278	2	38	I	During	EBMonly	During	No	13	0.986077	0.0614806	0.93826	0	0.0325162	0.967484	0.0319742	0	0.0295064	0.93826	0.828652	0.0318624	0.109852	0.0262187	0.00274481	0	0	0	0	0	0	0	0	0	0	0	0	0	0	0	0	0	0	0	0	0	0	0	0	0
NEW3263.S25.L001	278	1	7	I	During	EBMonly	During	Yes	25	0.579212	0.926206	0.0737945	9.44e-05	0.0072511	0.992655	0.0069367	0	0.919269	0.0737945	0.0020244	0.0061952	0.0003723	0.0044131	0.91422	0	0	0	0	0	0	0	0	0	0	0	0	0	0	0	0	0	9.44e-05	0	0	5e-06	0	0	0	0
NEW3265.S186.L006	228	3	47	None	Never	EBM+Formula	During	No	24	1.26815	0.756778	0.241509	0	0.6168	0.3832	0.615946	0	0.140832	0.241509	0.00014335	0.613855	0.24178	1.45e-05	0.0743496	0	0	0	0	0	0	0	0	0	0	0	0	0	0	0	0	0	0	0	0	0.0014588	0	0	0	5.91e-06
NEW3266.S64.L002	222	3	49	None	Never	EBMonly	During	No	21	1.4428	0.0859386	0.914061	0.0006794	0.0140142	0.985306	0.0206279	0	0.0653107	0.914061	0.0008098	9.8e-06	0.630879	0.0287936	0.0364124	0	0	0	0	0	0	0	0	0	0	0	0	0	0	0	0	0	0	0	0	0.0067184	0	0	0	0
NEW3267.S187.L006	273	3	27	I	During	EBMonly	During	No	14	0.907642	0.924704	0.0752955	0	0.787632	0.212368	0.795247	0	0.129457	0.0752955	0.0001569	0.773062	0.0751386	0.0921365	0.023211	0	0	0	0	0	0	0	0	0	0	0.0076393	0	0	0	0	0	0	0	0	0	5.28e-05	0	0	0	0
NEW3268.S144.L008	273	5	63	I	After	EBMonly	During	No	17	1.59339	0.890161	0.109839	0	0.755788	0.244212	0.763657	0	0.126504	0.109839	0.0011259	0.710781	0.104933	0.0443101	0.0098872	0	0	0	0	0	0	0	0	0	0	0.0077542	0	0	0	0	0	0	0	0	0	0.0001145	0	0	0	0
NEW3269.S188.L006	273	5	54	I	After	EBMonly	During	No	13	1.07394	0.896543	0.103457	0	0.872086	0.127914	0.87211	0	0.0244326	0.103457	7.51e-05	0.855023	0.103382	0.0075108	0.0121713	0	0	0	0	0	0	0	0	0	0	0	0	0	0	0	0	0	0	0	0	2.36e-05	0	0	0	0
NEW3271.S189.L006	278	1	19	I	During	EBMonly	During	Yes	16	1.09856	0.997828	0.0019617	0	0.360177	0.639823	0.0021009	0	0.995727	0.0019617	0.000346473	0.00176477	0.000850271	0.599813	0.0380486	0	0	0	0	0	0	0	0	0	0	0	0	0	0	0	0	0	0	0	0	0	0	0	0	0
NEW3272.S190.L006	278	2	35	I	During	EBMonly	During	Yes	10	0.936156	0.0115324	0.987828	0	0.00225244	0.997748	0.002251	0	0.0092814	0.987828	0.753827	0.00225244	0.234634	0.0086823	0.00053194	0	0	0	0	0	0	0	0	0	0	0	0	0	0	0	0	0	0	0	0	0	0	0	0	0
NEW3273.S26.L001	278	1	16	I	During	EBMonly	During	Yes	24	0.574656	0.992731	0.0072693	3.2e-06	0.173761	0.826236	0.0026997	0	0.99003	0.0072693	0.002638	0.0023298	0.0001849	0.812502	0.0064501	0	0	0	0	0	0	0	0	0	0	0	0	0	0	0	0	0	0	0	0	1.9e-06	0	0	0	0
NEW3275.S146.L008	273	1	12	I	Before	EBMonly	During	No	16	0.749007	0.998311	0.0008071	0.0073644	0.0043036	0.988332	0.0348146	0	0.963496	0.0008071	0.000293659	0.00047612	0.000219532	0.204217	0.759827	0	0	0	0	0	0	0	0	0	0	0.0231774	0	0	0	0	0	0	0	0	0	0	0	0	0	0
NEW3279.S193.L006	273	3	40	I	After	EBMonly	During	No	13	0.969245	0.658497	0.341503	0	0.597152	0.402848	0.59792	0	0.0605771	0.341503	3.72e-05	0.593252	0.341466	0.0232146	0.0170374	0	0	0	0	0	0	0	0	0	0	0.0003827	0	0	0	0	0	0	0	0	0	0.0003846	0	0	0	0
NEW3281.S195.L007	223	4	39	None	Never	EBMonly	During	No	13	1.27307	0.371191	0.623773	0.018777	0.0513105	0.929913	0.0196433	0	0.351547	0.623773	0.000490169	0	0.596831	0.141147	0.161835	0	0	0	0	0	0	0	0	0	0	0	0	7.78e-05	0	0	0	0	0	0	0	0	0	0	0	0
NEW3282.S196.L007	232	1	22	None	Never	EBMonly	During	Yes	8	0.62715	0.905598	0.0944017	0	0.0879961	0.912004	0	0	0.905598	0.0944017	4.89e-05	0	0	0.817561	4.15e-05	0	0	0	0	0	0	0	0	0	0	0	0	0	0	0	0	0	0	0	0	0	0	0	0	0
NEW3283.S197.L007	228	4	26	None	Never	EBM+Formula	During	No	18	0.880814	0.993266	0.002975	0	0.826774	0.173226	0.842093	0	0.151173	0.002975	0.000163213	0.786517	0.000333553	0	0.109372	0	0	0	0	0	0	0	0	0	0	0	0	0	0	0	0	0	0	0	0	0.054545	0	0	0	0
NEW3284.S198.L007	222	3	45	None	Never	EBMonly	During	No	18	0.956513	0.0808067	0.918819	0.000357606	0.000205554	0.999437	0.004288	0	0.0765187	0.918819	0.000442065	6.01e-05	0.915994	0.0111688	0.0653786	0	0	0	0	0	0	0	0	0	0	0	0	0	0	0	0	0	0	0	0	0.00408403	0	0	0	0
NEW3285.S199.L007	228	3	21	None	Never	EBMonly	During	No	19	1.79466	0.618873	0.298191	0	0.369636	0.630364	0.180061	0	0.438812	0.298191	0	4.83e-05	0.0385974	0.000384706	0.296121	0	0	0	0	0	0	0	0	0	0	0	0	0	0	0	0	0	0	0	0	0.00869928	0	0	0	0
NEW3286.S200.L007	223	2	48	None	Never	EBMonly	During	No	17	1.41167	0.145986	0.761929	0	0.0192865	0.980713	0.0097924	0	0.136193	0.761929	0.656981	0.000467996	0.154091	0.136416	0.00288474	0.0022056	0	0	0	0	0	0	0	0	0	0	0	0	0	0	0	0	0	0	0	0	0	0	0	0
NEW3287.S201.L007	222	3	53	None	Never	EBMonly	During	No	18	1.20747	0.124326	0.873825	0.000815296	0.0729413	0.926243	0.0484793	0	0.0758471	0.873825	0.000407153	0	0.86044	0.018559	0.0330563	0	0	0	0	0	0	0	0	0	0	0	0	0	0	0	0	0	0	0	0	0	0	0	0	0
NEW3288.S202.L007	232	1	24	None	Never	EBMonly	During	No	11	0.939406	0.801563	0.198437	0	0.090597	0.909403	0.0006699	0	0.800893	0.198437	0	2.33e-05	0	0.707166	0.0007978	0	0	0	0	0	0	0	0	0	0	0	0	0	0	0	0	0	0	0	0	0	0	0	0	0
NEW3289.S148.L008	223	2	67	None	Never	EBM+Formula	During	No	18	1.70267	0.536456	0.365476	0	0.316846	0.683154	0.0200164	0.232394	0.516439	0.133082	0.137189	0	0.0100581	0.525624	0	0.00366381	0.0010625	0.00520017	0	0	0	0	0	0	0	0	0	0	0	0	0	0	0	0	0	0	0	0	0	0
NEW3294.S124.L004	273	2	50	I	After	EBMonly	During	No	8	0.747563	0.0888899	0.91111	0	0.0002102	0.99979	0.0002102	0	0.0886797	0.91111	0.910933	0.0002102	0.0001769	0.0881492	0.0005305	0	0	0	0	0	0	0	0	0	0	0	0	0	0	0	0	0	0	0	0	0	0	0	0	0
NEW3295.S205.L007	278	1	20	I	During	EBMonly	During	Yes	17	1.1244	0.841296	0.158002	0	0.333326	0.666674	0.331412	0	0.509884	0.158002	8.33e-05	0.329641	0.157994	0.48812	0.0197358	0	0	0	0	0	0	0	0	0	0	0	0	0	0	0	0	0	0	0	0	0	0	0	0	0
NEW3296.S206.L007	273	1	25	I	During	EBMonly	During	No	13	0.785013	0.99975	0.0002493	0	0.651651	0.348349	0.652636	0	0.347115	0.0002493	0	0.636356	0.0001482	0.336053	0.0084491	0	0	0	0	0	0	0	0	0	0	0.0009162	0	0	0	0	0	0	0	0	0	6.89e-05	0	0	0	0
NEW3297.S125.L004	278	2	29	I	During	EBMonly	During	Yes	16	0.729725	0.0959015	0.904099	0	0.0116907	0.988309	0.0006964	0	0.0952051	0.904099	0.903755	0.0006964	0.0002891	0.0799192	0.0018207	0	0	0	0	0	0	0	0	0	0	0	0	0	0	0	0	0	0	0	0	0	0	0	0	0
NEW3299.S207.L007	222	3	67	None	Never	EBMonly	During	No	17	1.33566	0.167457	0.739097	0	0.112445	0.887555	0.0073673	0	0.160089	0.739097	0.000608569	0.000579778	0.812746	0.0361482	0.0361248	0	0	0	0	0	0	0	0	0	0	0	0	0	0	0	0	0	0	0	0	0	0	0	0	0
NEW3300.S208.L007	222	3	61	None	Never	EBMonly	During	No	14	1.01967	0.0743302	0.897659	0	0.0519161	0.948084	0.0031005	0	0.0712297	0.897659	0	0.000159467	0.918325	0.0115179	0.0130382	0	0	0	0	0	0	0	0	0	0	0	0	0	0	0	0	0	0	0	0	0	0	0	0	0
NEW3301.S126.L004	228	3	23	None	Never	EBMonly	During	No	20	1.4782	0.748746	0.251254	0	0.300013	0.699987	0.292704	0	0.456042	0.251254	0.194974	0.27931	0.0458755	0.448381	0.0003514	0	0	0	0	0	0	0	0	0	0	0	0	0	0	0	0	0	0	0	0	0	0	0	0	0
NEW3303.S127.L004	223	5	24	None	Never	EBMonly	During	No	20	0.994457	0.96578	0.0342205	0	0.463098	0.536902	0.458596	0	0.507184	0.0342205	0.0242776	0.448437	0.0098615	0.502645	3.71e-05	0	0	0	0	0	0	0	0	0	0	0	0	0	0	0	0	0	0	0	0	0	0	0	0	0
NEW3304.S209.L007	228	1	7	None	Never	EBMonly	During	Yes	15	0.353843	0.999303	0.0006134	0	0.00053164	0.999468	0.0005572	0	0.998746	0.0006134	0.000266822	0.00047924	0.000344123	0.000776064	0.99804	0	0	0	0	0	0	0	0	0	0	0	0	0	0	0	0	0	0	0	0	3.85e-05	0	0	0	0
NEW3307.S211.L007	222	1	28	None	Never	EBMonly	During	Yes	10	0.201032	0.0019684	0.997956	0.000165313	0.000592545	0.999242	0.0005925	0	0.0013759	0.997956	0.04092	0.000592545	0.00148961	0.000146511	0.00122949	0	0	0	0	0	0	0	0	0	0	0	0	0	0	0	0	0	0	0	0	0	0	0	0	0
NEW3309.S82.L003	223	2	5	None	Never	EBMonly	During	Yes	14	0.48476	0.0067634	0.993236	0	0.0007025	0.999297	0.0002497	0	0.0065137	0.993236	0.991352	0	0.0008784	5.8e-06	0.0058054	0	0	0	0	0	0	0	0	0	0	0.0002497	0	0	0	0	0	0	0	0	0	0	0	0	0	0
NEW3310.S83.L003	228	1	13	None	Never	EBMonly	During	Yes	18	0.0196279	0.999309	0.0006234	0	0.000917048	0.999083	0.0002596	4.75e-05	0.999049	0.0005759	0.00042913	0.000165911	0	1.6e-05	0.998455	0	0	0	0	0	0	0	0	0	0	0	0	0	0	0	0	0	0	0	0	3.56e-05	0	0	0	0
NEW3312.S149.L008	223	2	56	None	Never	EBMonly	During	No	23	1.73055	0.182526	0.56709	0	0.0630403	0.93696	0.0392952	0	0.143231	0.56709	0.469859	0.000154366	0.0232122	0.158461	0.00536797	0.0158763	0	0	0	0	0	0	0	0	0	0	0	0	0	0	0	0	0	0	0	0	0	0	0	0
NEW3313.S84.L003	232	1	39	None	Never	EBMonly	During	Yes	13	1.06079	0.713157	0.286843	0	0.707704	0.292296	7.1e-06	0	0.71315	0.286843	0.0004881	7.1e-06	0.0003881	0.0038911	0.0015623	0	0	0	0	0	0	0	0	0	0	0	0	0	0	0	0	0	0	0	0	0	0	0	0	0
NEW3314.S27.L001	278	1	15	I	During	EBMonly	During	Yes	17	0.804895	0.945721	0.0537808	8.57e-05	0.0371248	0.962789	0.0371039	0	0.908617	0.0537808	0.0517408	0.0330854	0.00206683	0.783381	0.125595	0	0	0	0	0	0	0	0	0	0	0	0	0	0	0	0	0	0	0	0	0	0	0	0	0
NEW3315.S212.L007	273	3	47	I	After	EBMonly	During	No	13	1.19929	0.59548	0.40452	0	0.540721	0.459279	0.562072	0	0.0334075	0.40452	0	0.441745	0.404459	0.0193765	0.0079977	0	0	0	0	0	0	0	0	0	0	0.0021643	0	0	0	0	0	0	0	0	0	0.0191868	0	0	0	0
NEW3316.S213.L007	228	3	44	None	Never	EBM+Formula	During	No	17	0.769112	0.864184	0.127973	0	0.787616	0.212384	0.794064	0	0.0701208	0.127973	1.62e-05	0.785118	0.128902	0	0.0159508	0	0	0	0	0	0	0	0	0	0	0	0	0	0	0	0	0	0	0	0	0.0146253	0	0	0	0
NEW3317.S214.L007	228	3	51	None	Never	EBM+Formula	During	No	18	0.600487	0.907729	0.0906102	0	0.853553	0.146447	0.85125	0	0.0564783	0.0906102	8.58e-05	0.852147	0.0905323	0	0.00616845	0	0	0	0	0	0	0	0	0	0	0	0	0	0	0	0	0	0	0	0	0.000418195	0	0	0	0
NEW3320.S183.L006	228	1	10	None	Never	EBMonly	During	Yes	27	0.110794	0.997306	0.0021053	0	0.00371	0.996287	0.0012096	0.0004357	0.996096	0.0016685	0.00141193	0.000113867	0.0001381	0.000719223	0.993576	9.21e-06	0	7.6e-06	0	0	0	0	0	0	0	0	0	0	0	0	0	0	0	0	0	0.00030578	0	0	0	0
NEW3321.S95.L004	222	1	17	None	Never	EBMonly	During	Yes	12	0.198265	0.0023572	0.997576	0	0.000584238	0.999416	0.0005842	0	0.001773	0.997576	0.0402818	0.000442129	0.000325222	0.000491533	0.00128159	0	0	0	0	0	0	0	0	0	0	0	0	0	0	0	0	0	0	0	0	0	0	0	0	0
NEW3322.S96.L004	223	1	31	None	Never	EBMonly	During	No	9	0.513437	0.116026	0.883974	0	0	1	3.1e-06	0	0.116023	0.883974	0.00182	0	0.0010044	0.113856	0.0021677	0	0	0	0	0	0	0	0	0	0	0	0	0	0	0	0	0	0	0	0	0	0	0	0	0
NEW3324.S97.L004	232	1	20	None	Never	EBMonly	During	Yes	17	0.948077	0.216126	0.783874	0	0.0087183	0.991282	0.0003281	0	0.215798	0.783874	0.0001845	0.0003216	0.0005705	0.197912	0.0094959	0	0	0	0	0	0	0	0	0	0	0	0	0	0	0	0	0	0	0	0	0	0	0	0	0
NEW3325.S216.L007	222	3	41	None	Never	EBMonly	During	No	13	0.972373	0.0214411	0.97822	0	0.000636097	0.999364	0.0029271	0	0.018514	0.97822	0.000127743	5.57e-05	0.902294	0.010353	0.00816727	0	0	0	0	0	0	0	0	0	0	0	0	0	0	0	0	0	0	0	0	0.00229198	0	0	0	0
NEW3326.S217.L007	228	3	55	None	Never	EBM+Formula	During	No	22	0.960783	0.912555	0.0847369	0	0.774731	0.225269	0.777244	3.2e-06	0.13531	0.0847337	6.88e-05	0.772434	0.084895	0.000205757	0.0179952	0	0	0	0	0	0	0	0	0	0	0	0	0	0	0	0	0	0	0	0	0.00678337	0	0	0	0
NEW3327.S156.L005	278	1	13	I	During	EBMonly	During	Yes	27	1.09318	0.980092	0.0199075	0.0001575	0.0276501	0.972192	0.0398917	0	0.940201	0.0199075	0.009613	0.0267565	0	0.826042	0.114014	0	0	0	0	0	0	0	0	0	0	0	0	0	0	0	4.75e-05	0	0	0	0	0.0121819	0	0	0	0
NEW3328.S98.L004	273	1	9	I	Before	EBMonly	During	No	12	0.501362	0.999512	0.0004882	0	6.71e-05	0.999933	6.71e-05	0	0.999445	0.0004882	0.0002269	6.71e-05	0.000124	0.194007	0.805437	0	0	0	0	0	0	0	0	0	0	0	0	0	0	0	0	0	0	0	0	0	0	0	0	0
NEW3330.S219.L007	222	3	38	None	Never	EBMonly	During	No	15	0.900628	0.0463685	0.953631	0.0001248	0.0018282	0.998047	0.0042204	0	0.0421481	0.953631	0.0005017	5.78e-05	0.949382	0.0133219	0.0288165	0	0	0	0	0	0	0	0	0	0	0	0	0	0	0	0	0	0	0	0	0.0024019	0	0	0	0
NEW3331.S220.L007	208	3	92	None	Never	FormulaOnly	After	No	31	1.52849	0.744629	0.255371	9e-06	0.360884	0.639107	0.0511028	0	0.693526	0.255371	0.0008273	0.0217474	0.254543	0.349773	0	0	0	0	0	0	0	0	0.0076441	0	0	0	0	0	0	0	0	0	0	0	0	4.03e-05	0	0	0	0
NEW3332.S99.L004	223	2	8	None	Never	EBMonly	During	Yes	11	0.569621	0.0050988	0.994864	0	3.4e-06	0.999997	3.4e-06	0	0.0050954	0.994864	0.994011	0	0.00052362	0.000559621	0.00453597	0	0	0	0	0	0	0	0	0	0	0	0	0	0	0	0	0	0	0	0	0	0	0	0	0
NEW3333.S153.L008	223	2	20	None	Never	EBMonly	During	No	8	0.412543	0.0138738	0.986126	0	0	1	4.01e-05	0	0.0138337	0.986126	0.982627	0	0.0033807	4.5e-05	0.0137887	0	0	0	0	0	0	0	0	0	0	0	0	0	0	0	4.01e-05	0	0	0	0	0	0	0	0	0
NEW3334.S221.L007	223	2	12	None	Never	EBMonly	During	Yes	10	0.498728	0.0013964	0.998604	0	0.0007189	0.999281	0.0007054	0	0.000691	0.998604	0.997895	0.0007054	0.0007085	0.0006013	7.62e-05	0	0	0	0	0	0	0	0	0	0	0	0	0	0	0	0	0	0	0	0	0	0	0	0	0
NEW3335.S154.L008	232	1	7	None	Never	EBMonly	During	Yes	8	0.787685	0.999151	0.0008493	0	0	1	0	0	0.999151	0.0008493	0	0	0.0007745	0.72491	0.274188	0	0	0	0	0	0	0	0	0	0	0	0	0	0	0	0	0	0	0	0	0	0	0	0	0
NEW3337.S222.L007	223	3	36	None	Never	EBMonly	During	No	14	0.798554	0.110168	0.889711	0	0.0353777	0.964622	0.0004917	1.39e-05	0.109677	0.889697	0.00099852	0.000491759	0.861413	0.061744	0.0130362	0	0	0	0	0	0	0	0	0	0	0	0	0	0	0	0	0	0	0	0	0	0	0	0	0
NEW3339.S86.L003	228	1	11	None	Never	EBMonly	During	Yes	17	0.802608	0.997331	0.0014836	0	0.0325851	0.967415	0.0077736	0.0004363	0.989558	0.0010473	0.000925278	0	0	0.00127421	0.962722	0	0	0	0	0	0	0	0	0	0	0	0	0	0	0	0	0	0	0	0	0.00237001	0	0	0	0
NEW3340.S223.L007	188	5	81	None	Never	EBM+Formula	During	No	20	0.996577	0.953658	0.0463426	0	0.4442	0.5558	0.435133	0	0.518525	0.0463426	0.0292989	0.428614	0.0169166	0.509338	3.16e-05	0	0	0	0	0	0	0	0	0	0	0	0	0	0	0	0	0	0	0	0	0	0	0	0	0
NEW3341.S87.L003	203	3	30	None	Never	EBMonly	During	No	23	1.79925	0.139952	0.860048	0	0.0500411	0.949959	0.0322835	0	0.107668	0.857125	0.334267	0.0001226	0.522031	0.0472615	0.0407155	0	0	0	0	0	0	0.0009193	0	0.0030259	0	0.0001591	0	0	0	0	0	0	0	0	0	0	0	0	0	0
NEW3344.S101.L004	206	3	19	None	Never	EBMonly	During	Yes	11	0.734027	0.0197255	0.980264	0	0.000250301	0.99975	0.0002503	0	0.0194752	0.980264	0.0001182	0.000212201	0.639674	0.0194754	0	0	0	0	0	0	0	0	0	0	0	0	0	0	0	0	0	0	0	0	0	0	0	0	0	0
NEW3345.S224.L007	203	3	12	None	Never	EBMonly	During	Yes	7	1.64013	0.21185	0.78799	0	0.000148024	0.999852	0.000148	0	0.211702	0.78799	0.376916	0	0.411199	0.185566	0.0261699	0	0	0	0	0	0	0	0	0	0	0	0	0	0	0	0	0	0	0	0	0	0	0	0	0
NEW3348.S226.L007	206	3	24	None	Never	EBMonly	During	No	11	0.926238	0.704713	0.295287	0	0.0492006	0.950799	0.0026854	0	0.702028	0.295287	0.0004121	4e-05	0.256741	0.654466	0.0010469	0	0	0	0	0	0	0	0	0	0	0	0	0	0	0	0	0	0	0	0	0	0	0	0	0
NEW3349.S227.L007	203	2	18	None	Never	EBMonly	During	No	18	1.78543	0.332137	0.667863	0	0.0217875	0.978212	0.0137827	0	0.318355	0.667863	0.366991	0.0003543	0.293886	0.264877	0.0452534	0	0	0	0	0	0	0	0	0	0	0	0	0	0	0	0	0	0	0	0	0	0	0	0	0
NEW3351.S91.L003	203	4	4	None	Never	EBMonly	During	Yes	23	1.74996	0.275747	0.724253	0.0009966	0.192498	0.806506	0.0400891	0	0.235658	0.220678	0.0033274	0.0008362	0.216354	0.129296	0.0024329	0	0	0	0	0	0	0.0026093	0	0	0	0	0	0	0	0	0	0	0	0	0	0	0	0	0	0
NEW3352.S5.L001	206	3	10	None	Never	EBMonly	During	Yes	12	0.690604	0.0052769	0.994441	0	0.00183388	0.998166	0.0020464	0	0.0032305	0.994441	0.00270286	0.00171368	0.66765	0.00238647	0.000724705	0	0	0	0	0	0	0	0	0	0	0.000333294	0	0	0	0	0	0	0	0	0	0	0	0	0	0
NEW3353.S6.L001	168	2	27	None	Never	EBMonly	During	No	28	1.47334	0.129573	0.870379	0.0040372	0.00191448	0.994048	0.0006328	0.0003279	0.12894	0.870051	0.66733	8.56e-05	0.0651184	0.12199	0.00594629	0	0	0	0	0	0	0	0	0	0	5.68e-05	0	0	0	0	0	0	0	0	0	0	0	0	0	0
NEW3355.S7.L001	168	2	21	None	Never	EBMonly	During	No	21	1.60157	0.227551	0.772449	0.0110019	0.0036278	0.98537	0.0038388	0	0.223713	0.772449	0.552493	0.002119	0.0834006	0.218225	0.005445	0	0	0	0	0	0	0	0	0	0	0.0002458	0	0	0	0	0	0	0	0	0	0	0	0	0	0
NEW3356.S8.L001	168	2	63	None	Never	EBMonly	During	No	24	1.57394	0.741438	0.258562	0.0010095	0.0114771	0.987513	0.0036613	0	0.737776	0.258562	0.17335	1.51e-05	0.0548863	0.706967	0.0211757	0	0	0	0	0	0	0	0	0	0	0.0004147	0	0	0	0	0	0	0	0	0	0.0014031	0	0	0	0
NEW3357.S9.L001	168	2	55	None	Never	EBMonly	During	No	26	1.59768	0.281335	0.718486	0.000127422	0.0422949	0.957578	0.034689	0	0.246646	0.718486	0.658381	0.0344336	0.0504492	0.232687	0.00622171	0	0	0	0	0	0	0	0	0	0	0	0	0	0	0	0	0	0	0	0	4.6e-05	0	0	0	0
NEW3358.S67.L003	152	2	71	None	Never	EBM+Formula	During	No	20	0.979965	0.42983	0.57017	0	0.415795	0.584205	0.0003488	2.42e-05	0.429481	0.570146	0.570023	0.0001205	8.55e-05	0.0003265	0.0132877	0	0	0	0	0	0	0	0	0	0	0.0002283	0	0	0	0	0	0	0	0	0	0	0	0	0	0
NEW3359.S10.L001	168	2	48	None	Never	EBMonly	During	No	27	1.69615	0.372226	0.627774	0.0010922	0.0093001	0.989608	0.0093258	8.7e-06	0.3629	0.627765	0.468575	0.0009134	0.0711397	0.361076	0.0017839	0	0	0	0	0	0	0	0	0	0	7.51e-05	0	0	0	0	0	0	0	0	0	0	0	0	0	0
NEW3360.S68.L003	152	2	60	None	Never	EBM+Formula	During	No	40	1.43342	0.596239	0.390286	0.000469277	0.025212	0.974319	0.49039	0	0.105849	0.390286	0.356504	0	0.0145939	0.0824481	0.00202783	0	0	0	0	0	0	0	0	0	0.00121254	0.493438	0	0	2.37e-05	0	1.01e-06	0	0	0	0	0	0	0	0	0
NEW3361.S11.L001	168	1	15	None	Never	EBM+Formula	During	Yes	13	0.688858	0.974617	0.02538	0	0.000530801	0.999469	0.0005308	0	0.974086	0.02538	0.0235174	0.000460301	3.76e-05	0.726743	0.247346	0	0	0	0	0	0	0	0	0	0	0	0	0	0	0	0	0	0	0	0	0	0	0	0	0
NEW3362.S12.L001	168	2	9	None	Never	EBMonly	During	No	13	1.47127	0.0016702	0.99833	0	0.576513	0.423487	0.0001354	0.576447	0.0015348	0.421883	0.269898	6.61e-05	0.0003841	0.0011493	0.0003855	0	0	0	0	0	0	0	0	0	0	6.93e-05	0	0	0	0	0	0	0	0	0	0	0	0	0	0
NEW3364.S13.L001	145	2	29	None	Never	EBM+Formula	During	No	27	1.74553	0.249221	0.750779	0.0002532	0.198116	0.801631	0.180592	0	0.0686289	0.750779	0.47197	0.18034	0.190839	0.0479602	0.0023375	0	0	0	0	0	0	0	0	0	0	0	0	0	0	0	0	0	0	0	0	0.0002212	0	0	0	0
NEW3365.S14.L001	145	5	18	None	Never	EBM+Formula	During	No	21	1.25863	0.679931	0.319995	2.69e-05	0.614856	0.385117	0.613011	0	0.0669201	0.319995	0.100725	0.612998	0.177787	0.0573296	0.00773687	0	0	0	0	0	0	0	0	0	0	3.06e-05	0	0	0	0	0	0	0	0	0	2.79e-05	0	0	0	0
NEW3366.S15.L001	152	2	24	None	Never	EBMonly	During	No	17	0.625119	0.0268818	0.973118	0	0.0127016	0.987298	0.0017093	2.37e-05	0.0251725	0.973094	0.97222	0.0004656	0.0008052	0.0003501	0.0136872	0	0	0	0	0	0	0	0	0	0	0.0001666	0	0	0.0007387	0	0	0	0	0	0	0	0	0	0	0
NEW3367.S16.L001	143	3	63	None	Never	EBMonly	During	No	28	1.53013	0.236718	0.763282	0	0.167362	0.832638	0.16043	0	0.0762875	0.763282	0.751293	0.0784397	0.00998	0.040538	0.0065996	0	0	0	0	0	0	0	0	0	0	0.000108	0	0	0	0	0	0	0	0	0	0.0013595	0	0	0	0
NEW3370.S18.L001	152	2	7	None	Never	EBMonly	During	Yes	15	0.811228	0.118811	0.88119	0	0.0018018	0.998198	0.0017802	0	0.11703	0.88119	0.88002	0.0017802	0.0007751	0.0006401	0.116369	0	0	0	0	0	0	0	0	0	0	0	0	0	0	0	0	0	0	0	0	0	0	0	0	0
NEW3371.S19.L001	143	3	41	None	Never	EBMonly	During	No	19	1.956	0.300449	0.699531	0	0.0541651	0.945835	0.0404809	0	0.259968	0.699531	0.558074	0.0244566	0.0960115	0.162662	0.0543844	0	0	0	0	0	0	0	0	0	0	0	0	0	0	0	0	0	0	0	0	0.0125237	0	0	0	0
NEW3372.S20.L001	152	2	30	None	Never	EBMonly	During	No	18	0.992216	0.255303	0.744674	0	0.0123607	0.987639	0.240801	1.69e-05	0.0145021	0.744657	0.744322	0.00240895	0.000301003	0.000270204	0.0043323	0	0	0	0	0	0	0	0	0	0	0.238363	0	0	4e-06	0	0	0	0	0	0	0	0	0	0	0
NEW3373.S21.L001	152	2	18	None	Never	EBMonly	During	No	9	0.633186	0.0079537	0.992046	0	0.0075603	0.99244	0.0072886	0.0002318	0.0006651	0.991814	0.99117	0.0072886	0.0006442	0.0006252	0	0	0	0	0	0	0	0	0	0	0	0	0	0	0	0	0	0	0	0	0	0	0	0	0	0
NEW3374.S67.L002	143	3	58	None	Never	EBMonly	During	No	21	1.74852	0.0812559	0.918514	0.000667153	0.0523194	0.947013	0.0380757	0	0.0431802	0.918514	0.455638	0.019775	0.140484	0.0211319	0.0044782	0	0	0	0	0	0	0	0	0	0	0	0	0	0	0	0	0	0	0	0	0	0	0	0	0
NEW3375.S70.L003	168	1	6	None	Never	EBMonly	During	Yes	9	1.0761	0.0015657	0.998434	0	0.644845	0.355156	0	0.644844	0.0015657	0.35359	0.0015317	0	0	0.0001588	0.0014069	0	0	0	0	0	0	0	0	0	0	0	0	0	0	0	0	0	0	0	0	0	0	0	0	0
NEW3376.S23.L001	131	1	10	None	Never	EBMonly	During	No	11	0.702479	0.999151	0.0008494	0	0.0001293	0.999871	0.0001228	8.2e-06	0.999028	0.0008412	0.0006786	0.0001017	0.0001626	0.000177	0.998851	0	0	0	0	0	0	0	0	0	0	1.7e-06	0	0	0	0	0	0	0	0	0	0	0	0	0	0
NEW3377.S24.L001	145	5	38	None	Never	FormulaOnly	After	No	29	1.08162	0.877758	0.122027	0	0.805404	0.194596	0.752027	0	0.12573	0.122027	0.0560968	0.750433	0.0453777	0.0680452	0.0014119	0	0	0	0	0	0	0	0	0	0	0	0	0	0	0	0	0	0	0	0	0.000633436	0	0	0	0
NEW3378.S25.L001	143	3	49	None	Never	EBMonly	During	No	24	1.58561	0.0940944	0.905905	0	0.0299232	0.970077	0.0169459	0	0.0771485	0.905905	0.614375	0.0132004	0.0590156	0.055661	0.0003922	0	0	0	0	0	0	0	0	0	0	0.0001847	0	0	0	0	0	0	0	0	0	0.0025531	0	0	0	0
NEW3379.S103.L004	152	2	27	None	Never	EBMonly	During	No	10	0.573249	0.0274019	0.972526	0	0.0083295	0.99167	0.0185543	0	0.0088476	0.972526	0.972529	0	0	0	0.000525638	0	0	0	0	0	0	0	0	0	0	0.0185235	0	0	0	0	0	0	0	0	0	0	0	0	0	0
NEW3380.S26.L001	145	5	25	None	Never	EBM+Formula	During	No	23	1.03559	0.819037	0.180963	0	0.769221	0.230779	0.736671	0	0.0823656	0.180963	0.0491533	0.736491	0.121791	0.0318034	0.0088786	0	0	0	0	0	0	0	0	0	0	0	0	0	0	0	0	0	0	0	0	0.0001495	0	0	0	0
NEW3381.S27.L001	152	2	39	None	Never	EBM+Formula	During	No	23	1.14721	0.642869	0.357132	0	0.0910652	0.908935	0.55163	0	0.0912387	0.357132	0.356892	0.0001015	0.0001628	0.0007609	0.0026318	0	0	0	0	0	0	0	0	0	6.55e-05	0.548345	0	0	0.0022299	0	0	0	0	0	0	0	0	0	0	0
NEW3382.S71.L003	152	2	12	None	Never	EBMonly	During	Yes	20	0.697034	0.046646	0.952717	0	0.000705945	0.999294	0.0071283	0.0001841	0.0395177	0.952533	0.952379	0	0.000327808	0.0011075	0.0382191	0	0	0	0	0	0	0	0	0	0	0.00682735	0	0	0	0	0	0	0	0	0	0	0	0	0	0
NEW3383.S28.L001	145	5	11	None	Never	EBM+Formula	During	No	21	0.774435	0.892578	0.10739	0	0.844737	0.155263	0.818474	0	0.0741036	0.10739	0.0310933	0.817533	0.0706491	0.0451735	0.000864928	0	0	0	0	0	0	0	0	0	0	3.29e-05	0	0	0	0	0	0	0	0	0	0.00093233	0	0	0	0
NEW3385.S30.L001	681	3	24	LB2	During	EBMonly	During	Yes	15	1.13781	0.224978	0.775022	0.0370577	0.217664	0.745278	0.217692	0	0.0072863	0.775022	0.0007753	0.217664	0.737182	5.18e-05	0.0072345	0	0	0	0	0	0	0	0	0	0	0	0	0	0	0	0	0	0	0	0	0	0	0	0	0
NEW3388.S31.L001	704	4	9	LB2	During	EBMonly	During	No	18	1.70918	0.903742	0.0962574	0	0.805868	0.194132	0.788442	0	0.115301	0.0962574	0.0276514	0.788442	0.0653886	0.0176967	0.0636603	0	0	0	0	0	0	0	0	0	0	0	0	0	0	0	0	0	0	0	0	0	0	0	0	0
NEW3390.S33.L002	686	1	22	LB2	During	EBMonly	During	No	12	0.634796	0.26922	0.73078	0.0004113	0.265977	0.733611	0.266152	0	0.0030681	0.73078	0.0028727	0.265774	0.727304	0.0017398	0.0013283	0	0	0	0	0	0	0	0	0	0	0.0001749	0	0	0	0	0	0	0	0	0	0	0	0	0	0
NEW3391.S73.L003	686	1	9	LB2	During	EBMonly	During	Yes	11	0.502022	0.0358599	0.96414	0	0.0296653	0.970335	0.0294188	0	0.0064411	0.96414	0.0086258	0.0294188	0.881656	0	0.0048767	0	0	0	0	0	0	0	0	0	0	0	0	0	0	0	0	0	0	0	0	0	0	0	0	0
NEW3392.S74.L003	637	1	5	LB2	Before	EBMonly	During	Yes	12	0.0419167	0.995318	0.004617	0	0.00167691	0.998323	0.0008388	0	0.994479	0.003779	0.000349222	0.000838855	0.000111807	2.74e-05	0.994516	0	0	0	0	0	0	0	0	0	0	0	0	0	0	0	0	0	0	0	0	0	0	0	0	0
NEW3393.S34.L002	611	2	23	LB2	During	EBMonly	During	Yes	8	0.634477	0.0715238	0.928187	0	0.00820786	0.991792	0.0082055	0	0.0633183	0.928187	0.926766	0.00818297	0.00168919	0.0632133	0.000123336	0	0	0	0	0	0	0	0	0	0	0	0	0	0	0	0	0	0	0	0	0	0	0	0	0
NEW3400.S104.L004	678	4	64	LB2	After	EBMonly	During	No	29	1.44576	0.671336	0.328664	0.0139987	0.526783	0.459218	0.526436	0	0.144899	0.328664	0.0084261	0.525784	0.0002695	0.0324734	0.0787624	0	0	0	0	0	0	0	0	0	0	0	0	0	0	0	0	0	0	0	0	0.0001302	0	0	0	0
NEW3401.S105.L004	704	1	12	LB2	During	EBMonly	During	No	11	0.617721	0.999793	0.0002075	0	0.770252	0.229748	0.770252	0	0.229541	0.0002075	1.28e-05	0.770252	6.59e-05	0.0002117	0.229315	0	0	0	0	0	0	0	0	0	0	0	0	0	0	0	0	0	0	0	0	0	0	0	0	0
NEW3402.S40.L002	685	1	10	LB2	During	EBMonly	During	No	8	0.11778	0.0184383	0.981372	0	0.0177072	0.982293	0.0177038	0	0.0007345	0.981372	0.00286494	0.0177072	0.978615	0.000147428	0.000582411	0	0	0	0	0	0	0	0	0	0	0	0	0	0	0	0	0	0	0	0	0	0	0	0	0
NEW3403.S41.L002	637	2	33	LB2	During	EBMonly	During	No	18	1.80087	0.382133	0.468121	0	0.212127	0.787873	0.182833	0	0.1993	0.468121	0.542514	0.206378	0.0018585	0.125197	0.00980307	0	0	0	0	0	0	0	0	0	0	0	0	0	0	0	0	0	0	0	0	0.00342651	0	0	0	0
NEW3405.S106.L004	624	4	22	LB2	During	FormulaOnly	After	No	14	0.526237	0.997047	0.0020046	0	0.0366103	0.96339	0.0365756	0	0.960472	0.0020046	0.000403783	0.0306494	0.000283769	0.893734	0.00589548	0	0	0	0	0	0	0	0	0	0	0	0	0	0	0	0	0	0	0	0	0	0	0	0	0
NEW3406.S43.L002	686	1	16	LB2	During	EBMonly	During	Yes	8	0.209403	0.0365753	0.963425	0	0.0342033	0.965797	0.0342033	0	0.002372	0.963425	0.0024721	0.0342033	0.960786	0.0021438	0.0002282	0	0	0	0	0	0	0	0	0	0	0	0	0	0	0	0	0	0	0	0	0	0	0	0	0
NEW3407.S76.L003	682	1	6	LB2	Before	EBMonly	During	Yes	10	0.573235	0.974709	0.0163791	0	0.0214443	0.978556	0.0161833	0	0.958526	0.0163791	0.0152983	0.0163288	0.00122804	0	0.962029	0	0	0	0	0	0	0	0	0	0	0	0	0	0	0	0	0	0	0	0	0	0	0	0	0
NEW3408.S77.L003	681	3	3	LB2	During	EBMonly	During	Yes	21	1.45133	0.545741	0.454259	0	0.487695	0.512305	0.505676	0	0.0400648	0.454259	0.0010978	0.397957	0.452212	0.0180678	0.01594	0	0	0	0	0	0	0	0	0	0	0.0020049	0	0	0	0	0	0	0	0	0	0.0165462	0	0	0	0
NEW3410.S79.L003	611	1	44	LB2	During	FormulaOnly	After	Yes	15	0.58201	0.953094	0.0467986	0	0.0840712	0.915929	0.0851604	0	0.867934	0.0467986	0.0466937	0.083923	0	0.000327235	0.867382	0	0	0	0	0	0	0	0	0	0	0	0	0	0	0	0	0	0	0	0	0.000793085	0	0	0	3.43e-05
NEW3412.S45.L002	611	2	25	LB2	During	EBMonly	During	Yes	14	0.838926	0.0838753	0.916125	0.0010262	0.0317984	0.967175	0.0317984	0	0.0520769	0.916125	0.91438	0.0317984	0.0003238	0.0495009	0.002576	0	0	0	0	0	0	0	0	0	0	0	0	0	0	0	0	0	0	0	0	0	0	0	0	0
NEW3413.S46.L002	611	2	20	LB2	During	EBMonly	During	No	7	0.449285	0.0135104	0.98649	0	0.0066726	0.993327	0.0066726	0	0.0068378	0.98649	0.986456	0.0066726	0	0.0023943	0.0044435	0	0	0	0	0	0	0	0	0	0	0	0	0	0	0	0	0	0	0	0	0	0	0	0	0
NEW3414.S47.L002	599	5	69	LB2	After	EBM+Formula	During	No	36	1.71123	0.84341	0.126293	1.04e-05	0.808372	0.191617	0.632615	6.12e-05	0.210795	0.126232	0.128267	0.603319	0.00186746	0.0172553	0.00109156	0	0	0	0	0	0	0.00123223	0	0	0	0.00014159	0	0	4.57e-05	0	0	0	0	0	0	3.45e-05	0	0	0	0
NEW3415.S48.L002	611	2	12	LB2	During	EBMonly	During	No	16	1.47064	0.457452	0.542548	0.0002139	0.288093	0.711693	0.288094	0	0.169359	0.542548	0.541878	0.288093	0.0001831	0.096211	0.0730272	0	0	0	0	0	0	0	0	0	0	0	0	0	0	0	0	0	0	0	0	0	0	0	0	0
NEW3416.S49.L002	601	2	24	LB2	During	EBMonly	During	No	9	1.14491	0.284744	0.715256	0	0.259609	0.740391	0.259609	0	0.0251348	0.715256	0.714907	0.259609	0.0003488	0.0231219	0.0019055	0	0	0	0	0	0	0	0	0	0	0	0	0	0	0	0	0	0	0	0	0	0	0	0	0
NEW3417.S147.L006	611	2	6	LB2	During	EBMonly	During	Yes	5	0.391075	0.0001958	0.999804	0	0.0012729	0.998727	0.0001905	0	5.3e-06	0.998722	0.998722	0.0001905	0	0	5.3e-06	0	0	0	0	0	0	0	0	0	0	0	0	0	0	0	0	0	0	0	0	0	0	0	0	0
NEW3418.S148.L006	724	1	5	LB2	Before	EBMonly	During	Yes	10	0.438502	0.999449	0.0002534	0	0.000559852	0.99944	0.0005096	0	0.998939	0.0002534	0.000253476	0.000509752	0	0.000807241	0.998379	0	0	0	0	0	0	0	0	0	0	0	0	0	0	0	0	0	0	0	0	0	0	0	0	0
NEW3419.S50.L002	720	2	18	LB2	During	EBMonly	During	No	16	1.18658	0.127288	0.872131	0.00034314	0.123943	0.875714	0.123871	0	0.0034167	0.872131	0.786512	0.123943	0.0184001	0.000445259	0.00297343	0	0	0	0	0	0	0	0	0	0	0	0	0	0	0	0	0	0	0	0	0	0	0	0	0
NEW3420.S51.L002	599	2	11	LB2	Before	EBMonly	During	No	17	1.01632	0.214417	0.784977	6.87e-05	0.0010066	0.998925	0.199705	0	0.0147114	0.784977	0.781184	0.000488297	0.00259037	0.0051048	0.00259227	0	0	0	0	0	0	0	0	0	0	0.198806	0	0	0	0	0	0	0	0	0	0	0	0	0	0
NEW3423.S53.L002	682	1	15	LB2	During	EBMonly	During	No	19	0.437481	0.080607	0.917019	0.000780754	0.0319882	0.967231	0.0348343	0	0.0457727	0.917019	0.00149345	0.0290449	0.916702	0.0225443	0.00767001	0	0	0	0	0	0	0	0	0	0	0	0	0	0	0	0	0	0	0	0	0.00504007	0	0	0	0
NEW3425.S54.L003	611	2	17	LB2	During	EBMonly	During	No	17	1.1284	0.751092	0.248908	0	0.163869	0.836131	0.163491	0	0.587601	0.248908	0.233564	0.162004	0.0003676	0.586305	0.0006491	0	0	0	0	0	0	0	0	0	0	0	0	0	0	0	0	0	0	0	0	0	0	0	0	0
NEW3427.S56.L002	682	5	49	LB2	After	EBMonly	During	No	23	1.38429	0.799062	0.197083	0.000633342	0.742594	0.256772	0.540977	0	0.258085	0.197083	0.000748786	0.529287	0.188521	0.0311199	0.00631334	0	0	0	0	0	0	0	0	0	0	0	0	0	0	0	0	0	0	0	0	0.0137319	0	0	0	0
NEW3429.S57.L002	702	1	12	LB2	During	EBM+Formula	During	Yes	10	0.151749	0.9984	0.0016	0	0.0271962	0.972804	0.0279564	0	0.970444	0.0016	0.0015421	0.0271962	5.79e-05	0.96964	0.0007283	0	0	0	0	0	0	0	0	0	0	0	0	0	0	0	0	0	0	0	0	0.0007602	0	0	0	0
NEW3430.S58.L002	601	2	63	LB2	After	EBMonly	During	No	14	1.3257	0.369409	0.630591	9.4e-05	0.34622	0.653686	0.346526	0	0.0228827	0.630591	0.497616	0.34622	0.132897	0.0224935	0.0003892	0	0	0	0	0	0	0	0	0	0	0.0002052	0	0	0	0	0	0	0	0	0	0	0	6.8e-06	0	0
NEW3431.S65.L006	601	1	9	LB2	Before	EBMonly	During	No	10	0.911301	0.999973	2.68e-05	0.0006344	1e-06	0.999365	0.0006381	0	0.999335	2.68e-05	1.12e-05	0	0	0.343843	0.655492	0	0	0	0	0	0	0	0	0	0	0	0	0	0	0	0	0	0	0	2.7e-06	0	0	0	0	0
NEW3432.S29.L001	678	1	9	LB2	Before	EBMonly	During	Yes	16	1.5867	0.722512	0.277339	0.140699	5.1e-05	0.85925	0.0013599	0	0.721152	0.277339	0.00385318	0	0	0.000371356	0.720837	0	0	0	0	0	0	0	0	0	0	0	0	0	0	0	0	0.00126479	0	0	0	0	0	0	0	0
NEW3434.S152.L006	710	1	16	LB2	Before	EBMonly	During	Yes	7	1.04876	0.993396	0	0	0.029968	0.970032	0.0297701	0	0.963626	0	0	0	0	0.0248425	0.734951	0	0	0	0	0	0	0	0	0	0	0	0	0	0	0	0	0	0	0	0	0	0	0	0	0
NEW3435.S153.L006	685	1	69	LB2	After	EBM+Formula	During	No	17	0.543788	0.126202	0.873798	0.0005943	0.0372215	0.962184	0.0105918	0	0.11561	0.873798	7.77e-05	0.0095896	0.87372	0.0798769	0.0046118	0	0	0	0	0	0	0	0	0	0	0	0	0	0	0	0	0	0	0	0	0.0001206	0	0.0002873	0	0
NEW3439.S154.L006	611	2	33	LB2	During	EBMonly	During	No	9	1.30133	0.411347	0.588653	0	0.348718	0.651282	0.348718	0	0.0626283	0.588653	0.585898	0.348718	0.0027558	0.0586398	0.0036668	0	0	0	0	0	0	0	0	0	0	0	0	0	0	0	0	0	0	0	0	0	0	0	0	0
NEW3477.S166.L006	552	1	6	LB2	Before	EBMonly	During	Yes	28	0.970688	0.986315	0.0136765	0.000133801	0.0266679	0.973198	0.0020545	0.0116949	0.98426	0.0019816	0.000801407	0.00139161	0.000649705	0.00129221	0.890137	0	0	0	0	0	0	0	0	0	0	0	0	0	0	0	0	0	0	0	0	0	0	0	0	0
NEW3479.S167.L006	554	4	73	LB2	After	FormulaOnly	After	No	23	1.70146	0.824826	0.174938	0	0.540133	0.459867	0.261088	0	0.563739	0.174938	0.174528	0.259805	3.41e-05	0.23682	0.000550913	0	0	0	0	0	0	0	0	0	0	0	0	0	0	0	0	0	0	0	0	2.53e-05	0	0	0	0
NEW3480.S168.L006	532	3	32	LB2	After	EBMonly	During	No	27	0.520229	0.0481	0.951715	7.83e-05	0.939678	0.0602436	0.0022803	0.909981	0.0458197	0.0417333	0.00471197	0.0021823	0.0180871	0.0133808	0.00495121	0	0	0	0	0	0	0	0	0	0	0	0	0	0	0	0	0	0	0	0	0	0	0	0	0
NEW3481.S169.L006	552	1	13	LB2	During	EBMonly	During	Yes	17	0.494058	0.996744	0.0032557	0.0002222	0.0343247	0.965453	0.0338998	0	0.962844	0.0032557	0.001016	0.0338553	0.0006541	0.891286	0.0710891	0	0	0	0	0	0	0	0	0	0	0	0	0	0	0	0	0	0	0	0	0	0	0	0	0
NEW3483.S170.L006	507	4	24	LB2	After	FormulaOnly	Never	No	16	1.59403	0.920182	0.0798173	0	0.754088	0.245912	0.603395	0	0.316788	0.0798173	0.0222357	0.603395	0.0575816	0.0395442	0.124404	0	0	0	0	0	0	0	0	0	0	0	0	0	0	0	0	0	0	0	0	0	0	0	0	0
NEW3484.S171.L006	521	2	45	LB2	During	FormulaOnly	After	No	22	1.42478	0.0977032	0.902143	0	0.0255323	0.974468	0.0227771	0	0.0749261	0.902143	0.732379	0.0227026	0.151496	0.0476193	0.0245666	0	0	0	0	0	0	0	0	0	0	0	0	0	0	0	0	0	0	0	0	0	0	0	0	0
NEW3493.S177.L006	520	4	39	LB2	During	EBM+Formula	During	Yes	21	1.58386	0.458445	0.541555	0	0.145253	0.854747	0.0520872	0.0035968	0.406358	0.537958	0.0651986	0.0495491	0.0009974	0.258971	0.0090948	0	0	0	0	0	0	0	0	0	0	0	0	0	0	0	0	0	0	0	0	0	0	0	0	0
NEW3494.S178.L007	520	4	14	LB2	During	EBMonly	During	No	20	1.43156	0.994287	0.0057125	0.0003783	0.560382	0.43924	0.469023	0	0.525264	0.0057125	0.0044734	0.469023	0.0005015	0.0006519	0.418241	0	0	0	0	0	0	0	0	0	0	0	0	0	0	0	0	0	0	0	0	0	0	0	0	0
NEW3495.S179.L007	520	1	22	LB2	During	EBMonly	During	Yes	17	0.624654	0.0380769	0.96182	0	0.00941297	0.990587	0.0083458	0	0.0297311	0.96182	0.118654	0.00834666	0.000207814	0.021469	0.00719884	0	0	0	0	0	0	0	0	0	0	0	0	0	0	0	0	0	0	0	0	0	0	0	0	0
NEW3496.S129.L005	520	4	15	LB2	During	EBMonly	During	No	17	1.39162	0.580926	0.419074	0	0.517197	0.482803	0.0660178	0	0.514908	0.419074	0.0004553	0.0660031	0	4.01e-05	0.0438218	0	0	0	0	0	0	0	0	0	0	0	0	0	1.47e-05	0	0	0	0	0	0	0	0	0	0	0
NEW3500.S183.L007	520	1	7	LB2	During	EBMonly	During	Yes	19	0.67292	0.980503	0.0194975	0.0002183	0.0128479	0.986934	0.0067364	0	0.973766	0.0194975	0.0121213	0.0055846	0.0031672	0.0009236	0.957734	0	0	0	0	0	0	0	0	0	0	0	0	0	0	0	0	0	0	0	0	0	0	0	0	0
NEW3502.S184.L007	552	1	4	LB2	Before	EBMonly	During	Yes	31	0.70423	0.945148	0.054852	0.0001483	0.124532	0.87532	0.013637	0.0406788	0.931511	0.0131992	0.0090678	0.0062002	0.0016227	0.0023525	0.0021868	0	0	0	0	0	0	0	0	0	0	0	0	0	0	0	0	0	0	0	0	0	0	0	0	0
NEW3504.S186.L007	563	3	7	LB2	During	EBMonly	During	Yes	20	1.54814	0.304257	0.695743	0	0.0382949	0.961705	0.0322529	0.0025348	0.272004	0.693208	0.0527481	0.0322529	0.178076	0.256712	0.010627	0	0	0	0	0	0	0	0	0	0	0	0	0	0	0	0	0	0	0	0	0	0	0	0	0
NEW3505.S187.L007	564	3	22	LB2	During	EBMonly	During	No	22	1.71792	0.421763	0.576487	6.61e-06	0.409732	0.590262	0.299339	0	0.122424	0.576487	0.0433559	0.299788	0.0916517	0.0114559	0.000989466	0	0	0	0	0	0	0	0	0	0	0	0	0	0	0	0	0	0	0	0	0	0	0	0	0
NEW3506.S188.L007	563	3	10	LB2	During	EBMonly	During	No	23	1.36078	0.164971	0.834915	0.000631872	0.0503692	0.948999	0.0462979	0	0.118673	0.834915	0.0620407	0.0462648	0.110458	0.0604875	0.053965	0	0	0	0	0	0	0	0	0	0	0	0	0	0	0	0	0	0	0	0	0	0	0	0	0
NEW3507.S189.L007	564	3	7	LB2	During	EBMonly	During	Yes	20	1.5511	0.513172	0.486828	0.0002911	0.348942	0.650767	0.348738	0	0.164434	0.486828	0.0131473	0.348738	0.471592	0.146353	0.0163212	0	0	0	0	0	0	0	0	0	0	0	0	0	0	0	0	0	0	0	0	0	0	0	0	0
NEW3508.S190.L007	532	3	55	LB2	After	EBM+Formula	During	Yes	31	0.913778	0.0248142	0.974651	0.000722611	0.00776224	0.991515	0.0042423	0	0.0205719	0.974651	0.0963387	0.00421525	0.869997	0.00130039	0.00807692	0	0	0	0	0	0	0	0	0	0	0	0	0	0	0	0	0	0	0	0	2.93e-05	0	0	0	0
NEW3509.S191.L007	564	5	33	LB2	After	EBMonly	During	No	23	1.6615	0.67371	0.242706	0.00080385	0.70778	0.291417	0.639751	0	0.0339587	0.242706	0.224636	0.693267	0.0160915	0.0260637	0.000378104	0	0	0	0	0	0	0	0	0	0	0	0	0	0	0	0	0	0	0	0	0.00064905	0	8.94e-05	0	0
NEW3513.S130.L005	520	1	23	LB2	During	EBMonly	During	Yes	6	0.359109	0.0014196	0.99858	0	0.0012339	0.998766	0.001047	0	0.0003726	0.99858	0.110406	0.001047	0	0	0.0001857	0	0	0	0	0	0	0	0	0	0	0	0	0	0	0	0	0	0	0	0	0	0	0	0	0
NEW3515.S131.L005	520	4	102	LB2	After	FormulaOnly	After	No	32	2.1823	0.891809	0.108191	0.0046553	0.758911	0.236434	0.597489	0	0.29432	0.108191	0.0733915	0.547099	0.0342403	0.0915322	0.0105222	0	0	0	0	0	0	0	0	0	0	0	0	0	0.0029916	0	0	0	0	0	0	0.0187032	0	0	0	0
NEW3516.S195.L007	507	2	17	LB2	During	FormulaOnly	Never	No	17	1.44846	0.343316	0.656615	0	0.309251	0.690749	0.308232	0	0.0350834	0.656353	0.599646	0.308254	0.0531149	5.3e-05	5.08e-05	0	0	0	0	0	0	0	0	0	0	0	0	0	0	0	0	0	0	0	0	0	0	0	0	0
NEW3518.S197.L007	485	1	6	LB2	During	EBMonly	During	Yes	15	1.05131	0.958865	0.0411354	0.0002551	0.869254	0.130491	0.86901	0	0.0898548	0.0411354	0.0031255	0.86901	0.0033454	0.0008907	0.0887203	0	0	0	0	0	0	0	0	0	0	0	0	0	0	0	0	0	0	0	0	0	0	0	0	0
NEW3519.S198.L007	522	1	15	LB2	During	EBMonly	During	Yes	16	0.225594	0.0152721	0.984728	0	0.0116497	0.98835	0.0116199	0	0.0036522	0.984191	0.025159	0.0116121	9.2e-05	0	0.0025759	0	0	0	0	0	0	0	0	0	0	0	0	0	0	0	0	0	0	0	0	0	7.8e-06	0	0	0
NEW3520.S199.L007	522	2	20	LB2	During	EBMonly	During	No	23	1.66399	0.25161	0.748154	0	0.216368	0.783632	0.206159	0	0.0454515	0.748154	0.259865	0.206199	0.0670116	0.00869965	0.0241188	0	0	0	0	0	0	0	0	0	0	0	0	0	0	0	0	0	0	0	0	0	0	0	0	0
NEW3521.S200.L007	507	1	6	LB2	Before	FormulaOnly	Never	Yes	19	0.576035	0.997778	0.0022217	0	0.0018901	0.99811	0.0018682	0	0.99591	0.0022217	0.0019421	0.0018682	0	0.0001797	0.203836	0	0	0	0	0	0	0	0	0	0	0	0	0	0	0	0	0	0	0	0	0	0	0	0	0
NEW3522.S201.L007	521	2	62	LB2	After	FormulaOnly	After	No	36	1.67777	0.349848	0.650152	0.0014795	0.246127	0.752394	0.221083	0	0.128765	0.649883	0.62708	0.219698	0.0189746	0.0874541	0.0026587	0	0	0	0	0	0	0	0	0	0	0.0001349	0	0	0	0	0	0	0	0	0	0.0008564	0	0	0	0
NEW3523.S113.L004	521	1	18	LB2	During	EBMonly	During	No	18	0.495005	0.932662	0.0673377	0	0.89404	0.10596	0.893901	0	0.0387608	0.0673377	0.0044158	0.893901	0.0002196	2.35e-05	0.0221079	0	0	0	0	0	0	0	0	0	0	0	0	0	0	0	0	0	0	0	0	0	0	0	0	0
NEW3524.S202.L007	563	3	14	LB2	During	EBMonly	During	No	18	0.887034	0.0637887	0.934471	0	0.0433465	0.956653	0.0431229	0	0.0206658	0.934471	0.0718989	0.0430062	0.0711606	0.0179272	0.00195891	0	0	0	0	0	0	0	0	0	0	0	0	0	0	0	0	0	0	0	0	0	0	0	0	0
NEW3526.S203.L007	563	3	21	LB2	During	EBMonly	During	No	26	1.53453	0.544854	0.454553	0	0.513919	0.486081	0.512186	0	0.0326682	0.453644	0.0367025	0.511515	0.0580077	0.0247769	0.00605985	0	0	0	0	0	0	1.8e-06	0	0	0	0	0	0	0	0	0	0	0	0	0	0.000374422	0	0	0	0
NEW3529.S132.L005	552	5	97	LB2	After	FormulaOnly	After	No	23	1.60656	0.518019	0.481981	0	0.472546	0.527454	0.417758	0.0003389	0.100261	0.481642	0.474872	0.405221	5.2e-05	0.0410313	0.0032767	0	0	0	0	0	0	0	0	0	0	0	0	0	0	0	0	0	0	0	0	0	0	0	0	0
NEW3531.S206.L007	554	2	51	LB2	During	FormulaOnly	After	Yes	19	0.601065	0.050827	0.949173	0.0015665	0.0048809	0.993553	0.003658	0.000124	0.047169	0.949049	0.945658	0.0034693	0	0.0408195	0.002677	0	0	0	0	0	0	0	0	0	0	0	0	0	0	0	0	0	0	0	0	0	0	0	0	0
NEW3532.S133.L005	554	2	15	LB2	During	EBM+Formula	During	Yes	9	0.614446	0.0654428	0.934557	0	0.0058681	0.994132	0.0058681	0	0.0595747	0.934557	0.934415	0.0058681	0	0.048303	0.0003027	0	0	0	0	0	0	0	0	0	0	0	0	0	0	0	0	0	0	0	0	0	0	0	0	0
NEW3533.S207.L007	554	1	11	LB2	During	EBMonly	During	Yes	24	0.95856	0.372929	0.626948	4.8e-05	0.367855	0.632097	0.367122	0	0.0058068	0.0018308	0.00140817	0.367128	0	0.0024326	0.000541666	0	0	0	0	0	0	0	0	0	0	0	0	0	0	0	0	0	0	0	0	1.65e-05	0	0	0	0
100
[truncated: 441 more columns]

## Sheet: Figure 2a
Variable	Timepoint	R2	P-value
Weight Z score	0-9	0.0053462	0.941
Weight Z score	10-14	0.00482597	0.924
Weight Z score	15-19	0.0102218	0.4872
Weight Z score	20-24	0.00776582	0.7035
Weight Z score	25-29	0.00472145	0.9345
Weight Z score	30-34	0.00565756	0.914
Weight Z score	35-39	0.0122734	0.816857
Weight Z score	40-49	0.0519694	0.4332
Weight Z score	50-69	0.00841954	0.854182
Probiotics	0-9	0.0276449	0.351429
Probiotics	10-14	0.0474937	0.012
Probiotics	15-19	0.0490757	0.006
Probiotics	20-24	0.0535467	0.006
Probiotics	25-29	0.0492054	0.018
Probiotics	30-34	0.0832426	0.006
Probiotics	35-39	0.0587383	0.006
Probiotics	40-49	0.0140981	0.036
Probiotics	50-69	0.117674	0.006
Formula	0-9	0.0266239	0.198
Formula	10-14	0.0249782	0.0749346
Formula	15-19	0.0274501	0.1035
Formula	20-24	0.0285087	0.068421
Formula	25-29	0.0330347	0.088
Formula	30-34	0.0314802	0.0755526
Formula	35-39	0.0420774	0.252464
Formula	40-49	0.0325891	0.1305
Formula	50-69	0.0295915	0.1005
BMF	0-9	0.0207531	0.7554
BMF	10-14	0.0188883	0.612
BMF	15-19	0.021462	0.449333
BMF	20-24	0.0420166	0.015
BMF	25-29	0.0510018	0.034
BMF	30-34	0.061074	0.024
BMF	35-39	0.0354043	0.8955
BMF	40-49	0.0508961	0.1305
BMF	50-69	0.0507766	0.354
MOM	0-9	0.0310413	0.201
MOM	41913	0.0207188	0.495
MOM	15-19	0.0196158	0.502909
MOM	20-24	0.0389076	0.032
MOM	25-29	0.0327966	0.088
MOM	30-34	0.0306877	0.207429
MOM	35-39	0.0184151	0.9495
MOM	40-49	0.0332421	0.174
MOM	50-69	0.042965	0.1668
Day full feed	0-9	0.0176851	0.201
Day full feed	10-14	0.0172057	0.086
Day full feed	15-19	0.0129829	0.344571
Day full feed	20-24	0.0102575	0.447273
Day full feed	25-29	0.00863514	0.684
Day full feed	30-34	0.00984459	0.637636
Day full feed	35-39	0.0138102	0.739
Day full feed	40-49	0.0120954	0.4332
Day full feed	50-69	0.0147615	0.505333
Antibiotics 7d	0-9	0.00909977	0.7554
Antibiotics 7d	41913	0.01317	0.275143
Antibiotics 7d	15-19	0.0140005	0.274
Antibiotics 7d	20-24	0.0204464	0.068421
Antibiotics 7d	25-29	0.0256159	0.034
Antibiotics 7d	30-34	0.0143394	0.33
Antibiotics 7d	35-39	0.00573135	0.9495
Antibiotics 7d	40-49	0.0169951	0.256
Antibiotics 7d	50-69	0.0279652	0.1005
Season	0-9	0.0318155	0.7554
Season	10-14	0.0227089	0.866727
Season	15-19	0.0236342	0.757
Season	20-24	0.0365577	0.255
Season	25-29	0.0449341	0.088
Season	30-34	0.0549306	0.0755526
Season	35-39	0.0503517	0.47
Season	40-49	0.0334925	0.51
Season	50-69	0.0487904	0.418286
Sex	0-9	0.00832909	0.765818
Sex	10-14	0.00867999	0.612
Sex	15-19	0.0110779	0.449333
Sex	20-24	0.0174739	0.10275
Sex	25-29	0.0109727	0.534
Sex	30-34	0.017293	0.20925
Sex	35-39	0.0135892	0.739
Sex	40-49	0.0102093	0.51
Sex	50-69	0.0377839	0.054
Birth mode	0-9	0.017595	0.201
Birth mode	10-14	0.0190768	0.086
Birth mode	15-19	0.0152524	0.2256
Birth mode	20-24	0.0168761	0.10275
Birth mode	25-29	0.0154327	0.193714
Birth mode	30-34	0.023992	0.0755526
Birth mode	35-39	0.00948909	0.924667
Birth mode	40-49	0.0123272	0.3435
Birth mode	50-69	0.00509346	0.965
Birthweight	0-9	0.0221293	0.198
Birthweight	10-14	0.0235257	0.066
Birthweight	15-19	0.0197345	0.1035
Birthweight	20-24	0.0170031	0.10275
Birthweight	25-29	0.0082991	0.684
Birthweight	30-34	0.0119513	0.4662
Birthweight	35-39	0.00677502	0.9495
Birthweight	40-49	0.0159167	0.278571
Birthweight	50-69	0.015122	0.505333
Gestational age	0-9	0.0197442	0.201
Gestational age	10-14	0.0205068	0.0749346
Gestational age	15-19	0.0185523	0.1035
Gestational age	20-24	0.0131401	0.255
Gestational age	25-29	0.0102179	0.575333
Gestational age	30-34	0.0204781	0.109
Gestational age	35-39	0.0158675	0.739
Gestational age	40-49	0.0219867	0.1305
Gestational age	50-69	0.00954056	0.854182

## Sheet: Figure 2b
Variable	Timepoint	R2	P-value
Weight Z score	0-9	0.00751782	0.84672
Weight Z score	10-14	0.00868707	0.67185
Weight Z score	15-19	0.00801629	0.553418
Weight Z score	20-24	0.0258797	0.0837
Weight Z score	25-29	0.00543503	0.851891
Weight Z score	30-34	0.0110027	0.483709
Weight Z score	35-39	0.00987806	0.64008
Weight Z score	40-49	0.065149	0.160457
Weight Z score	50-69	0.0156613	0.408
Probiotics	0-9	0.031129	0.26445
Probiotics	10-14	0.0635873	0.0204
Probiotics	15-19	0.0562557	0.0504
Probiotics	20-24	0.0507941	0.0706701
Probiotics	25-29	0.0717789	0.0168
Probiotics	30-34	0.0862053	0.0012
Probiotics	35-39	0.11843	0.0012
Probiotics	40-49	0.0168839	0.0528
Probiotics	50-69	0.0963816	0.0072
Formula	0-9	0.0414033	0.1446
Formula	10-14	0.0174824	0.06432
Formula	15-19	0.0243828	0.146297
Formula	20-24	0.0176675	0.0706701
Formula	25-29	0.0300358	0.120143
Formula	30-34	0.0272905	0.0921
Formula	35-39	0.0308618	0.123447
Formula	40-49	0.0273415	0.0656196
Formula	50-69	0.0276027	0.110411
BMF	0-9	0.0137262	0.969491
BMF	10-14	0.0139232	0.722
BMF	15-19	0.0206905	0.54585
BMF	20-24	0.0468499	0.0706701
BMF	25-29	0.0497259	0.15072
BMF	30-34	0.048645	0.17895
BMF	35-39	0.03851	0.592133
BMF	40-49	0.0746914	0.0528
BMF	50-69	0.061226	0.1972
MOM	0-9	0.030977	0.1062
MOM	10-14	0.0166783	0.68304
MOM	15-19	0.0184347	0.553418
MOM	20-24	0.0275412	0.251467
MOM	25-29	0.0254076	0.3663
MOM	30-34	0.0210897	0.5003
MOM	35-39	0.018478	0.754691
MOM	40-49	0.0420719	0.1092
MOM	50-69	0.0594133	0.110411
Day full feed	0-9	0.0330987	0.1062
Day full feed	10-14	0.0265525	0.06432
Day full feed	15-19	0.0199808	0.2444
Day full feed	20-24	0.0119172	0.331855
Day full feed	25-29	0.00825407	0.62424
Day full feed	30-34	0.0106316	0.483709
Day full feed	35-39	0.0141259	0.592133
Day full feed	40-49	0.0323309	0.0603
Day full feed	50-69	0.00802574	0.781745
Antibiotics 7d	0-9	0.00339617	0.9876
Antibiotics 7d	10-14	0.0175334	0.174343
Antibiotics 7d	15-19	0.0185195	0.2444
Antibiotics 7d	20-24	0.0235058	0.0936
Antibiotics 7d	25-29	0.0275637	0.120143
Antibiotics 7d	30-34	0.0227834	0.1566
Antibiotics 7d	35-39	0.0069652	0.7608
Antibiotics 7d	40-49	0.0164251	0.2332
Antibiotics 7d	50-69	0.0299339	0.1848
Season	0-9	0.0515802	0.173314
Season	10-14	0.0216801	0.722
Season	15-19	0.027944	0.553418
Season	20-24	0.0242857	0.6972
Season	25-29	0.0408313	0.284057
Season	30-34	0.0502715	0.174343
Season	35-39	0.0489176	0.49848
Season	40-49	0.0377661	0.339491
Season	50-69	0.0641852	0.1972
Sex	0-9	0.0145704	0.324
Sex	10-14	0.00728696	0.68304
Sex	15-19	0.00509068	0.7714
Sex	20-24	0.0149884	0.251467
Sex	25-29	0.0188279	0.1964
Sex	30-34	0.0301993	0.0921
Sex	35-39	0.0194839	0.4923
Sex	40-49	0.005423	0.8266
Sex	50-69	0.0211846	0.284743
Birth mode	0-9	0.0204628	0.173314
Birth mode	10-14	0.0221366	0.0916
Birth mode	15-19	0.0137878	0.328286
Birth mode	20-24	0.0142061	0.251467
Birth mode	25-29	0.0213968	0.15072
Birth mode	30-34	0.0218513	0.1566
Birth mode	35-39	0.0127525	0.592133
Birth mode	40-49	0.0205801	0.2332
Birth mode	50-69	0.00536616	0.8977
Birthweight	0-9	0.0227004	0.173314
Birthweight	10-14	0.0306209	0.06432
Birthweight	15-19	0.0167967	0.2444
Birthweight	20-24	0.0158673	0.251467
Birthweight	25-29	0.00446275	0.8696
Birthweight	30-34	0.0124868	0.4404
Birthweight	35-39	0.011632	0.592133
Birthweight	40-49	0.0128089	0.339491
Birthweight	50-69	0.0178541	0.3504
Gestational age	0-9	0.0253655	0.1446
Gestational age	10-14	0.0261806	0.06432
Gestational age	15-19	0.0173333	0.2444
Gestational age	20-24	0.0114321	0.331855
Gestational age	25-29	0.0111967	0.434133
Gestational age	30-34	0.028995	0.0921
Gestational age	35-39	0.0373021	0.123447
Gestational age	40-49	0.034538	0.0603
Gestational age	50-69	0.00822772	0.781745

## Sheet: Figure 3a
SampleID	Timepoint	PGCT
NEW2735.S144.L005	0 to 9	3
NEW2810.S257.L008	0 to 9	3
NEW2811.S15.L001	0 to 9	2
NEW2870.S58.L002	0 to 9	2
NEW2814.S136.L005	0 to 9	2
NEW3065.S192.L006	0 to 9	2
NEW2881.S18.L001	0 to 9	2
NEW2837.S46.L002	0 to 9	2
NEW3032.S191.L006	0 to 9	3
NEW3044.S247.L008	0 to 9	1
NEW3004.S219.L007	0 to 9	3
NEW3351.S91.L003	0 to 9	3
NEW3169.S123.L008	0 to 9	3
NEW3180.S113.L004	0 to 9	2
NEW2748.S5.L001	0 to 9	3
NEW3309.S82.L003	0 to 9	2
NEW2928.S155.L005	0 to 9	3
NEW3304.S209.L007	0 to 9	1
NEW3335.S154.L008	0 to 9	4
NEW2945.S121.L004	0 to 9	3
NEW2958.S200.L007	0 to 9	5
NEW3328.S98.L004	0 to 9	5
NEW3263.S25.L001	0 to 9	2
NEW1053.S161.L005	0 to 9	4
NEW1562.S159.L005	0 to 9	5
NEW1582.S115.L004	0 to 9	2
NEW1678.S3.L001	0 to 9	5
NEW1216.S37.L002	0 to 9	5
NEW1703.S211.L007	0 to 9	5
NEW1238.S48.L002	0 to 9	5
NEW1772.S40.L002	0 to 9	5
NEW1799.S58.L002	0 to 9	5
NEW1807.S22.L001	0 to 9	2
NEW1843.S79.L003	0 to 9	5
NEW1865.S3.L001	0 to 9	4
NEW2056.S24.L001	0 to 9	3
NEW2143.S176.L006	0 to 9	4
NEW2040.S50.L002	0 to 9	3
NEW3518.S197.L007	0 to 9	3
NEW2088.S84.L003	0 to 9	4
NEW2089.S85.L003	0 to 9	1
NEW2114.S170.L006	0 to 9	2
NEW3500.S183.L007	0 to 9	4
NEW1267.S217.L008	0 to 9	2
NEW2054.S23.L001	0 to 9	3
NEW1894.S29.L001	0 to 9	3
NEW2071.S70.L003	0 to 9	5
NEW1919.S258.L008	0 to 9	2
NEW3477.S166.L006	0 to 9	5
NEW2331.S14.L001	0 to 9	4
NEW1934.S201.L008	0 to 9	5
NEW1942.S171.L006	0 to 9	4
NEW1317.S143.L005	0 to 9	4
NEW2284.S55.L002	0 to 9	5
NEW2457.S222.L008	0 to 9	5
NEW2285.S156.L005	0 to 9	3
NEW2295.S64.L002	0 to 9	1
NEW2392.S121.L004	0 to 9	4
NEW2443.S143.L005	0 to 9	3
NEW2289.S157.L005	0 to 9	5
NEW2316.S79.L003	0 to 9	5
NEW2330.S13.L001	0 to 9	4
NEW2685.S179.L006	0 to 9	5
NEW2662.S80.L003	0 to 9	2
NEW1332.S167.L006	0 to 9	5
NEW1339.S152.L005	0 to 9	2
NEW3417.S147.L006	0 to 9	4
NEW2015.S112.L007	0 to 9	4
NEW2424.S180.L006	0 to 9	2
NEW2426.S78.L005	0 to 9	1
NEW2571.S42.L002	0 to 9	4
NEW2502.S165.L006	0 to 9	4
NEW1427.S35.L002	0 to 9	2
NEW1453.S36.L002	0 to 9	3
NEW1465.S43.L002	0 to 9	2
NEW3432.S29.L001	0 to 9	4
NEW2595.S61.L002	0 to 9	3
NEW2609.S2.L001	0 to 9	5
NEW2641.S144.L005	0 to 9	1
NEW2615.S70.L003	0 to 9	2
NEW2080.S29.L001	0 to 9	2
NEW2624.S109.L004	0 to 9	4
NEW3388.S31.L001	0 to 9	4
NEW2478.S186.L006	0 to 9	1
NEW2363.S23.L001	0 to 9	4
NEW2386.S32.L001	0 to 9	4
NEW2734.S91.L003	10 to 14	3
NEW2704.S195.L007	10 to 14	3
NEW3190.S141.L005	10 to 14	3
NEW3383.S28.L001	10 to 14	5
NEW3007.S220.L007	10 to 14	2
NEW2871.S16.L001	10 to 14	2
NEW2818.S56.L002	10 to 14	2
NEW3006.S159.L005	10 to 14	2
NEW2885.S77.L003	10 to 14	2
NEW2838.S25.L001	10 to 14	2
NEW3033.S239.L008	10 to 14	3
NEW3045.S248.L008	10 to 14	1
NEW3017.S227.L008	10 to 14	5
NEW3003.S218.L007	10 to 14	3
NEW3145.S42.L002	10 to 14	3
NEW3155.S49.L002	10 to 14	2
NEW3172.S59.L002	10 to 14	3
NEW3233.S117.L004	10 to 14	3
NEW3181.S114.L004	10 to 14	2
NEW2750.S125.L004	10 to 14	3
NEW3334.S221.L007	10 to 14	2
NEW2932.S156.L005	10 to 14	3
NEW3310.S83.L003	10 to 14	1
NEW2897.S19.L001	10 to 14	5
NEW2948.S124.L004	10 to 14	3
NEW2960.S2.L001	10 to 14	5
NEW3275.S146.L008	10 to 14	5
NEW3327.S156.L005	10 to 14	2
NEW1489.S154.L005	10 to 14	5
NEW1025.S142.L005	10 to 14	2
NEW1510.S103.L004	10 to 14	4
NEW1524.S89.L003	10 to 14	4
NEW1531.S57.L002	10 to 14	5
NEW1555.S109.L004	10 to 14	5
NEW1577.S110.L004	10 to 14	2
NEW1620.S150.L005	10 to 14	5
NEW1127.S189.L006	10 to 14	4
NEW1650.S172.L006	10 to 14	5
NEW1209.S74.L003	10 to 14	5
NEW1683.S3.L001	10 to 14	5
NEW1222.S42.L002	10 to 14	5
NEW1230.S84.L003	10 to 14	5
NEW1240.S49.L002	10 to 14	5
NEW1745.S244.L008	10 to 14	2
NEW1751.S249.L008	10 to 14	2
NEW1773.S41.L002	10 to 14	5
NEW1804.S62.L002	10 to 14	5
NEW1808.S65.L002	10 to 14	2
NEW1836.S86.L003	10 to 14	5
NEW1866.S124.L004	10 to 14	4
NEW2047.S55.L002	10 to 14	3
NEW2048.S56.L002	10 to 14	4
NEW2192.S220.L007	10 to 14	3
NEW2057.S61.L002	10 to 14	3
NEW2132.S120.L004	10 to 14	4
NEW2128.S117.L004	10 to 14	1
NEW2041.S19.L001	10 to 14	1
NEW3494.S178.L007	10 to 14	4
NEW1268.S65.L002	10 to 14	2
NEW2119.S110.L004	10 to 14	1
NEW2106.S97.L003	10 to 14	3
NEW1282.S109.L004	10 to 14	3
NEW2320.S81.L003	10 to 14	5
NEW1915.S163.L005	10 to 14	2
NEW1291.S32.L001	10 to 14	5
NEW2530.S157.L005	10 to 14	5
NEW3533.S207.L007	10 to 14	4
NEW1299.S132.L005	10 to 14	5
NEW1303.S135.L005	10 to 14	4
NEW1311.S139.L005	10 to 14	4
NEW1319.S144.L005	10 to 14	4
NEW3506.S188.L007	10 to 14	5
NEW2506.S1.L001	10 to 14	5
NEW2287.S57.L002	10 to 14	3
NEW2300.S66.L002	10 to 14	4
NEW2340.S17.L001	10 to 14	3
NEW2440.S211.L007	10 to 14	3
NEW2539.S21.L001	10 to 14	5
NEW2255.S35.L002	10 to 14	5
NEW2314.S77.L003	10 to 14	4
NEW3420.S51.L002	10 to 14	5
NEW1333.S168.L006	10 to 14	5
NEW1999.S190.L006	10 to 14	2
NEW3415.S48.L002	10 to 14	4
NEW1357.S164.L005	10 to 14	4
NEW2016.S113.L007	10 to 14	4
NEW1384.S206.L007	10 to 14	2
NEW2351.S134.L005	10 to 14	1
NEW2584.S51.L002	10 to 14	4
NEW2353.S135.L005	10 to 14	4
NEW1429.S238.L008	10 to 14	2
NEW1456.S2.L001	10 to 14	3
NEW2036.S47.L002	10 to 14	2
NEW2612.S106.L004	10 to 14	4
NEW2654.S153.L005	10 to 14	3
NEW2645.S147.L005	10 to 14	5
NEW3402.S40.L002	10 to 14	1
NEW2594.S66.L003	10 to 14	2
NEW2210.S149.L005	10 to 14	2
NEW3429.S57.L002	10 to 14	4
NEW3401.S105.L004	10 to 14	4
NEW2376.S110.L004	10 to 14	2
NEW2357.S53.L002	10 to 14	1
NEW2370.S27.L001	10 to 14	4
NEW2468.S232.L008	10 to 14	4
NEW2744.S118.L004	15 to 19	3
NEW2705.S196.L007	15 to 19	3
NEW2809.S130.L004	15 to 19	3
NEW3365.S14.L001	15 to 19	5
NEW3008.S221.L007	15 to 19	2
NEW2872.S17.L001	15 to 19	2
NEW2860.S59.L002	15 to 19	2
NEW3070.S72.L003	15 to 19	2
NEW2889.S116.L007	15 to 19	2
NEW2841.S48.L002	15 to 19	2
NEW3036.S241.L008	15 to 19	3
NEW3047.S250.L008	15 to 19	1
NEW3000.S237.L008	15 to 19	3
NEW3146.S43.L002	15 to 19	3
NEW3156.S50.L002	15 to 19	2
NEW3173.S60.L002	15 to 19	3
NEW3236.S164.L006	15 to 19	3
NEW3183.S134.L005	15 to 19	2
NEW2911.S92.L003	15 to 19	1
NEW3321.S95.L004	15 to 19	3
NEW2934.S173.L006	15 to 19	3
NEW2898.S150.L005	15 to 19	5
NEW2754.S8.L001	15 to 19	4
NEW2951.S127.L004	15 to 19	3
NEW2963.S203.L007	15 to 19	5
NEW3271.S189.L006	15 to 19	2
NEW1016.S138.L005	15 to 19	5
NEW1026.S143.L005	15 to 19	2
NEW1055.S163.L005	15 to 19	4
NEW1564.S98.L004	15 to 19	5
NEW1580.S113.L004	15 to 19	2
NEW1616.S147.L005	15 to 19	5
NEW1159.S8.L001	15 to 19	5
NEW1210.S75.L003	15 to 19	5
NEW1689.S200.L007	15 to 19	5
NEW1223.S43.L002	15 to 19	5
NEW1232.S45.L002	15 to 19	5
NEW1731.S231.L008	15 to 19	5
NEW1735.S235.L008	15 to 19	2
NEW1758.S254.L008	15 to 19	2
NEW1761.S257.L008	15 to 19	5
NEW1795.S55.L002	15 to 19	5
NEW1812.S23.L001	15 to 19	2
NEW2113.S105.L004	15 to 19	3
NEW2177.S208.L007	15 to 19	4
NEW2037.S18.L001	15 to 19	3
NEW2115.S106.L004	15 to 19	3
NEW2129.S118.L004	15 to 19	3
NEW3516.S195.L007	15 to 19	4
NEW2130.S119.L004	15 to 19	1
NEW2108.S99.L003	15 to 19	1
NEW2098.S31.L001	15 to 19	2
NEW3496.S129.L005	15 to 19	4
NEW2105.S96.L003	15 to 19	2
NEW3519.S198.L007	15 to 19	4
NEW1269.S101.L004	15 to 19	2
NEW2051.S22.L001	15 to 19	1
NEW2230.S150.L005	15 to 19	3
NEW1283.S29.L001	15 to 19	3
NEW2510.S154.L005	15 to 19	5
NEW1914.S162.L005	15 to 19	2
NEW1921.S189.L007	15 to 19	5
NEW2507.S2.L001	15 to 19	4
NEW1300.S133.L005	15 to 19	5
NEW1304.S123.L004	15 to 19	4
NEW1312.S127.L004	15 to 19	4
NEW1321.S129.L004	15 to 19	4
NEW2527.S13.L001	15 to 19	5
NEW2537.S19.L001	15 to 19	3
NEW2257.S153.L005	15 to 19	1
NEW2313.S76.L003	15 to 19	4
NEW2514.S155.L005	15 to 19	4
NEW2442.S213.L007	15 to 19	3
NEW2329.S86.L003	15 to 19	3
NEW2276.S48.L002	15 to 19	5
NEW2590.S57.L002	15 to 19	5
NEW1334.S169.L006	15 to 19	5
NEW1340.S174.L006	15 to 19	2
NEW2003.S186.L006	15 to 19	5
NEW3425.S54.L003	15 to 19	4
NEW1359.S197.L007	15 to 19	4
NEW2018.S164.L006	15 to 19	4
NEW1385.S207.L007	15 to 19	2
NEW2352.S97.L003	15 to 19	1
NEW1399.S222.L008	15 to 19	5
NEW2580.S47.L002	15 to 19	4
NEW2422.S141.L005	15 to 19	4
NEW1431.S240.L008	15 to 19	2
NEW1457.S245.L008	15 to 19	3
NEW1468.S103.L004	15 to 19	2
NEW2674.S170.L006	15 to 19	4
NEW2614.S107.L004	15 to 19	3
NEW2616.S133.L005	15 to 19	5
NEW2610.S104.L004	15 to 19	1
NEW2635.S139.L005	15 to 19	2
NEW2064.S25.L001	15 to 19	2
NEW2602.S68.L003	15 to 19	4
NEW2631.S75.L003	15 to 19	4
NEW2418.S199.L007	15 to 19	2
NEW2489.S174.L006	15 to 19	1
NEW2382.S114.L004	15 to 19	4
NEW2399.S128.L004	15 to 19	3
NEW2385.S116.L004	15 to 19	4
NEW2739.S95.L003	20 to 24	3
NEW2707.S198.L007	20 to 24	3
NEW3196.S127.L008	20 to 24	3
NEW3009.S222.L007	20 to 24	2
NEW2874.S70.L003	20 to 24	2
NEW2816.S93.L003	20 to 24	2
NEW3073.S12.L001	20 to 24	2
NEW2891.S81.L003	20 to 24	2
NEW2843.S50.L002	20 to 24	2
NEW3038.S243.L008	20 to 24	3
NEW3049.S252.L008	20 to 24	1
NEW3023.S162.L005	20 to 24	5
NEW3148.S44.L002	20 to 24	3
NEW3163.S1.L001	20 to 24	2
NEW3174.S61.L002	20 to 24	3
NEW3238.S165.L006	20 to 24	3
NEW3185.S136.L005	20 to 24	2
NEW2913.S93.L003	20 to 24	1
NEW2760.S166.L006	20 to 24	2
NEW2933.S110.L004	20 to 24	3
NEW3285.S199.L007	20 to 24	1
NEW2900.S152.L005	20 to 24	5
NEW3282.S196.L007	20 to 24	4
NEW2953.S129.L004	20 to 24	3
NEW2804.S252.L008	20 to 24	5
NEW3295.S205.L007	20 to 24	2
NEW1493.S83.L003	20 to 24	5
NEW1027.S108.L004	20 to 24	2
NEW1499.S52.L002	20 to 24	1
NEW1563.S97.L004	20 to 24	5
NEW1581.S114.L004	20 to 24	2
NEW1604.S136.L005	20 to 24	5
NEW1129.S221.L007	20 to 24	4
NEW1161.S234.L008	20 to 24	5
NEW1213.S76.L003	20 to 24	5
NEW1687.S14.L001	20 to 24	5
NEW1224.S79.L003	20 to 24	5
NEW1712.S218.L007	20 to 24	5
NEW1729.S229.L007	20 to 24	5
NEW1740.S240.L008	20 to 24	2
NEW1753.S251.L008	20 to 24	2
NEW1768.S36.L002	20 to 24	5
NEW1800.S59.L002	20 to 24	5
NEW1809.S66.L002	20 to 24	2
NEW1834.S16.L001	20 to 24	5
NEW1858.S260.L008	20 to 24	4
NEW2093.S89.L003	20 to 24	4
NEW2180.S210.L007	20 to 24	3
NEW2091.S87.L003	20 to 24	4
NEW2124.S113.L004	20 to 24	1
NEW2038.S48.L002	20 to 24	2
NEW3495.S179.L007	20 to 24	4
NEW2101.S167.L006	20 to 24	2
NEW2199.S225.L008	20 to 24	4
NEW1270.S102.L004	20 to 24	2
NEW2053.S59.L002	20 to 24	1
NEW2172.S185.L006	20 to 24	3
NEW1910.S158.L005	20 to 24	2
NEW1293.S221.L008	20 to 24	5
NEW2456.S184.L006	20 to 24	4
NEW1935.S208.L007	20 to 24	5
NEW1305.S136.L005	20 to 24	4
NEW1313.S140.L005	20 to 24	4
NEW1322.S130.L004	20 to 24	4
NEW2541.S23.L001	20 to 24	5
NEW3505.S187.L007	20 to 24	5
NEW2542.S169.L006	20 to 24	1
NEW2515.S83.L003	20 to 24	4
NEW2333.S87.L003	20 to 24	4
NEW2288.S58.L002	20 to 24	3
NEW2388.S33.L001	20 to 24	3
NEW2520.S8.L001	20 to 24	5
NEW2271.S44.L002	20 to 24	4
NEW2682.S177.L006	20 to 24	5
NEW2693.S186.L006	20 to 24	2
NEW1335.S170.L006	20 to 24	5
NEW1343.S155.L005	20 to 24	2
NEW2004.S187.L006	20 to 24	5
NEW3393.S34.L002	20 to 24	4
NEW1361.S199.L007	20 to 24	4
NEW1372.S184.L006	20 to 24	4
NEW2025.S14.L001	20 to 24	2
NEW2597.S62.L002	20 to 24	4
NEW1386.S208.L007	20 to 24	2
NEW2421.S140.L005	20 to 24	1
NEW1401.S223.L008	20 to 24	5
NEW2570.S41.L002	20 to 24	4
NEW1433.S241.L008	20 to 24	2
NEW2035.S46.L002	20 to 24	3
NEW1471.S6.L001	20 to 24	2
NEW2647.S149.L005	20 to 24	4
NEW3385.S30.L001	20 to 24	3
NEW2653.S152.L005	20 to 24	5
NEW2637.S141.L005	20 to 24	1
NEW3390.S33.L002	20 to 24	2
NEW2049.S57.L002	20 to 24	2
NEW2675.S171.L006	20 to 24	4
NEW2492.S246.L008	20 to 24	2
NEW2410.S194.L007	20 to 24	4
NEW2741.S123.L004	25 to 29	3
NEW2710.S201.L007	25 to 29	3
NEW3197.S145.L005	25 to 29	3
NEW3364.S13.L001	25 to 29	5
NEW3379.S103.L004	25 to 29	2
NEW2875.S145.L005	25 to 29	2
NEW2863.S62.L002	25 to 29	2
NEW2819.S36.L002	25 to 29	2
NEW2893.S82.L003	25 to 29	2
NEW2844.S51.L002	25 to 29	2
NEW3039.S117.L007	25 to 29	3
NEW3051.S254.L008	25 to 29	1
NEW3027.S61.L002	25 to 29	5
NEW2998.S188.L006	25 to 29	3
NEW3149.S62.L002	25 to 29	3
NEW3158.S52.L002	25 to 29	2
NEW3240.S167.L006	25 to 29	3
NEW2916.S96.L003	25 to 29	1
NEW3307.S211.L007	25 to 29	3
NEW2937.S113.L004	25 to 29	3
NEW3283.S197.L007	25 to 29	1
NEW2902.S85.L003	25 to 29	5
NEW2762.S226.L007	25 to 29	4
NEW2955.S131.L004	25 to 29	3
NEW2806.S254.L008	25 to 29	5
NEW3267.S187.L006	25 to 29	5
NEW3297.S125.L004	25 to 29	2
NEW1490.S81.L003	25 to 29	5
NEW1497.S38.L002	25 to 29	1
NEW1056.S198.L007	25 to 29	4
NEW1078.S126.L004	25 to 29	5
NEW1089.S164.L006	25 to 29	5
NEW1578.S111.L004	25 to 29	2
NEW1107.S179.L006	25 to 29	5
NEW1131.S223.L007	25 to 29	4
NEW1163.S26.L001	25 to 29	5
NEW1651.S140.L005	25 to 29	5
NEW1693.S15.L001	25 to 29	5
NEW1233.S86.L003	25 to 29	5
NEW1728.S228.L007	25 to 29	5
NEW1764.S260.L008	25 to 29	5
NEW1789.S51.L002	25 to 29	5
NEW1805.S63.L002	25 to 29	2
NEW1835.S85.L003	25 to 29	5
NEW1861.S120.L004	25 to 29	4
NEW2139.S124.L004	25 to 29	3
NEW2067.S68.L003	25 to 29	3
NEW2175.S207.L007	25 to 29	3
NEW2107.S98.L003	25 to 29	2
NEW2058.S62.L002	25 to 29	2
NEW2159.S196.L007	25 to 29	4
NEW1271.S103.L004	25 to 29	2
NEW2144.S128.L004	25 to 29	1
NEW1284.S110.L004	25 to 29	3
NEW2270.S43.L002	25 to 29	5
NEW1916.S164.L005	25 to 29	2
NEW1294.S224.L008	25 to 29	5
NEW2327.S12.L001	25 to 29	5
NEW2299.S158.L005	25 to 29	4
NEW1933.S81.L003	25 to 29	5
NEW1306.S124.L004	25 to 29	4
NEW1314.S38.L002	25 to 29	4
NEW1323.S146.L005	25 to 29	4
NEW2259.S143.L005	25 to 29	3
NEW2069.S69.L003	25 to 29	1
NEW2194.S187.L006	25 to 29	4
NEW2253.S257.L008	25 to 29	4
NEW2337.S91.L003	25 to 29	3
NEW2546.S25.L001	25 to 29	5
NEW2278.S50.L002	25 to 29	5
NEW2317.S7.L001	25 to 29	4
NEW2694.S187.L006	25 to 29	5
NEW2696.S189.L006	25 to 29	2
NEW1336.S171.L006	25 to 29	5
NEW1344.S156.L005	25 to 29	2
NEW2002.S185.L006	25 to 29	5
NEW3412.S45.L002	25 to 29	4
NEW2011.S249.L008	25 to 29	4
NEW1373.S185.L006	25 to 29	4
NEW1378.S205.L007	25 to 29	2
NEW2350.S20.L001	25 to 29	1
NEW1402.S224.L008	25 to 29	5
NEW2700.S193.L006	25 to 29	4
NEW2427.S202.L007	25 to 29	4
NEW1435.S243.L008	25 to 29	2
NEW1459.S247.L008	25 to 29	3
NEW1472.S7.L001	25 to 29	2
NEW2630.S137.L005	25 to 29	4
NEW2640.S143.L005	25 to 29	3
NEW2633.S77.L003	25 to 29	5
NEW2638.S112.L004	25 to 29	1
NEW2623.S135.L005	25 to 29	2
NEW2414.S197.L007	25 to 29	4
NEW2599.S64.L002	25 to 29	4
NEW2470.S234.L008	25 to 29	2
NEW2369.S106.L004	25 to 29	1
NEW2355.S21.L001	25 to 29	3
NEW2406.S190.L007	25 to 29	4
NEW2743.S97.L003	30 to 34	3
NEW2712.S203.L007	30 to 34	3
NEW3192.S143.L005	30 to 34	3
NEW3011.S224.L007	30 to 34	2
NEW2877.S71.L003	30 to 34	2
NEW2865.S64.L002	30 to 34	2
NEW2821.S17.L001	30 to 34	2
NEW3201.S2.L001	30 to 34	2
NEW2846.S52.L002	30 to 34	2
NEW3040.S118.L007	30 to 34	3
NEW3053.S256.L008	30 to 34	1
NEW3026.S235.L008	30 to 34	5
NEW2996.S187.L006	30 to 34	3
NEW3150.S46.L002	30 to 34	3
NEW3160.S54.L002	30 to 34	2
NEW3176.S63.L002	30 to 34	3
NEW3242.S169.L006	30 to 34	3
NEW3187.S138.L005	30 to 34	2
NEW2918.S98.L003	30 to 34	1
NEW3322.S96.L004	30 to 34	2
NEW2939.S115.L004	30 to 34	3
NEW3256.S181.L006	30 to 34	1
NEW2904.S86.L003	30 to 34	5
NEW3252.S141.L008	30 to 34	4
NEW2956.S198.L007	30 to 34	3
NEW2808.S256.L008	30 to 34	5
NEW1491.S82.L003	30 to 34	5
NEW1498.S163.L006	30 to 34	1
NEW1529.S106.L004	30 to 34	5
NEW1090.S165.L006	30 to 34	5
NEW1638.S163.L005	30 to 34	5
NEW1178.S239.L008	30 to 34	5
NEW1685.S197.L006	30 to 34	5
NEW1227.S82.L003	30 to 34	5
NEW1716.S222.L007	30 to 34	5
NEW1725.S225.L007	30 to 34	5
NEW1754.S39.L002	30 to 34	2
NEW1767.S35.L002	30 to 34	5
NEW1801.S60.L002	30 to 34	5
NEW1840.S19.L001	30 to 34	5
NEW1857.S117.L004	30 to 34	4
NEW2182.S212.L007	30 to 34	3
NEW2060.S64.L002	30 to 34	4
NEW2044.S53.L002	30 to 34	3
NEW2187.S216.L007	30 to 34	3
NEW2155.S194.L007	30 to 34	1
NEW2081.S77.L003	30 to 34	2
NEW2066.S26.L001	30 to 34	4
NEW2140.S125.L004	30 to 34	1
NEW2148.S132.L004	30 to 34	3
NEW2318.S52.L002	30 to 34	3
NEW2251.S152.L005	30 to 34	2
NEW1285.S111.L004	30 to 34	3
NEW2339.S16.L001	30 to 34	5
NEW1289.S30.L001	30 to 34	2
NEW2292.S61.L002	30 to 34	4
NEW1307.S125.L004	30 to 34	4
NEW1943.S213.L007	30 to 34	4
NEW1963.S173.L006	30 to 34	4
NEW2458.S223.L008	30 to 34	5
NEW3509.S191.L007	30 to 34	5
NEW2263.S4.L001	30 to 34	3
NEW2195.S188.L006	30 to 34	1
NEW2151.S193.L007	30 to 34	4
NEW2342.S93.L003	30 to 34	4
NEW2286.S56.L002	30 to 34	5
NEW2455.S221.L007	30 to 34	4
NEW2668.S165.L006	30 to 34	5
NEW2691.S184.L006	30 to 34	2
NEW1346.S157.L005	30 to 34	2
NEW1349.S160.L005	30 to 34	5
NEW3439.S154.L006	30 to 34	4
NEW1375.S187.L006	30 to 34	4
NEW1380.S191.L006	30 to 34	2
NEW1404.S226.L008	30 to 34	5
NEW3403.S41.L002	30 to 34	4
NEW1473.S8.L001	30 to 34	2
NEW2634.S138.L005	30 to 34	4
NEW2617.S134.L005	30 to 34	3
NEW2658.S156.L005	30 to 34	5
NEW2593.S60.L002	30 to 34	2
NEW2241.S137.L005	30 to 34	2
NEW2607.S1.L001	30 to 34	4
NEW2400.S129.L004	30 to 34	2
NEW2398.S127.L004	30 to 34	1
NEW2375.S109.L004	30 to 34	4
NEW2420.S201.L007	30 to 34	3
NEW2358.S100.L004	30 to 34	4
NEW2713.S204.L007	35 to 39	3
NEW3189.S140.L005	35 to 39	3
NEW3377.S24.L001	35 to 39	5
NEW3012.S225.L007	35 to 39	2
NEW2878.S72.L003	35 to 39	2
NEW2867.S66.L003	35 to 39	2
NEW2822.S38.L002	35 to 39	2
NEW3203.S150.L005	35 to 39	2
NEW2847.S168.L006	35 to 39	2
NEW3041.S244.L008	35 to 39	3
NEW3055.S258.L008	35 to 39	1
NEW3029.S194.L007	35 to 39	5
NEW2995.S186.L006	35 to 39	3
NEW3151.S47.L002	35 to 39	3
NEW3161.S111.L004	35 to 39	2
NEW3178.S131.L005	35 to 39	3
NEW3243.S170.L006	35 to 39	3
NEW2920.S100.L004	35 to 39	1
NEW3330.S219.L007	35 to 39	3
NEW3281.S195.L007	35 to 39	2
NEW2940.S116.L004	35 to 39	3
NEW2763.S227.L007	35 to 39	1
NEW2905.S153.L005	35 to 39	5
NEW3313.S84.L003	35 to 39	4
NEW2957.S199.L007	35 to 39	3
NEW3261.S184.L006	35 to 39	2
NEW1506.S156.L005	35 to 39	1
NEW1059.S117.L004	35 to 39	4
NEW1079.S127.L004	35 to 39	5
NEW1091.S166.L006	35 to 39	5
NEW1574.S107.L004	35 to 39	2
NEW1617.S148.L005	35 to 39	5
NEW1132.S224.L007	35 to 39	4
NEW1164.S235.L008	35 to 39	5
NEW1680.S193.L006	35 to 39	5
NEW1792.S54.L002	35 to 39	5
NEW1810.S24.L001	35 to 39	2
NEW1839.S187.L007	35 to 39	5
NEW1863.S122.L004	35 to 39	4
NEW2094.S90.L003	35 to 39	3
NEW2043.S52.L002	35 to 39	4
NEW2042.S51.L002	35 to 39	3
NEW2163.S199.L007	35 to 39	1
NEW2136.S121.L004	35 to 39	1
NEW3493.S177.L006	35 to 39	4
NEW2226.S240.L008	35 to 39	2
NEW2087.S83.L003	35 to 39	4
NEW1878.S131.L004	35 to 39	2
NEW1893.S80.L003	35 to 39	3
NEW1913.S161.L005	35 to 39	2
NEW1295.S116.L004	35 to 39	5
NEW2441.S212.L007	35 to 39	5
NEW1301.S122.L004	35 to 39	5
NEW1308.S126.L004	35 to 39	4
NEW1967.S175.L006	35 to 39	4
NEW2150.S192.L007	35 to 39	3
NEW2290.S59.L002	35 to 39	1
NEW2322.S9.L001	35 to 39	4
NEW2454.S220.L007	35 to 39	3
NEW2266.S39.L002	35 to 39	5
NEW2277.S49.L002	35 to 39	5
NEW2346.S18.L001	35 to 39	4
NEW2665.S162.L005	35 to 39	5
NEW2688.S119.L004	35 to 39	2
NEW1337.S172.L006	35 to 39	5
NEW1347.S158.L005	35 to 39	2
NEW2010.S189.L006	35 to 39	4
NEW1376.S188.L006	35 to 39	4
NEW1388.S210.L007	35 to 39	2
NEW2354.S98.L003	35 to 39	4
NEW1460.S3.L001	35 to 39	3
NEW1474.S9.L001	35 to 39	2
NEW2639.S142.L005	35 to 39	4
NEW2611.S105.L004	35 to 39	3
NEW2621.S73.L003	35 to 39	1
NEW2242.S252.L008	35 to 39	2
NEW2488.S243.L008	35 to 39	4
NEW2415.S178.L006	35 to 39	2
NEW2380.S112.L004	35 to 39	1
NEW2745.S124.L004	40 to 49	3
NEW2715.S206.L007	40 to 49	3
NEW2757.S13.L001	40 to 49	3
NEW3013.S160.L005	40 to 49	2
NEW2880.S74.L003	40 to 49	2
NEW2869.S31.L001	40 to 49	2
NEW2824.S40.L002	40 to 49	2
NEW3204.S151.L005	40 to 49	2
NEW2848.S27.L001	40 to 49	2
NEW3043.S246.L008	40 to 49	3
NEW3057.S3.L001	40 to 49	1
NEW3030.S20.L001	40 to 49	5
NEW2991.S65.L003	40 to 49	3
NEW3152.S124.L004	40 to 49	3
NEW3162.S55.L002	40 to 49	2
NEW3179.S132.L005	40 to 49	3
NEW3244.S171.L006	40 to 49	3
NEW3188.S139.L005	40 to 49	2
NEW2922.S172.L006	40 to 49	1
NEW3266.S64.L002	40 to 49	3
NEW3259.S143.L008	40 to 49	2
NEW2942.S118.L004	40 to 49	3
NEW3258.S182.L006	40 to 49	1
NEW2907.S88.L003	40 to 49	5
NEW3279.S193.L006	40 to 49	5
NEW1018.S140.L005	40 to 49	5
NEW1505.S85.L003	40 to 49	1
NEW1060.S118.L004	40 to 49	4
NEW1533.S91.L003	40 to 49	5
NEW1092.S167.L006	40 to 49	5
NEW1095.S169.L006	40 to 49	2
NEW1133.S190.L006	40 to 49	4
NEW1179.S19.L001	40 to 49	5
NEW1214.S36.L002	40 to 49	5
NEW1217.S38.L002	40 to 49	5
NEW1228.S44.L002	40 to 49	5
NEW1234.S59.L002	40 to 49	5
NEW1739.S239.L008	40 to 49	2
NEW1769.S37.L002	40 to 49	5
NEW1791.S53.L002	40 to 49	5
NEW1806.S64.L002	40 to 49	2
NEW1246.S89.L003	40 to 49	5
NEW1251.S93.L003	40 to 49	4
NEW2084.S80.L003	40 to 49	3
NEW2097.S92.L003	40 to 49	4
NEW2070.S28.L001	40 to 49	3
NEW2092.S88.L003	40 to 49	3
NEW2222.S238.L008	40 to 49	3
NEW2223.S163.L006	40 to 49	1
NEW2039.S49.L002	40 to 49	4
NEW3484.S171.L006	40 to 49	2
NEW2156.S195.L007	40 to 49	4
NEW1272.S104.L004	40 to 49	2
NEW2166.S202.L007	40 to 49	3
NEW2390.S119.L004	40 to 49	2
NEW1895.S146.L005	40 to 49	3
NEW2553.S30.L001	40 to 49	5
NEW1911.S159.L005	40 to 49	2
NEW1926.S201.L007	40 to 49	5
NEW1302.S134.L005	40 to 49	5
NEW1309.S137.L005	40 to 49	4
NEW1952.S108.L004	40 to 49	4
NEW1964.S174.L006	40 to 49	4
NEW2308.S72.L003	40 to 49	4
NEW2312.S75.L003	40 to 49	3
NEW2481.S239.L008	40 to 49	5
NEW2699.S192.L006	40 to 49	5
NEW2672.S168.L006	40 to 49	2
NEW1338.S173.L006	40 to 49	5
NEW1998.S184.L006	40 to 49	2
NEW1350.S175.L006	40 to 49	5
NEW3410.S79.L003	40 to 49	4
NEW1362.S200.L007	40 to 49	4
NEW1377.S189.L006	40 to 49	4
NEW1381.S192.L006	40 to 49	2
NEW1389.S41.L002	40 to 49	2
NEW1406.S227.L008	40 to 49	5
NEW2588.S55.L002	40 to 49	4
NEW1461.S248.L008	40 to 49	3
NEW1475.S10.L001	40 to 49	2
NEW2598.S63.L002	40 to 49	4
NEW2608.S65.L002	40 to 49	3
NEW2619.S72.L003	40 to 49	5
NEW2238.S249.L008	40 to 49	2
NEW2356.S99.L003	40 to 49	4
NEW2467.S231.L008	40 to 49	4
NEW2394.S122.L004	40 to 49	2
NEW2362.S104.L004	40 to 49	1
NEW2411.S195.L007	40 to 49	4
NEW2397.S126.L004	40 to 49	3
NEW2747.S218.L007	50 to 69	3
NEW2716.S207.L007	50 to 69	3
NEW2753.S7.L001	50 to 69	3
NEW3015.S226.L008	50 to 69	2
NEW2827.S42.L002	50 to 69	2
NEW3356.S8.L001	50 to 69	2
NEW3060.S5.L001	50 to 69	1
NEW2990.S215.L007	50 to 69	3
NEW3165.S57.L002	50 to 69	3
NEW3246.S173.L006	50 to 69	3
NEW2925.S104.L004	50 to 69	1
NEW3255.S180.L006	50 to 69	3
NEW2761.S225.L007	50 to 69	2
NEW2944.S120.L004	50 to 69	3
NEW2752.S115.L007	50 to 69	1
NEW2782.S238.L008	50 to 69	5
NEW2766.S126.L004	50 to 69	4
NEW3268.S144.L008	50 to 69	5
NEW1020.S103.L004	50 to 69	5
NEW1500.S84.L003	50 to 69	1
NEW1061.S119.L004	50 to 69	4
NEW1080.S207.L007	50 to 69	5
NEW1094.S168.L006	50 to 69	5
NEW1575.S108.L004	50 to 69	2
NEW1110.S182.L006	50 to 69	5
NEW1135.S192.L006	50 to 69	4
NEW1165.S236.L008	50 to 69	5
NEW1180.S240.L008	50 to 69	5
NEW1215.S77.L003	50 to 69	5
NEW1219.S40.L002	50 to 69	5
NEW1705.S213.L007	50 to 69	5
NEW1736.S236.L008	50 to 69	2
NEW1766.S34.L002	50 to 69	5
NEW1252.S94.L003	50 to 69	4
NEW2050.S21.L001	50 to 69	3
NEW2217.S235.L008	50 to 69	4
NEW2099.S93.L003	50 to 69	3
NEW2162.S198.L007	50 to 69	4
NEW2055.S60.L002	50 to 69	2
NEW2076.S74.L003	50 to 69	4
NEW1273.S105.L004	50 to 69	2
NEW2301.S67.L003	50 to 69	3
NEW2557.S33.L002	50 to 69	3
NEW2512.S5.L001	50 to 69	2
NEW2304.S69.L003	50 to 69	5
NEW1290.S31.L001	50 to 69	2
NEW1296.S33.L001	50 to 69	5
NEW2275.S47.L002	50 to 69	5
NEW3531.S206.L007	50 to 69	4
NEW1930.S204.L007	50 to 69	5
NEW1940.S211.L007	50 to 69	4
NEW1953.S219.L007	50 to 69	4
NEW1961.S227.L007	50 to 69	4
NEW2282.S53.L002	50 to 69	4
NEW2306.S7.L001	50 to 69	3
NEW2272.S45.L002	50 to 69	5
NEW2666.S163.L005	50 to 69	5
NEW3430.S58.L002	50 to 69	2
NEW1994.S245.L008	50 to 69	5
NEW1348.S159.L005	50 to 69	2
NEW1351.S161.L005	50 to 69	5
NEW1363.S179.L006	50 to 69	4
NEW1382.S193.L006	50 to 69	2
NEW1390.S195.L006	50 to 69	2
NEW1463.S250.L008	50 to 69	3
NEW1476.S11.L001	50 to 69	2
NEW2661.S159.L005	50 to 69	4
NEW2387.S117.L004	50 to 69	1
NEW2466.S9.L001	50 to 69	2
NEW2208.S160.L006	50 to 69	2
NEW2372.S108.L004	50 to 69	4
NEW2365.S136.L005	50 to 69	4
NEW2487.S242.L008	50 to 69	2

## Sheet: Figure 3b
blon_gene_names	HMO_clusters	B.longum	B.bifidum	B.pseudocatenulatum	B.breve
Blon_0104	Urease	Present	Absent	Absent	Absent
Blon_0105	Urease	Present	Absent	Absent	Absent
Blon_0106	Urease	Present	Absent	Absent	Absent
Blon_0108	Urease	Present	Absent	Absent	Absent
Blon_0110	Urease	Present	Absent	Absent	Absent
ureC	Urease	Present	Absent	Absent	Absent
ureE	Urease	Present	Absent	Absent	Absent
ureF	Urease	Present	Absent	Absent	Absent
ureG	Urease	Present	Absent	Absent	Absent
ureD	Urease	Present	Absent	Absent	Absent
Blon_0107	Urease	Present	Absent	Absent	Absent
Blon_0109	Urease	Present	Absent	Absent	Absent
Blon_2177	Urease	Present	Absent	Absent	Present
Blon_0244	H2	Present	Absent	Absent	Absent
Blon_0245	H2	Present	Absent	Absent	Present
Blon_0243	H2	Present	Absent	Absent	Absent
Blon_0247	H3	Present	Absent	Absent	Absent
Blon_0426	H3	Present	Absent	Absent	Absent
Blon_0423	H3	Present	Absent	Absent	Present
Blon_0641	H4	Present	Absent	Absent	Absent
Blon_0642	H4	Present	Absent	Absent	Absent
Blon_0643	H4	Present	Absent	Absent	Absent
Blon_0644	H4	Present	Absent	Absent	Absent
nanE	H4	Present	Absent	Absent	Absent
Blon_0646	H4	Present	Absent	Absent	Absent
Blon_0647	H4	Present	Absent	Absent	Absent
Blon_0648	H4	Present	Absent	Absent	Absent
Blon_0650	H4	Present	Absent	Absent	Absent
Blon_0651	H4	Present	Absent	Absent	Absent
galT	H5	Present	Absent	Absent	Absent
Blon_2171	H5	Present	Absent	Absent	Present
Blon_2173	H5	Present	Absent	Absent	Absent
Blon_2174	H5	Present	Absent	Absent	Absent
Blon_2175	H5	Present	Present	Absent	Present
Blon_2176	H5	Present	Absent	Absent	Present
Blon_2331	H1	Present	Absent	Absent	Absent
Blon_2332	H1	Present	Absent	Absent	Absent
Blon_2333	H1	Present	Absent	Absent	Absent
Blon_2335	H1	Present	Absent	Absent	Absent
Blon_2336	H1	Present	Absent	Absent	Absent
Blon_2337	H1	Present	Absent	Absent	Absent
Blon_2338	H1	Present	Absent	Absent	Absent
Blon_2340	H1	Present	Absent	Present	Present
Blon_2341	H1	Present	Absent	Absent	Absent
Blon_2342	H1	Present	Absent	Absent	Absent
Blon_2343	H1	Present	Absent	Absent	Absent
Blon_2344	H1	Present	Absent	Absent	Absent
Blon_2347	H1	Present	Absent	Absent	Absent
Blon_2348	H1	Present	Absent	Absent	Absent
Blon_2349	H1	Present	Absent	Absent	Absent
Blon_2354	H1	Present	Absent	Absent	Absent
Blon_2355	H1	Present	Absent	Absent	Absent
Blon_2356	H1	Present	Absent	Absent	Absent
Blon_2357	H1	Present	Absent	Absent	Absent
Blon_2358	H1	Present	Absent	Absent	Absent
Blon_2359	H1	Present	Absent	Absent	Absent
Blon_2360	H1	Present	Absent	Absent	Absent
Blon_2361	H1	Present	Absent	Absent	Absent
Blon_2350	H1	Present	Absent	Absent	Absent
Blon_2351	H1	Present	Absent	Absent	Absent
Blon_2339	H1	Present	Absent	Present	Present

## Sheet: Figure 3c
whichprob	emmean	SE	df	lower.CL	upper.CL
I	1.076	0.0711	1407	0.936	1.22
LB2	1.058	0.0555	1407	0.949	1.17
None	0.909	0.0658	1407	0.78	1.04
contrast	estimate	SE	df	t.ratio	p.value
I - LB2	0.0181	0.0652	1407	0.277	0.9585
I - None	0.1671	0.0764	1407	2.189	0.0734
LB2 - None	0.1491	0.0601	1407	2.48	0.0353

## Sheet: Figure 3d
whichprob	MDS1	MDS2	mean.x	mean.y
I	0.472048	1.28621	0.111871	0.248161
I	-0.162217	0.591732	0.111871	0.248161
I	0.102052	-0.461321	0.111871	0.248161
I	0.15088	-6.54e-05	0.111871	0.248161
I	-0.0845768	-0.218581	0.111871	0.248161
I	0.0275045	-0.141065	0.111871	0.248161
I	-0.129294	-0.0323096	0.111871	0.248161
I	-0.115137	-0.0839919	0.111871	0.248161
I	-0.066918	-0.0940955	0.111871	0.248161
I	0.887957	-0.0289841	0.111871	0.248161
I	0.936365	-0.0990756	0.111871	0.248161
I	0.854441	-0.0039933	0.111871	0.248161
I	-0.504641	0.863501	0.111871	0.248161
I	-0.291688	1.1234	0.111871	0.248161
I	-0.675292	0.643006	0.111871	0.248161
I	-0.134506	0.658941	0.111871	0.248161
I	-0.0246407	0.757391	0.111871	0.248161
I	-0.115164	0.864291	0.111871	0.248161
I	-0.154836	0.920402	0.111871	0.248161
I	-0.288523	1.11533	0.111871	0.248161
I	-0.175171	0.825796	0.111871	0.248161
I	-0.280098	1.07406	0.111871	0.248161
I	-0.251802	-0.0295322	0.111871	0.248161
I	-0.313997	-0.454105	0.111871	0.248161
I	0.00248082	0.245732	0.111871	0.248161
I	0.162406	0.270917	0.111871	0.248161
I	0.0719247	-0.15931	0.111871	0.248161
I	0.267276	-0.264168	0.111871	0.248161
I	0.176542	-0.176158	0.111871	0.248161
I	0.213546	-0.105418	0.111871	0.248161
I	0.176939	0.131364	0.111871	0.248161
I	0.290243	0.00839203	0.111871	0.248161
I	0.326133	-0.624509	0.111871	0.248161
I	-0.734745	0.0553816	0.111871	0.248161
I	0.0638182	-0.0319987	0.111871	0.248161
I	0.0501757	0.151803	0.111871	0.248161
I	-1.09186	-0.14174	0.111871	0.248161
I	-0.909522	-0.255955	0.111871	0.248161
I	-0.770912	-0.498814	0.111871	0.248161
I	-0.745766	-0.612314	0.111871	0.248161
I	-0.666315	-0.624447	0.111871	0.248161
I	-0.113777	0.105499	0.111871	0.248161
I	-0.13232	0.395434	0.111871	0.248161
I	-0.251587	0.292798	0.111871	0.248161
I	-0.300263	0.431544	0.111871	0.248161
I	-0.295332	1.11172	0.111871	0.248161
I	0.235248	-0.516493	0.111871	0.248161
I	0.18565	-0.501413	0.111871	0.248161
I	-0.15282	0.936043	0.111871	0.248161
I	-0.387273	0.719659	0.111871	0.248161
I	0.487945	-0.371789	0.111871	0.248161
I	0.203404	0.84114	0.111871	0.248161
I	0.468961	0.0355937	0.111871	0.248161
I	-0.0777708	0.631843	0.111871	0.248161
I	0.0222063	-0.786372	0.111871	0.248161
I	0.0730014	0.657118	0.111871	0.248161
I	0.103587	0.604073	0.111871	0.248161
I	0.278006	0.644592	0.111871	0.248161
I	0.00339215	0.174222	0.111871	0.248161
I	0.356743	-0.577438	0.111871	0.248161
I	0.353117	0.387539	0.111871	0.248161
I	0.431869	-0.849537	0.111871	0.248161
I	0.519572	-0.860864	0.111871	0.248161
I	0.147287	0.590983	0.111871	0.248161
I	0.134975	0.592084	0.111871	0.248161
I	-0.321462	0.99685	0.111871	0.248161
I	-0.155377	0.73946	0.111871	0.248161
I	0.0419624	0.570796	0.111871	0.248161
I	-0.283223	0.465606	0.111871	0.248161
I	-0.214673	0.494901	0.111871	0.248161
I	0.207001	0.464341	0.111871	0.248161
I	-0.0859752	0.394044	0.111871	0.248161
I	-0.215381	1.06623	0.111871	0.248161
I	0.247712	-0.224392	0.111871	0.248161
I	0.135549	0.258773	0.111871	0.248161
I	-0.248902	0.171062	0.111871	0.248161
I	0.0720385	0.235424	0.111871	0.248161
I	-0.0031672	0.458697	0.111871	0.248161
I	0.966045	-0.0318601	0.111871	0.248161
I	0.116676	-0.0906751	0.111871	0.248161
I	0.680819	0.161992	0.111871	0.248161
I	0.513075	0.255021	0.111871	0.248161
I	0.475254	0.312262	0.111871	0.248161
I	-0.623814	0.369157	0.111871	0.248161
I	-0.317345	0.774208	0.111871	0.248161
I	-0.572866	0.530815	0.111871	0.248161
I	0.710321	0.175005	0.111871	0.248161
I	0.661887	0.0874047	0.111871	0.248161
I	0.542063	0.135382	0.111871	0.248161
I	0.932323	-0.0002799	0.111871	0.248161
I	0.870396	0.0477145	0.111871	0.248161
I	0.896448	0.0566275	0.111871	0.248161
I	-0.189885	1.05427	0.111871	0.248161
I	0.664567	0.200564	0.111871	0.248161
I	0.33502	0.178085	0.111871	0.248161
I	0.81776	0.0603505	0.111871	0.248161
I	0.845681	0.788213	0.111871	0.248161
I	-0.219015	-0.372186	0.111871	0.248161
I	0.0905667	0.694663	0.111871	0.248161
I	0.923964	-0.0346296	0.111871	0.248161
I	0.223686	0.243853	0.111871	0.248161
I	0.788407	0.094241	0.111871	0.248161
I	-1.24147	0.341815	0.111871	0.248161
I	0.155804	1.22075	0.111871	0.248161
I	-0.0324378	1.17135	0.111871	0.248161
I	0.635358	-0.236623	0.111871	0.248161
I	-0.476186	0.632479	0.111871	0.248161
I	-0.667022	0.708635	0.111871	0.248161
I	0.0722802	-0.581727	0.111871	0.248161
I	-0.229408	-0.732717	0.111871	0.248161
I	0.0962832	0.650548	0.111871	0.248161
I	-0.0743466	0.605645	0.111871	0.248161
I	-0.138864	0.051622	0.111871	0.248161
I	0.0319562	0.202501	0.111871	0.248161
I	-0.19209	0.854667	0.111871	0.248161
I	0.302469	0.199629	0.111871	0.248161
I	0.360151	0.326021	0.111871	0.248161
I	0.971898	0.0631144	0.111871	0.248161
I	-0.557465	0.804032	0.111871	0.248161
I	-0.511667	0.643417	0.111871	0.248161
I	-1.10125	0.00363165	0.111871	0.248161
I	-0.44157	0.690301	0.111871	0.248161
I	-0.322943	0.872103	0.111871	0.248161
I	-0.489264	0.858655	0.111871	0.248161
I	0.643669	0.210932	0.111871	0.248161
I	-0.338021	0.847203	0.111871	0.248161
I	0.17638	-0.356287	0.111871	0.248161
I	-0.354051	-0.299225	0.111871	0.248161
I	0.676072	0.367557	0.111871	0.248161
I	0.936928	-0.223087	0.111871	0.248161
I	-0.630591	0.7346	0.111871	0.248161
I	0.0302935	0.252206	0.111871	0.248161
I	0.615358	-0.932061	0.111871	0.248161
I	0.0367587	-0.213095	0.111871	0.248161
I	-0.982002	-0.175197	0.111871	0.248161
I	0.0598785	0.0672928	0.111871	0.248161
I	0.29417	-0.388347	0.111871	0.248161
I	-1.37625	-0.271317	0.111871	0.248161
I	0.168405	-0.417006	0.111871	0.248161
I	0.635209	-0.22635	0.111871	0.248161
I	0.274232	-0.132546	0.111871	0.248161
I	0.304791	-0.544805	0.111871	0.248161
I	0.927222	-0.19339	0.111871	0.248161
I	0.631283	0.0814138	0.111871	0.248161
I	0.427817	0.32708	0.111871	0.248161
I	0.278942	0.681835	0.111871	0.248161
I	0.703044	-0.335263	0.111871	0.248161
I	0.440064	0.22452	0.111871	0.248161
I	0.18074	0.0960928	0.111871	0.248161
I	0.441665	-0.0802722	0.111871	0.248161
I	0.487714	0.0713868	0.111871	0.248161
I	0.829941	-0.302063	0.111871	0.248161
I	0.54279	-0.231468	0.111871	0.248161
I	0.567492	-0.399239	0.111871	0.248161
I	0.526473	0.171553	0.111871	0.248161
I	0.641158	-0.191194	0.111871	0.248161
I	0.735336	-0.288916	0.111871	0.248161
I	-0.619786	0.319728	0.111871	0.248161
I	0.138667	0.231863	0.111871	0.248161
I	-0.614182	0.54451	0.111871	0.248161
I	-0.181978	-0.483542	0.111871	0.248161
I	-0.420022	0.757493	0.111871	0.248161
I	-0.122824	-0.225848	0.111871	0.248161
I	-0.610939	0.578697	0.111871	0.248161
I	-0.55971	0.814741	0.111871	0.248161
I	-0.584351	-0.694427	0.111871	0.248161
I	0.464843	0.166491	0.111871	0.248161
I	0.0696866	0.714083	0.111871	0.248161
I	0.283045	0.532669	0.111871	0.248161
I	-0.347412	0.478414	0.111871	0.248161
I	0.219951	-0.757384	0.111871	0.248161
I	0.0300761	0.727031	0.111871	0.248161
I	0.035078	1.05881	0.111871	0.248161
I	0.224138	0.410727	0.111871	0.248161
I	-0.0716541	0.65542	0.111871	0.248161
I	-1.03068	0.203126	0.111871	0.248161
I	0.138943	0.622295	0.111871	0.248161
I	0.181668	0.539177	0.111871	0.248161
I	0.284025	0.422984	0.111871	0.248161
I	0.0898544	0.590893	0.111871	0.248161
I	0.289823	0.721027	0.111871	0.248161
I	0.397203	0.338566	0.111871	0.248161
I	0.89111	-0.0127411	0.111871	0.248161
I	-1.22185	-0.135979	0.111871	0.248161
I	0.28348	0.402366	0.111871	0.248161
I	0.097451	0.826298	0.111871	0.248161
I	-0.46898	0.216038	0.111871	0.248161
I	0.00812205	0.168292	0.111871	0.248161
I	0.0100532	0.0739053	0.111871	0.248161
I	-1.06116	0.374142	0.111871	0.248161
I	0.913206	0.00052467	0.111871	0.248161
I	-0.657308	0.706187	0.111871	0.248161
I	-0.693398	0.594518	0.111871	0.248161
I	-0.300825	-0.33168	0.111871	0.248161
I	0.435032	0.410346	0.111871	0.248161
I	0.467954	0.162701	0.111871	0.248161
I	0.699171	0.0735283	0.111871	0.248161
I	0.485047	0.359852	0.111871	0.248161
I	0.467172	0.309147	0.111871	0.248161
I	0.65817	0.230852	0.111871	0.248161
I	0.426652	0.290497	0.111871	0.248161
I	0.586085	0.252094	0.111871	0.248161
I	0.38085	-0.13519	0.111871	0.248161
I	0.798455	0.16654	0.111871	0.248161
I	-0.786259	0.486277	0.111871	0.248161
I	-0.367725	0.794363	0.111871	0.248161
I	0.792517	0.155032	0.111871	0.248161
I	0.327602	0.529904	0.111871	0.248161
I	0.850652	0.0537849	0.111871	0.248161
I	0.663126	0.187375	0.111871	0.248161
I	0.684268	0.190758	0.111871	0.248161
I	0.84314	0.0470919	0.111871	0.248161
I	0.564707	0.76407	0.111871	0.248161
I	0.482808	0.366882	0.111871	0.248161
I	0.787675	-0.541847	0.111871	0.248161
I	0.260341	1.03528	0.111871	0.248161
I	0.918187	-0.0931976	0.111871	0.248161
I	0.904226	0.0198855	0.111871	0.248161
I	0.179233	0.108717	0.111871	0.248161
I	0.0234	0.518135	0.111871	0.248161
I	0.734277	0.427903	0.111871	0.248161
I	-0.0407628	0.715121	0.111871	0.248161
I	0.198317	0.509879	0.111871	0.248161
I	0.490283	0.323246	0.111871	0.248161
I	0.218615	1.05701	0.111871	0.248161
I	-0.636314	0.433797	0.111871	0.248161
I	0.447622	0.232924	0.111871	0.248161
I	0.267482	-0.135659	0.111871	0.248161
I	0.448245	-0.62268	0.111871	0.248161
I	-0.350527	1.03468	0.111871	0.248161
I	-0.274126	1.07966	0.111871	0.248161
I	-0.0988719	0.793397	0.111871	0.248161
I	0.495119	0.289244	0.111871	0.248161
I	-0.31383	1.01898	0.111871	0.248161
I	-0.712443	0.649622	0.111871	0.248161
I	-0.164175	0.24193	0.111871	0.248161
I	-1.06197	0.0666852	0.111871	0.248161
I	-0.433649	0.948217	0.111871	0.248161
I	0.415615	0.266582	0.111871	0.248161
I	0.412748	0.344431	0.111871	0.248161
I	0.811494	0.10074	0.111871	0.248161
I	0.723436	0.150861	0.111871	0.248161
I	0.838101	0.0266648	0.111871	0.248161
I	0.0754382	0.504173	0.111871	0.248161
I	0.64953	0.0898198	0.111871	0.248161
I	0.69474	0.118791	0.111871	0.248161
I	0.323948	0.269749	0.111871	0.248161
I	0.176745	0.787628	0.111871	0.248161
I	-0.0451819	1.00235	0.111871	0.248161
I	0.889573	0.157172	0.111871	0.248161
I	0.0786683	0.32452	0.111871	0.248161
I	0.643556	0.25282	0.111871	0.248161
I	0.555606	0.23409	0.111871	0.248161
LB2	0.403684	0.136729	-0.0763448	-0.132799
LB2	-0.118109	0.490477	-0.0763448	-0.132799
LB2	0.376193	1.3155	-0.0763448	-0.132799
LB2	-0.323672	0.655132	-0.0763448	-0.132799
LB2	-0.153809	0.772471	-0.0763448	-0.132799
LB2	-0.239918	0.54874	-0.0763448	-0.132799
LB2	-0.767543	0.286213	-0.0763448	-0.132799
LB2	-0.853311	0.284647	-0.0763448	-0.132799
LB2	0.00651405	-0.194515	-0.0763448	-0.132799
LB2	0.689447	-0.550282	-0.0763448	-0.132799
LB2	-0.0971063	0.446537	-0.0763448	-0.132799
LB2	-0.579077	0.342076	-0.0763448	-0.132799
LB2	0.37168	-0.477838	-0.0763448	-0.132799
LB2	0.387773	-0.0707457	-0.0763448	-0.132799
LB2	-0.720499	0.207048	-0.0763448	-0.132799
LB2	-1.27051	-0.191216	-0.0763448	-0.132799
LB2	-0.67954	0.328522	-0.0763448	-0.132799
LB2	-0.694066	-0.132357	-0.0763448	-0.132799
LB2	-0.10945	0.650762	-0.0763448	-0.132799
LB2	0.890279	-0.166484	-0.0763448	-0.132799
LB2	0.66612	0.0773823	-0.0763448	-0.132799
LB2	0.712626	-0.484376	-0.0763448	-0.132799
LB2	-0.267945	0.46726	-0.0763448	-0.132799
LB2	-0.184195	0.588069	-0.0763448	-0.132799
LB2	0.68886	-0.388355	-0.0763448	-0.132799
LB2	0.298181	-0.274071	-0.0763448	-0.132799
LB2	0.771396	0.0167046	-0.0763448	-0.132799
LB2	0.48076	-0.214897	-0.0763448	-0.132799
LB2	0.574103	0.242794	-0.0763448	-0.132799
LB2	0.447933	0.344419	-0.0763448	-0.132799
LB2	0.573006	0.120028	-0.0763448	-0.132799
LB2	0.422841	-0.359128	-0.0763448	-0.132799
LB2	-0.102217	-0.599564	-0.0763448	-0.132799
LB2	0.984518	-0.097136	-0.0763448	-0.132799
LB2	-0.0454927	0.638675	-0.0763448	-0.132799
LB2	-0.508925	0.708329	-0.0763448	-0.132799
LB2	-0.444277	0.703222	-0.0763448	-0.132799
LB2	0.262982	0.775913	-0.0763448	-0.132799
LB2	0.0731531	0.699394	-0.0763448	-0.132799
LB2	0.0813538	0.621082	-0.0763448	-0.132799
LB2	0.615819	-0.0500704	-0.0763448	-0.132799
LB2	0.594288	0.257617	-0.0763448	-0.132799
LB2	0.202883	0.384176	-0.0763448	-0.132799
LB2	0.106205	0.278925	-0.0763448	-0.132799
LB2	0.19559	0.676002	-0.0763448	-0.132799
LB2	0.435999	0.388092	-0.0763448	-0.132799
LB2	0.536178	-0.32224	-0.0763448	-0.132799
LB2	0.859462	-0.242579	-0.0763448	-0.132799
LB2	0.780978	-0.31727	-0.0763448	-0.132799
LB2	0.569331	-0.345129	-0.0763448	-0.132799
LB2	-0.0478393	-0.810763	-0.0763448	-0.132799
LB2	-0.109908	-0.931158	-0.0763448	-0.132799
LB2	-0.770633	-0.727249	-0.0763448	-0.132799
LB2	-0.559062	-0.813539	-0.0763448	-0.132799
LB2	0.396394	0.0468268	-0.0763448	-0.132799
LB2	-1.15848	-0.211892	-0.0763448	-0.132799
LB2	-0.616754	0.327548	-0.0763448	-0.132799
LB2	-0.544193	0.0526426	-0.0763448	-0.132799
LB2	0.434954	0.0310155	-0.0763448	-0.132799
LB2	-0.29159	0.4305	-0.0763448	-0.132799
LB2	-0.0908505	0.486695	-0.0763448	-0.132799
LB2	-0.0337629	0.362297	-0.0763448	-0.132799
LB2	-0.14782	-0.449266	-0.0763448	-0.132799
LB2	0.0238758	0.53065	-0.0763448	-0.132799
LB2	0.033511	0.456321	-0.0763448	-0.132799
LB2	0.132962	0.427953	-0.0763448	-0.132799
LB2	0.156287	0.507724	-0.0763448	-0.132799
LB2	-0.621957	0.51068	-0.0763448	-0.132799
LB2	0.566409	0.110776	-0.0763448	-0.132799
LB2	0.834116	0.0310556	-0.0763448	-0.132799
LB2	0.918336	-0.119127	-0.0763448	-0.132799
LB2	0.593673	0.203394	-0.0763448	-0.132799
LB2	-0.643143	0.642306	-0.0763448	-0.132799
LB2	-0.345514	1.05488	-0.0763448	-0.132799
LB2	0.123242	-0.853652	-0.0763448	-0.132799
LB2	0.695991	0.0183879	-0.0763448	-0.132799
LB2	-1.03999	-0.188759	-0.0763448	-0.132799
LB2	-1.18615	-0.191864	-0.0763448	-0.132799
LB2	-0.615971	-0.559443	-0.0763448	-0.132799
LB2	-0.108048	-0.92371	-0.0763448	-0.132799
LB2	-0.260698	-0.795299	-0.0763448	-0.132799
LB2	-0.21442	-0.837652	-0.0763448	-0.132799
LB2	0.0283775	-0.70814	-0.0763448	-0.132799
LB2	-0.153937	-0.0495551	-0.0763448	-0.132799
LB2	-0.0216917	-0.131888	-0.0763448	-0.132799
LB2	0.862725	-0.0352044	-0.0763448	-0.132799
LB2	0.907323	-0.0660105	-0.0763448	-0.132799
LB2	0.115471	-0.631328	-0.0763448	-0.132799
LB2	-1.09506	-0.161835	-0.0763448	-0.132799
LB2	-1.25102	0.024209	-0.0763448	-0.132799
LB2	-0.392156	-0.949752	-0.0763448	-0.132799
LB2	-0.634315	-0.508194	-0.0763448	-0.132799
LB2	-0.82784	-0.426397	-0.0763448	-0.132799
LB2	-0.0646074	0.0694872	-0.0763448	-0.132799
LB2	0.211071	-0.137418	-0.0763448	-0.132799
LB2	0.339308	0.0222529	-0.0763448	-0.132799
LB2	0.501488	-0.21932	-0.0763448	-0.132799
LB2	-0.0362828	-0.310061	-0.0763448	-0.132799
LB2	-0.0445431	0.193925	-0.0763448	-0.132799
LB2	-0.0288759	0.128866	-0.0763448	-0.132799
LB2	0.331036	-0.246986	-0.0763448	-0.132799
LB2	-0.321603	-0.885352	-0.0763448	-0.132799
LB2	0.0586496	0.473572	-0.0763448	-0.132799
LB2	0.334299	0.0142061	-0.0763448	-0.132799
LB2	0.466175	-0.0617738	-0.0763448	-0.132799
LB2	-0.159078	-0.584946	-0.0763448	-0.132799
LB2	-0.229448	-0.764509	-0.0763448	-0.132799
LB2	-0.030108	-0.237893	-0.0763448	-0.132799
LB2	-0.0612222	-0.139947	-0.0763448	-0.132799
LB2	-0.358012	0.881101	-0.0763448	-0.132799
LB2	-0.411876	0.391593	-0.0763448	-0.132799
LB2	-0.0304512	-0.174942	-0.0763448	-0.132799
LB2	-0.168944	-0.331411	-0.0763448	-0.132799
LB2	-0.0315444	-0.0673825	-0.0763448	-0.132799
LB2	-0.0019632	-0.467501	-0.0763448	-0.132799
LB2	-0.176509	-0.108698	-0.0763448	-0.132799
LB2	-1.32875	-0.154112	-0.0763448	-0.132799
LB2	-0.514443	-0.62698	-0.0763448	-0.132799
LB2	-0.353307	-0.66963	-0.0763448	-0.132799
LB2	0.598015	-0.983494	-0.0763448	-0.132799
LB2	-0.184246	-0.902408	-0.0763448	-0.132799
LB2	-1.02835	-0.248243	-0.0763448	-0.132799
LB2	-0.505545	-1.06291	-0.0763448	-0.132799
LB2	-0.521049	-0.124447	-0.0763448	-0.132799
LB2	-0.539284	-0.963539	-0.0763448	-0.132799
LB2	-0.136744	-1.07705	-0.0763448	-0.132799
LB2	-0.0582708	-1.04732	-0.0763448	-0.132799
LB2	-0.972188	-0.127647	-0.0763448	-0.132799
LB2	-0.478471	-0.791477	-0.0763448	-0.132799
LB2	-1.18772	-0.0967334	-0.0763448	-0.132799
LB2	-0.528981	0.529586	-0.0763448	-0.132799
LB2	-0.000396	0.728081	-0.0763448	-0.132799
LB2	-0.859103	-0.344638	-0.0763448	-0.132799
LB2	-0.365907	0.547026	-0.0763448	-0.132799
LB2	-0.834783	0.374988	-0.0763448	-0.132799
LB2	-0.85922	-0.100437	-0.0763448	-0.132799
LB2	-0.358052	0.895148	-0.0763448	-0.132799
LB2	0.266822	-0.234779	-0.0763448	-0.132799
LB2	-0.18501	0.617443	-0.0763448	-0.132799
LB2	-0.150331	0.718985	-0.0763448	-0.132799
LB2	-0.427374	-0.245414	-0.0763448	-0.132799
LB2	-0.0897197	0.246236	-0.0763448	-0.132799
LB2	-0.23484	0.697079	-0.0763448	-0.132799
LB2	-0.60494	0.0504711	-0.0763448	-0.132799
LB2	-0.634127	-0.0874465	-0.0763448	-0.132799
LB2	-0.337928	0.340213	-0.0763448	-0.132799
LB2	0.445378	-0.819282	-0.0763448	-0.132799
LB2	-0.0300084	0.358075	-0.0763448	-0.132799
LB2	-0.94465	-0.38478	-0.0763448	-0.132799
LB2	-0.827723	-0.687227	-0.0763448	-0.132799
LB2	-0.801346	-0.648924	-0.0763448	-0.132799
LB2	-1.29871	-0.312851	-0.0763448	-0.132799
LB2	-1.03617	0.0879787	-0.0763448	-0.132799
LB2	-1.03488	-0.231282	-0.0763448	-0.132799
LB2	0.873704	0.0140767	-0.0763448	-0.132799
LB2	0.680036	-0.218677	-0.0763448	-0.132799
LB2	0.922703	-0.367729	-0.0763448	-0.132799
LB2	0.472239	-0.296134	-0.0763448	-0.132799
LB2	0.552521	-0.112974	-0.0763448	-0.132799
LB2	-0.324065	-0.534624	-0.0763448	-0.132799
LB2	-0.861983	0.327568	-0.0763448	-0.132799
LB2	-0.214587	-0.736149	-0.0763448	-0.132799
LB2	-0.597955	-0.0283115	-0.0763448	-0.132799
LB2	-0.673605	0.647871	-0.0763448	-0.132799
LB2	-0.605494	0.231838	-0.0763448	-0.132799
LB2	-0.47602	0.499852	-0.0763448	-0.132799
LB2	0.077828	0.0840161	-0.0763448	-0.132799
LB2	0.522209	-0.0106572	-0.0763448	-0.132799
LB2	0.557736	0.377358	-0.0763448	-0.132799
LB2	0.378792	-0.0160806	-0.0763448	-0.132799
LB2	-0.269406	0.173482	-0.0763448	-0.132799
LB2	0.0831624	-0.108138	-0.0763448	-0.132799
LB2	0.38742	0.138252	-0.0763448	-0.132799
LB2	-0.570358	-0.0118912	-0.0763448	-0.132799
LB2	0.368838	0.0208164	-0.0763448	-0.132799
LB2	0.84212	-0.066337	-0.0763448	-0.132799
LB2	0.77843	-0.364615	-0.0763448	-0.132799
LB2	-0.738957	-0.443842	-0.0763448	-0.132799
LB2	-0.341369	-0.775919	-0.0763448	-0.132799
LB2	0.548408	0.0755005	-0.0763448	-0.132799
LB2	0.452049	0.299985	-0.0763448	-0.132799
LB2	0.904131	-0.304199	-0.0763448	-0.132799
LB2	0.577943	0.169117	-0.0763448	-0.132799
LB2	-0.407747	-0.26889	-0.0763448	-0.132799
LB2	-0.154198	-0.168018	-0.0763448	-0.132799
LB2	-0.0493202	-0.279664	-0.0763448	-0.132799
LB2	-0.110828	-0.848962	-0.0763448	-0.132799
LB2	-0.290927	-0.239954	-0.0763448	-0.132799
LB2	-0.72932	0.126169	-0.0763448	-0.132799
LB2	-0.193681	-0.535239	-0.0763448	-0.132799
LB2	-0.205104	-0.574141	-0.0763448	-0.132799
LB2	-0.0810148	-0.0028337	-0.0763448	-0.132799
LB2	-0.0067054	-0.591878	-0.0763448	-0.132799
LB2	-1.29251	-0.0917821	-0.0763448	-0.132799
LB2	-1.31606	-0.241003	-0.0763448	-0.132799
LB2	0.630723	-1.00444	-0.0763448	-0.132799
LB2	0.119661	-0.669406	-0.0763448	-0.132799
LB2	0.351572	-0.938317	-0.0763448	-0.132799
LB2	-0.334505	-0.590221	-0.0763448	-0.132799
LB2	0.180949	0.216217	-0.0763448	-0.132799
LB2	0.0387256	-0.162175	-0.0763448	-0.132799
LB2	0.261344	-0.985118	-0.0763448	-0.132799
LB2	-0.692279	-0.415699	-0.0763448	-0.132799
LB2	0.102379	-0.88182	-0.0763448	-0.132799
LB2	-0.0053918	-0.775488	-0.0763448	-0.132799
LB2	0.216904	-0.830923	-0.0763448	-0.132799
LB2	0.463635	-0.968116	-0.0763448	-0.132799
LB2	-0.191691	-1.07797	-0.0763448	-0.132799
LB2	-0.530277	-0.801865	-0.0763448	-0.132799
LB2	-0.534722	-0.979902	-0.0763448	-0.132799
LB2	-0.176087	-1.08118	-0.0763448	-0.132799
LB2	-0.559598	-0.699053	-0.0763448	-0.132799
LB2	-0.75873	-0.561254	-0.0763448	-0.132799
LB2	-0.702472	-0.652657	-0.0763448	-0.132799
LB2	-0.864578	-0.534502	-0.0763448	-0.132799
LB2	-0.472453	-0.783828	-0.0763448	-0.132799
LB2	-0.437098	-0.852	-0.0763448	-0.132799
LB2	-0.70976	-0.616473	-0.0763448	-0.132799
LB2	0.402531	0.208338	-0.0763448	-0.132799
LB2	0.411008	-0.633691	-0.0763448	-0.132799
LB2	0.535832	-0.614614	-0.0763448	-0.132799
LB2	0.0238068	0.583201	-0.0763448	-0.132799
LB2	-0.679034	0.65437	-0.0763448	-0.132799
LB2	-0.692668	0.646708	-0.0763448	-0.132799
LB2	0.628382	0.189036	-0.0763448	-0.132799
LB2	0.546791	-0.0911451	-0.0763448	-0.132799
LB2	0.0449961	0.0961192	-0.0763448	-0.132799
LB2	-0.434004	-0.84484	-0.0763448	-0.132799
LB2	-0.225564	-0.228189	-0.0763448	-0.132799
LB2	0.551957	0.177163	-0.0763448	-0.132799
LB2	-0.452293	0.571183	-0.0763448	-0.132799
LB2	0.269838	0.783289	-0.0763448	-0.132799
LB2	-0.374102	0.431843	-0.0763448	-0.132799
LB2	-0.424955	0.390681	-0.0763448	-0.132799
LB2	1.00998	-0.147281	-0.0763448	-0.132799
LB2	1.02754	-0.169405	-0.0763448	-0.132799
LB2	1.15517	-0.0831769	-0.0763448	-0.132799
LB2	0.966889	-0.268961	-0.0763448	-0.132799
LB2	0.945744	-0.178532	-0.0763448	-0.132799
LB2	1.20687	-0.130007	-0.0763448	-0.132799
LB2	0.890592	-0.346423	-0.0763448	-0.132799
LB2	0.979965	-0.219565	-0.0763448	-0.132799
LB2	0.599607	-0.198807	-0.0763448	-0.132799
LB2	0.555786	-0.469627	-0.0763448	-0.132799
LB2	0.703918	-0.396032	-0.0763448	-0.132799
LB2	0.387252	-0.434617	-0.0763448	-0.132799
LB2	-0.108635	-0.765731	-0.0763448	-0.132799
LB2	-0.23132	-0.855733	-0.0763448	-0.132799
LB2	-0.199754	0.967529	-0.0763448	-0.132799
LB2	-0.202886	-1.01668	-0.0763448	-0.132799
LB2	-0.634425	0.280083	-0.0763448	-0.132799
LB2	-0.10621	0.0112899	-0.0763448	-0.132799
LB2	-0.0597103	-0.946509	-0.0763448	-0.132799
LB2	-0.544724	0.418004	-0.0763448	-0.132799
LB2	-0.193356	-0.432746	-0.0763448	-0.132799
LB2	0.587968	0.0824799	-0.0763448	-0.132799
LB2	0.113841	-0.992297	-0.0763448	-0.132799
LB2	-0.163284	-1.5539	-0.0763448	-0.132799
LB2	0.663958	-0.427431	-0.0763448	-0.132799
LB2	0.298873	-0.169536	-0.0763448	-0.132799
LB2	0.827	-0.252654	-0.0763448	-0.132799
LB2	-1.04769	-0.365308	-0.0763448	-0.132799
LB2	0.512655	-0.308189	-0.0763448	-0.132799
LB2	-0.57328	-0.60238	-0.0763448	-0.132799
LB2	-1.13142	-0.308359	-0.0763448	-0.132799
LB2	0.316841	0.198732	-0.0763448	-0.132799
LB2	-0.660127	-1.18519	-0.0763448	-0.132799
LB2	-0.349385	0.902144	-0.0763448	-0.132799
LB2	0.845605	-0.233762	-0.0763448	-0.132799
LB2	0.244666	0.403802	-0.0763448	-0.132799
LB2	0.597396	0.112767	-0.0763448	-0.132799
LB2	0.141039	0.472044	-0.0763448	-0.132799
LB2	0.182055	-0.35349	-0.0763448	-0.132799
LB2	0.612643	-0.185257	-0.0763448	-0.132799
LB2	-0.0668335	-0.449009	-0.0763448	-0.132799
LB2	-0.601172	-0.821781	-0.0763448	-0.132799
LB2	-0.575588	0.606724	-0.0763448	-0.132799
LB2	-0.267842	-0.615426	-0.0763448	-0.132799
LB2	-0.733653	0.468611	-0.0763448	-0.132799
LB2	0.641963	-0.240539	-0.0763448	-0.132799
LB2	-0.667773	0.568074	-0.0763448	-0.132799
LB2	-0.402734	-0.0269079	-0.0763448	-0.132799
LB2	0.381547	0.0993161	-0.0763448	-0.132799
LB2	-0.162281	0.0559787	-0.0763448	-0.132799
LB2	-1.2817	-0.225223	-0.0763448	-0.132799
LB2	0.935202	-0.181248	-0.0763448	-0.132799
LB2	0.284018	0.163825	-0.0763448	-0.132799
LB2	-0.156892	0.0877081	-0.0763448	-0.132799
LB2	0.242771	0.0359725	-0.0763448	-0.132799
LB2	0.449316	-0.159534	-0.0763448	-0.132799
LB2	0.855726	-0.771783	-0.0763448	-0.132799
LB2	-0.214504	0.774229	-0.0763448	-0.132799
LB2	-0.159945	-0.559849	-0.0763448	-0.132799
LB2	0.660063	-0.338732	-0.0763448	-0.132799
LB2	0.650356	-0.26246	-0.0763448	-0.132799
[truncated: 883 more rows]

## Sheet: Figure 3e
Probiotic type	Probiotic time	Species	Prevalence
[truncated: 36 more rows]

[truncated: 10 more sheets: Figure 3f, Figure 4a, Figure 4b, Figure 4c, Figure 4d, Figure 4e, Figure 5a, Figure 5b, eFig3, eFig4c + d]
